# Supplementary material for: Characterization of factors underlying the metabolic shifts in developing kernels of colored maize
Source: Sci Rep. 2016 Oct 14;6:35479. doi: 10.1038/srep35479 (PMC5064397; doi:10.1038/srep35479)
Supplement: Supplementary Tables [file srep35479-s2.zip]

Archive with 2 entries (2 files):
- Supplementary Table S2-S9.xlsx
- Supplementary Table S1.xlsx
