# Supplementary material for: Characterization of factors underlying the metabolic shifts in developing kernels of colored maize
Source: Sci Rep. 2016 Oct 14;6:35479. doi: 10.1038/srep35479 (PMC5064397; doi:10.1038/srep35479)
Supplement: Supplementary Tables [file srep35479-s2.zip › Supplementary Table S2-S9.xlsx]

## Sheet: Table S2
Supplementary Table S2.Heat map of statistically significant metabolites profiled in this study. Red and green shaded cells indicate p≤0.05 (red indicates that the mean values are significantly higher for that comparison; green values significantly lower).
BIOCHEMICAL	Abbreviation of Biochemical Name	Cluster in Figure 4b	PLATFORM	RI	MASS	CAS	PUBCHEM	Plant Cyc	KEGG	SUPER PATHWAY	SUB PATHWAY	relative abundance_individual value																														mean value						ratio
												W48-I	W48-I	W48-I	W48-I	W48-I	W48-II	W48-II	W48-II	W48-II	W48-II	W48-III	W48-III	W48-III	W48-III	W48-III	W93-I	W93-I	W93-I	W93-I	W93-I	W93-II	W93-II	W93-II	W93-II	W93-II	W93-III	W93-III	W93-III	W93-III	W93-III	SW48-I	SW48-II	SW48-III	SW93-I	SW93-II	SW93-III	SW93-I/SW48-I	SW93-II/SW48-II
2-hydroxypalmitate	2-hydroxypalmitate	3	LC/MS Neg	5508	271.3	764-67-0	92836			Lipids	Free fatty acid	0.6136	0.6912	0.6825	0.657	0.8402	0.5811	0.5191	0.7144	0.7055	0.4844	3.4807	3.1296	2.965	3.4498	2.8835	0.9989	0.8756	0.8697	0.6346	1.0011	0.7782	2.1109	1.502	1.4535	1.3462	2.0921	3.0298	3.3181	2.9926	2.9779	0.6969	0.6009	3.18172	0.87598	1.43816	2.8821	1.25697	2.39334
N6-acetyllysine	N6-acetyllysine	5	LC/MS Pos	1134	189.1	692-04-6	92832		C02727	Amino acid	Aspartate family (OAA derived)	0.6622	1.0084	1.0349	0.9737	1.0043	1.0371	0.8934	1.0052	0.9957	0.9385	0.4949	0.4419	0.4474	0.4711	0.4981	1.4144	1.5203	1.4845	1.5584	1.4567	1.0993	1.1781	1.3737	1.3167	1.3435	0.5084	0.6531	0.6415	0.5904	0.6226	0.9367	0.97398	0.47068	1.48686	1.26226	0.6032	1.58734	1.29598
alpha-ketoglutarate	alpha-ketoglutarate	5	GC/MS	1779	419.1	305-72-6;328-50-7;22202-68-2	51	2-ketoglutarate	C00026	Carbohydrate	TCA cycle	0.8448	0.4989	1.1051	0.9948	0.5311	0.7308	0.8117	0.8044	0.6896	0.8014	0.4151	0.5408	0.4762	0.4461	0.4551	1.5826	1.1343	1.3466	0.9016	1.2504	1.9601	1.087	1.6172	1.4906	1.3409	1.0851	1.0138	1.0052	1.1925	1.2694	0.79494	0.76758	0.46666	1.2431	1.49916	1.1132	1.56377	1.9531
raffinose	raffinose	1	LC/MS Pos	992	521.9	17629-30-0	10542	CPD-1099	C00492	Carbohydrate	Sucrose, glucose,fructose metabolism	0.9604	1.0197	0.6773	0.7078	1.0482	0.5382	0.6212	0.5486	0.5664	0.5434	0.8079	0.9073	0.8204	0.8534	0.7492	1.4269	1.485	1.4995	1.6212	1.8374	1.1933	1.49	1.2738	1.2036	1.2168	1.147	1.3462	0.9229	0.9803	1.3874	0.88268	0.56356	0.82764	1.574	1.2755	1.15676	1.78321	2.26329
glycerophosphorylcholine (GPC)	GPC	3	LC/MS Pos	694	258.1	28319-77-9	71920	SN-3-GLYCEROPHOSPHOCHOLINE	C00670	Lipids	Phospholipids	0.2392	0.2653	0.1992	0.225	0.3498	0.6768	0.2967	0.5643	0.6752	0.3773	2.8447	3.808	2.3062	3.0869	2.3603	0.7856	0.9662	1.0068	0.99	0.9932	1.7894	2.2937	1.6654	1.39	1.2456	0.9362	2.8335	1.8409	1.6755	1.0943	0.2557	0.51806	2.88122	0.94836	1.67682	1.67608	3.70888	3.23673
maltotetraose	maltotetraose	2	LC/MS Neg	965	665.1	34612-38-9	446495		C02052	Carbohydrate	Sucrose, glucose,fructose metabolism	0.3479	0.1916	0.3067	0.2656	0.1889	1.3646	1.1857	1.2987	1.1786	1.3038	1.0042	0.922	0.9035	0.8911	0.9101	0.4889	0.2789	0.9074	0.348	0.8574	1.2101	1.1636	1.2752	1.1614	1.2202	1.0668	0.9958	1.2884	1.2772	1.0803	0.26014	1.26628	0.92618	0.57612	1.2061	1.1417	2.21465	0.952475
gamma-glutamylvaline	Glu-Val	5	LC/MS Pos	2040	247.2	2746-34-1	7015683			Peptide	gamma-glutamyl	1.5704	1.3695	1.4863	1.4373	1.4639	0.6632	0.8792	0.6846	0.7548	0.9655	0.3468	0.1662	0.3082	0.2802	0.2287	2.2423	1.7833	1.666	1.6908	1.6023	0.9789	0.9762	1.5161	1.6692	1.478	0.7122	0.6875	1.0376	0.998	1.002	1.46548	0.78946	0.26602	1.79694	1.32368	0.88746	1.22618	1.67669
2,3-butanediol	2,3-butanediol	5	GC/MS	1075	116.9	24347-58-8	262	BUTANEDIOL	C03044	Carbohydrate	Glycolysis	0.9627	1.4948	0.4296	0.5001	1.2241	1.0101	1.2549	0.8205	0.8824	0.689	0.1012	0.2373	0.1539	0.1844	0.1365	1.6136	2.2458	1.728	1.6696	1.9233	1.4373	1.68	2.0914	2.223	1.9253	0.6723	0.9764	0.9087	1.0696	0.9899	0.92226	0.93138	0.16266	1.83606	1.8714	0.92338	1.99083	2.00928
coumaroylquinate	coumaroylquinate	5	LC/MS Neg	1979	337.2	93451-44-6			C10441	Secondary metabolism	Phenylpropanoids	0.7802	1.0643	1.2451	1.3684	1	0.8212	1.7402	1.2832	1.2866	1.3059	0.1958	0.141	0.141	0.1465	0.1722	1.4685	1.222	1.8607	1.2873	1.7237	0.9143	0.7475	1.061	1.0276	0.8574	0.3153	0.5206	0.6201	0.4203	0.4139	1.0916	1.28742	0.1593	1.51244	0.92156	0.45804	1.38553	0.715819
gamma-glutamylleucine	Glu-Leu	5	LC/MS Pos	2744	261.2	2566-39-4	151023			Peptide	gamma-glutamyl	0.6555	0.7748	1.198	1.2303	0.7812	0.9942	1.0953	0.8792	0.6763	0.9973	0.4291	0.3302	0.382	0.3696	0.3414	1.8223	1.2946	1.2453	1.0549	1.2696	1.0337	1.0027	1.1005	1.3422	1.1511	0.8253	0.8291	1.1729	1.0061	0.8622	0.92796	0.92846	0.37046	1.33734	1.12604	0.93912	1.44116	1.2128
ribitol	ribitol	5	GC/MS	1692.4	217	488-81-3	6912		C00474	Carbohydrate	Amino sugar and nucleotide sugar	0.8995	1.2851	1.4465	1.5672	1.8188	0.9531	1.4362	1.2686	1.377	1.3991	0.6057	0.6675	0.5527	0.4155	0.5877	3.1708	3.6438	2.4261	2.7453	2.7924	1.2215	0.7744	1.0228	0.8906	0.9772	0.418	0.6424	0.8623	0.7099	0.614	1.40342	1.2868	0.56582	2.95568	0.9773	0.64932	2.10606	0.759481
gamma-glutamylalanine	Glu-Ala	5	LC/MS Pos	1108	219	5875-41-2	440103			Peptide	gamma-glutamyl	1.3543	1.0676	1.8925	1.6465	1.1769	0.973	1.7939	1.298	1.1285	1.4149	0.4599	0.4059	0.4483	0.4851	0.4408	2.2207	2.1206	1.983	2.1237	1.6774	0.7398	0.5892	0.8747	0.9502	1.027	0.5616	0.5522	0.7055	0.6863	0.6142	1.42756	1.32166	0.448	2.02508	0.83618	0.62396	1.41856	0.632674
gamma-glutamylphenylalanine	Glu-Phe	5	LC/MS Pos	2846	295.1	7432-24-8	111299			Peptide	gamma-glutamyl	0.7646	0.9445	1.0189	1.0161	0.906	0.744	0.8606	0.9181	0.7859	0.8172	0.4853	0.6171	0.6372	0.6044	0.5203	1.2087	1.1009	1.1231	1.1702	1.0265	0.9839	1.0494	1.096	1.333	1.0561	0.7919	1.1012	1.1347	1.1243	1.1873	0.93002	0.82516	0.57286	1.12588	1.10368	1.06788	1.2106	1.33753
threonate	threonate	5	GC/MS	1560.7	292.1	70753-61-6	151152	L-THREONATE	C01620	Cofactors, Prosthetic Groups, Electron Carriers	Ascorbate metabolism	1.057	1.628	1.6776	1.3531	1.4266	0.6894	1.3171	0.9571	0.8161	0.9808	0.3457	0.2791	0.3649	0.3223	0.3867	6.5592	4.4943	3.6156	3.3788	3.853	1.3586	0.8091	1.1778	1.2415	1.0192	0.5295	0.5126	0.5874	0.604	0.6193	1.42846	0.9521	0.33974	4.38018	1.12124	0.57056	3.06637	1.17765
N-acetylputrescine	N-acetylputrescine	5	LC/MS Pos	895	131.1	18233-70-0	122356		C02714	Amino acid	Amines and polyamines	0.61	1.0246	1.0092	0.9703	1.0455	1.1682	0.8196	1.1868	0.9852	0.9387	0.6597	0.6474	0.5515	0.5454	0.6818	1.6361	1.7868	1.9503	1.9742	1.7508	1.0655	1.1058	1.5633	1.4129	1.1559	0.7418	0.9908	0.8251	0.8452	0.8895	0.93192	1.0197	0.61716	1.81964	1.26068	0.85848	1.95257	1.23632
N-acetylglucosamine	N-acetylglucosamine	1	GC/MS	1903.3	245	7512-17-6	24139	N-acetyl-D-glucosamine	C00140	Carbohydrate	Amino sugar and nucleotide sugar	0.6769	1.3039	0.6972	0.7677	1.0713	0.6689	0.5108	0.7444	0.6888	0.6927	1.0096	1.5318	1.0246	1.2442	1.1863	1.1982	1.6026	1.0285	1.3919	1.219	1.0776	0.9639	1.0395	0.9904	0.9209	0.888	0.7557	0.9048	0.7288	1.0678	0.9034	0.66112	1.1993	1.28804	0.99846	0.86902	1.42577	1.51026
norophthalmate*	norophthalmate	5	LC/MS Pos	989	276.1	1116-21-8	5489007			Amino acid	Glutathione metabolism	0.9693	0.963	0.959	0.9726	1.0561	0.8321	1.3424	0.9803	1.1192	1.1373	0.6959	0.5762	0.6255	0.6232	0.6063	1.5831	1.1617	1.2075	1.1419	1.2312	1.0039	1.3463	1.2546	1.3521	1.3219	0.9223	0.9961	1.0078	0.9644	0.8935	0.984	1.08226	0.62542	1.26508	1.25576	0.95682	1.28565	1.16031
gamma-glutamyltyrosine	Glu-Tyr	5	LC/MS Pos	2073	311.2	7432-23-7	94340			Peptide	gamma-glutamyl	0.6521	0.9564	1.1286	1.0001	0.8947	0.7202	0.6692	0.6869	0.6913	0.7767	0.5882	0.4016	0.4382	0.4478	0.5973	1.5766	1.516	1.3694	1.4859	1.4057	1.1475	1.0489	1.6284	1.5731	1.7118	0.7233	0.9999	1.1865	1.058	1.1107	0.92638	0.70886	0.49462	1.47072	1.42194	1.01568	1.5876	2.00595
ophthalmate	ophthalmate	5	LC/MS Pos	1457	290.1	495-27-2	7018721			Amino acid	Glutathione metabolism	1.3036	1.1914	1.167	1.2476	1.1879	0.7834	1.1119	0.9316	0.8481	0.9613	0.6807	0.6135	0.6767	0.67	0.7294	2.2217	1.7148	1.6607	1.7556	1.8009	1.0909	0.9986	1.0014	1.1838	1.0746	0.6352	0.8616	0.7143	0.6303	0.8037	1.2195	0.92726	0.67406	1.83074	1.06986	0.72902	1.50122	1.15379
glutathione, oxidized (GSSG)	GSSG	5	LC/MS Pos	1535	307.3	103239-24-3	65359	GLUTATHIONE	C00127	Amino acid	Glutathione metabolism	1.8967	2.5441	2.2821	2.1176	2.2663	1.0916	1.1023	0.9831	1.0849	0.9509	0.5856	0.6041	0.9998	0.6152	0.6597	3.3674	4.0546	3.1294	4.5425	2.8367	0.6613	0.9683	1.0002	0.9163	0.9618	0.5329	0.847	1.1192	0.8186	0.9781	2.22136	1.04256	0.69288	3.58612	0.90158	0.85916	1.61438	0.864775
adenosine-5'-diphosphoglucose	adenosine-5'-diphosphoglucose	3	LC/MS Neg	1050	588.1	15839-70-0;102129-65-7	16500		C00498	Carbohydrate	Amino sugar and nucleotide sugar	0.1613	0.3198	0.4247	0.4975	0.2559	0.568	0.4344	0.5887	0.8095	0.553	0.8925	0.989	0.7887	0.8217	0.9482	2.3568	1.4177	2.1976	1.5311	2.0526	2.0843	1.5411	1.5953	1.679	1.595	1.011	1.4843	1.3817	1.1172	1.0883	0.33184	0.59072	0.88802	1.91116	1.69894	1.2165	5.75928	2.87605
glutamate	Glu	2	LC/MS Pos	700	148.1	56-86-0	611	GLT	C00025	Amino acid	Glutamate family (alpha-ketoglutarate derived)	0.6799	0.6891	0.7814	0.7734	0.6738	0.9469	1.1389	0.9499	1.0062	1.0874	0.9332	0.8273	0.8459	0.8366	0.8591	1.1478	1.0808	1.1601	1.0163	1.1352	0.9536	1.0733	1.1735	1.1355	1.1101	0.9825	1.0549	0.9938	1.0078	1.0461	0.71952	1.02586	0.86042	1.10804	1.0892	1.01702	1.53997	1.06174
4-hydroxy-2-oxoglutaric acid	4-hydroxy-2-oxoglutaric acid	5	GC/MS	1658	333.1	1187-99-1	599		C01127	Amino acid	Glutamate family (alpha-ketoglutarate derived)	0.8436	1.0174	1.6136	1.1148	0.9708	1.0164	0.6775	0.9617	0.9836	0.7128	0.5807	0.4163	0.6944	0.3581	0.4941	1.7298	1.718	1.9183	1.6567	1.5796	1.8316	0.706	1.3664	1.3885	1.7568	0.9825	0.5778	1.3373	0.8279	1.3525	1.11204	0.8704	0.50872	1.72048	1.40986	1.0156	1.54714	1.61978
4-hydroxycinnamate	4-hydroxycinnamate	5	LC/MS Neg	1474	163	501-98-4	637542	COUMARATE	C00811	Secondary metabolism	Phenylpropanoids	0.9457	1.2339	0.3355	1.27	1.125	1	0.8385	0.8756	0.8412	0.6415	0.6302	0.3355	0.6275	0.387	0.6041	1.316	1.6214	1.4125	1.249	1.6634	1.0606	0.6841	1.0845	1.0511	1.3553	0.7531	1.1418	0.9398	1.1948	0.9435	0.98202	0.83936	0.51686	1.45246	1.04712	0.9946	1.47905	1.24752
UDP-glucose	UDP-glucose	5	GC/MS	1986	243.1	117756-22-6	8629	UDP-GLUCOSE	C00029	Carbohydrate	Amino sugar and nucleotide sugar	0.6457	1.0059	1.1739	1.165	0.9253	0.8558	0.7173	0.7995	0.8622	0.7902	0.6708	0.6523	0.6457	0.3991	0.6627	1.8007	1.1938	1.4975	1.37	1.7386	2.3127	1.1715	1.2814	1.4216	1.4693	0.967	0.9509	0.9941	1.0457	1.3609	0.98316	0.805	0.60612	1.52012	1.5313	1.06372	1.54616	1.90224
pipecolate	Pip	5	LC/MS Pos	1120	130.1	4043-87-2	849		C00408	Amino acid	Aspartate family (OAA derived)	2.7664	3.4877	3.2538	3.0573	3.5664	0.8722	1.9403	1.5547	1.588	1.3689	0.9749	0.2594	0.8476	0.5128	1.0251	3.5451	4.8709	3.763	5.2218	3.484	0.4092	0.6027	0.8956	0.8916	0.7487	0.6397	0.8972	0.3298	0.2649	0.8072	3.22632	1.46482	0.72396	4.17696	0.70956	0.58776	1.29465	0.484401
cis-vaccenate (18:1n7)	cis-vaccenate (18:1n7)	5	GC/MS	1987	339.3	506-17-2	5282761	CPD-9247	C08367	Lipids	Free fatty acid	0.402	1.0579	1.3026	1.2126	0.8797	0.6519	0.2161	0.29	0.5733	0.5394	0.8582	0.7939	0.7864	0.5949	0.775	1.8859	1.9087	1.6595	1.4782	1.9763	2.3849	1.8331	1.2892	1.0183	1.4384	1.3599	0.9711	0.8009	0.9817	1.9393	0.97096	0.45414	0.76168	1.78172	1.59278	1.21058	1.83501	3.50724
N-monomethylarginine	N-monomethylarginine	2	LC/MS Pos	647	189.2	53308-83-1	132862		C03884	Amino acid	Glutamate family (alpha-ketoglutarate derived)	0.4317	0.4248	0.7283	0.6993	0.4507	1.6839	1.3515	1.3464	1.4794	1.5209	1.2901	0.9381	1.2948	1.0589	1.3981	0.9183	0.7017	0.9691	0.6592	1.1135	1.3312	1.0908	1.0546	0.9502	1.1245	0.6065	0.5753	1.0309	0.9359	0.775	0.54696	1.47642	1.196	0.87236	1.11026	0.78472	1.59492	0.751995
uridine monophosphate (5' or 3')	UMP	2	LC/MS Neg	635	323.1	58-97-9	6030	UMP		Nucleotide	Pyrimidine metabolism	0.6591	0.7424	0.7716	0.9014	0.8255	1.2409	0.9948	1.0052	1.0851	1.1392	0.9519	0.9859	0.9639	1.0286	0.9787	1.0892	0.9472	1.0559	0.9538	1.0448	1.5547	1.1006	1.1929	1.2171	1.1739	0.9649	0.9811	1.2058	1.1846	0.9867	0.78	1.09304	0.9818	1.01818	1.24784	1.06462	1.30536	1.14162
4-hydroxy-nonenal-glutathione	4-hydroxy-nonenal-glutathione	5	LC/MS Pos	3844	464.206	99927-70-5				Amino acid	Glutathione metabolism	2.0039	2.0752	1.0679	1.2937	1.4331	0.1576	0.2642	0.3078	0.1576	0.3949	0.1576	0.1576	0.1576	0.1576	0.1576	3.3442	5.2614	3.599	6.2715	3.17	1.2795	0.9469	0.5196	1.0531	0.9131	0.8085	0.7108	0.6007	0.5362	0.9302	1.57476	0.25642	0.1576	4.32922	0.94244	0.71728	2.74913	3.67538
4-guanidinobutanoate	GBH	5	LC/MS Pos	1085	146.1	463-003;463-00-3	500		C01035	Amino acid	Glutamate family (alpha-ketoglutarate derived)	0.7088	0.323	0.7136	0.323	0.323	0.323	0.323	0.5191	0.4207	0.7478	0.323	0.323	0.323	0.323	0.346	2.5536	1.7102	1.3878	0.9929	1.3658	1.107	0.8716	1.9431	1.9634	1.0071	0.7335	0.9111	1.4684	1.0108	1.1277	0.47828	0.46672	0.3276	1.60206	1.37844	1.0503	3.34963	2.95346
N-acetylproline	N-acetylproline	3	LC/MS Pos	2184	158.1	1074-79-9	322640			Amino acid	Glutamate family (alpha-ketoglutarate derived)	0.6918	0.5283	0.6856	0.5898	0.629	0.6852	0.8924	0.6522	0.7194	0.7708	0.8355	0.7286	0.8629	0.8326	0.8502	1.4975	1.1362	1.3345	1.2701	1.2095	1.3391	1.3592	1.2588	1.3271	1.2868	1.1076	1.1878	1.1905	1.1593	1.4237	0.6249	0.744	0.82196	1.28956	1.3142	1.21378	2.06363	1.7664
pelargonate (9:0)	pelargonate (9:0)	5	LC/MS Neg	4847	157.2	112-05-0	8158		C01601	Lipids	Free fatty acid	0.9976	1.7424	2.0058	0.8095	1.3126	0.9658	0.6656	1.1952	0.9059	0.3402	0.673	0.8821	0.3838	0.5384	0.5611	2.3588	2.2717	1.8198	1.8717	2.4878	0.9077	1.3543	0.9749	0.7059	1.0384	1.3786	1.0024	1.0812	0.7832	1.1253	1.37358	0.81454	0.60768	2.16196	0.99624	1.07414	1.57396	1.22307
trigonelline (N'-methylnicotinate)	Meth-Nic	5	LC/MS Pos	757	138.1	535-83-1	5570	METHYLNICOTINATE	C01004	Cofactors, Prosthetic Groups, Electron Carriers	Nicotinate and nicotinamide metabolism	0.0069	0.0069	0.0143	0.0069	0.0082	0.0069	0.0077	0.0069	0.0115	0.0069	0.0069	0.0069	0.0069	0.0069	0.0069	1.2365	0.9949	0.9708	1.0105	0.9397	1.2159	1.2557	1.1245	1.091	1.0403	1.0051	1.0263	0.8104	0.7812	1.0866	0.00864	0.00798	0.0069	1.03048	1.14548	0.94192	119.269	143.544
trehalose 6-phosphate	Tre-6P	5	GC/MS	2310	315.16	136632-28-5	122336	TREHALOSE-6P	C00689	Carbohydrate	Sucrose, glucose,fructose metabolism	1.2534	1.7177	0.8591	0.9694	2.6015	0.5093	0.5093	1.1055	0.5093	0.5931	0.5093	0.5661	0.5093	0.6577	0.5093	3.2845	3.2133	2.1697	3.1201	2.939	1	0.5999	0.5093	0.6112	0.5093	0.5093	0.5093	0.5093	0.5093	0.8028	1.48022	0.6453	0.55034	2.94532	0.64594	0.568	1.98979	1.00099
sphinganine	sphinganine	5	LC/MS Pos	5175	302.3	3102-56-5	3126	DIHYDRO-SPHINGOSINE	C00836	Lipids	Sphingolipid	4.8795	3.4045	2.3707	1.9337	3.4432	0.6028	1.2029	0.275	0.6209	0.9478	0.5368	0.275	1.0522	0.8492	0.3722	5.1683	3.8511	5.0432	7.5145	6.9362	0.275	0.7333	0.9242	0.6135	0.488	0.275	0.5469	0.275	0.275	0.275	3.20632	0.72988	0.61708	5.70266	0.6068	0.32938	1.77857	0.83137
campesterol	campesterol	5	GC/MS	2353	343.4	474-62-4	173183	CPD-707	C01789	Lipids	Sterols	1.0031	1.2183	1.0317	0.853	1.1887	0.6071	0.6894	0.9303	0.8595	0.9768	0.8757	0.6058	0.4783	0.9678	0.8452	1.4183	1.1922	1.2283	1.4518	1.1756	1.2635	0.8817	1.1706	1.0042	0.9481	0.8187	1.0109	1.1005	1.0891	0.9969	1.05896	0.81262	0.75456	1.29324	1.05362	1.00322	1.22124	1.29657
fucosterol	fucosterol	5	GC/MS	2380.1	386.4	17605-67-3	5281328	CPD-4127	C08817	Lipids	Sterols	2.2577	1.9926	1.6777	1.5612	2.2653	0.6411	0.7331	0.7363	0.6836	0.6907	0.7707	0.7004	0.6871	0.5958	0.8076	2.8443	2.4223	2.4299	3.3208	2.3182	1.4538	0.9246	0.822	1.1765	1.0202	0.7674	0.8461	1.1075	0.9798	1.0346	1.9509	0.69696	0.71232	2.6671	1.07942	0.94708	1.36711	1.54875
arginine	Arg	2	LC/MS Pos	650	175.2	1119-34-2	232	ARG	C00062	Amino acid	Glutamate family (alpha-ketoglutarate derived)	0.2502	0.3541	0.4152	0.3482	0.2426	0.8625	0.6582	0.6867	0.6559	0.6666	0.7399	0.6734	0.7319	0.6741	0.7508	1.3437	1.1375	1.8191	1.323	1.8722	1.5399	1.4143	1.2398	1.2469	1.2576	1.2052	1.6519	2.0275	1.8996	1.4055	0.32206	0.70598	0.71402	1.4991	1.3397	1.63794	4.65472	1.89765
10-heptadecenoate (17:1n7)	10-heptadecenoate (17:1n7)	5	LC/MS Neg	5558	267.3	29743-97-3	5312435			Lipids	Free fatty acid	0.9355	1.1606	1.7058	1.9885	1.4766	0.8107	0.55	1.1195	0.9528	0.9505	0.8434	0.6475	0.6576	0.6219	1.4627	2.5417	2.0821	1.6851	2.3868	2.266	0.9714	0.9383	0.879	1.0471	0.8645	1.1083	1.0286	0.7952	0.7737	1.7127	1.4534	0.8767	0.84662	2.19234	0.94006	1.0837	1.50842	1.07227
13-HODE + 9-HODE	13-HODE + 9-HODE	5	LC/MS Neg	5270	295.2		43013			Lipids	Oxylipins	1.0003	1.0954	1.2493	0.9915	1.0104	0.4826	0.5003	0.6771	0.5276	0.4159	0.5203	0.6099	0.4895	0.4939	0.5052	1.4641	1.2388	1.7241	1.1325	1.7446	1.8065	1.538	1.0413	0.9517	1.194	1.1623	0.9997	0.7475	0.7943	1.4566	1.06938	0.5207	0.52376	1.46082	1.3063	1.03208	1.36604	2.50874
azelate (nonanedioate)	azelate	5	LC/MS Neg	1322	187.2	123-99-9	2266		C08261	Lipids	Fatty acid, Dicarboxylate	1.0243	1.2978	1.54	0.8476	1.0244	0.6257	0.639	0.8382	0.6537	0.3041	0.6356	0.7862	0.6413	0.4722	0.5541	2.0033	2.1109	2.041	1.6515	1.9669	1.846	2.0301	0.9982	0.8217	1.0018	1.5453	1.0663	0.8511	0.852	1.7694	1.14682	0.61214	0.61788	1.95472	1.33956	1.21682	1.70447	2.18832
sebacate (decanedioate)	sebacate	5	LC/MS Neg	1778	201.2	111-20-6	5192		C08277	Lipids	Fatty acid, Dicarboxylate	1.9311	2.1318	1.9823	1.2155	1.7472	0.4606	0.4005	0.5834	0.698	0.2075	0.4249	0.5942	0.4907	0.3722	0.4897	2.9812	3.4663	3.2962	3.2054	3.8995	1.7588	2.4073	0.9903	0.707	0.8116	1.0673	1.0097	0.7975	0.6048	1.3993	1.80158	0.47	0.47434	3.36972	1.335	0.97572	1.87042	2.84043
uridine-2',3'-cyclic monophosphate	2',3'-cUMP	5	LC/MS Neg	1082	304.9	40632-52-8	439715		C02355	Nucleotide	Pyrimidine metabolism	3.2228	3.6273	1.152	1.1459	3.579	0.1412	0.1848	0.5214	0.4809	0.2008	0.3511	0.346	0.3414	0.1649	0.3103	4.2619	3.6175	3.9807	3.7352	4.3014	1.1635	1.1036	1.2823	1.2236	0.964	0.5199	1.036	0.7786	0.8559	0.8011	2.5454	0.30582	0.30274	3.97934	1.1474	0.7983	1.56335	3.75188
palmitoleate (16:1n7)	palmitoleate (16:1n7)	5	LC/MS Neg	5477	253.3	373-49-9	445638	CPD-9245	C08362	Lipids	Free fatty acid	1.0928	1.2042	1.4682	1.6587	1.5374	0.6863	0.5505	1.0323	0.9268	1.0147	0.6971	0.5359	0.6736	0.6409	1.6762	1.8033	2.0425	1.514	1.7692	1.687	0.8944	0.7773	0.8612	1.0694	0.6851	0.8904	0.9853	0.8446	0.6842	1.5594	1.39226	0.84212	0.84474	1.7632	0.85748	0.99278	1.26643	1.01824
citrate	citrate	5	LC/MS Neg	591	191.1	77-92-9	311	CIT	C00158	Carbohydrate	TCA cycle	1.0295	0.8052	1.1253	1.1818	0.9705	1.0867	1.2266	1.2213	1.3177	1.202	0.3727	0.4035	0.3598	0.3707	0.3606	0.6602	0.7475	0.6199	0.6118	0.6215	1.0467	1.0642	1.1896	1.329	1.2612	1.0578	0.6174	0.6145	0.6068	1.0871	1.02246	1.21086	0.37346	0.65218	1.17814	0.79672	0.637854	0.972978
xylose	xylose	4	GC/MS	1723.9	204	609-06-3	135191	XYLOSE	C00181	Carbohydrate	Amino sugar and nucleotide sugar	1.041	1.48	0.916	0.8626	1.1456	1.0697	1.006	1.0355	0.994	1.0342	0.5173	0.5668	0.5396	0.4501	0.5116	0.6803	0.8625	0.4929	0.6209	0.6376	1.3585	1.5204	1.2354	1.1481	0.9597	0.9432	1.1243	1.1727	1.1105	1.4084	1.08904	1.02788	0.51708	0.65884	1.24442	1.15182	0.604973	1.21067
valine	Val	5	LC/MS Pos	1040	118.1	72-18-4	6287	VAL	C00183	Amino acid	Branched Chain Amino Acids (pyruvate derived)	1.8967	2.2306	1.7859	1.7785	2.182	0.9258	1.0964	1.0273	1.0414	0.9995	0.4304	0.4272	0.3857	0.4362	0.439	1.4577	1.3164	1.2494	1.4688	1.2225	0.8498	0.8912	1.0005	1.0334	0.959	0.6055	0.6566	0.771	0.6972	0.7344	1.97474	1.01808	0.4237	1.34296	0.94678	0.69294	0.680069	0.929966
N-delta-acetylornithine*	N-delta-acetylornithine	4	LC/MS Pos	836.2	175.1		9920500			Amino acid	Glutamate family (alpha-ketoglutarate derived)	0.9919	1.0139	1.0187	0.9547	0.9475	1.1228	1.0813	1.0494	1.0081	1.0546	1.5616	1.5019	1.523	1.5841	1.623	0.5936	0.4591	0.4613	0.5592	0.479	1.0637	0.97	0.9804	1.1612	1.025	0.7894	0.977	0.8693	0.9406	0.8167	0.98534	1.06324	1.55872	0.51044	1.04006	0.8786	0.518034	0.978199
4-methyl-2-oxopentanoate	4-methyl-2-oxopentanoate	5	LC/MS Neg	2200	129.2	816-66-0	70	2K-4CH3-PENTANOATE&redirect=T	C00233	Amino acid	Branched Chain Amino Acids (pyruvate derived)	1.1217	1.3095	2.2223	1.9666	1.3007	1.7092	1.4999	1.5298	1.5215	1.8024	0.5097	0.5375	0.6122	0.508	0.4512	1.2393	0.8303	1.0189	0.8571	1.1283	1.0333	0.7052	1.0564	0.9811	0.9667	0.4715	0.6426	0.8931	0.959	0.6474	1.58416	1.61256	0.52372	1.01478	0.94854	0.72272	0.640579	0.58822
1-palmitoylglycerol (1-monopalmitin)	1-PG	5	GC/MS	2119.5	371.3	542-44-9	14900			Lipids	Glycerolipids	0.8683	1.2021	1.5322	1.4762	1.0835	0.9217	0.9565	1.0838	1.083	1.0435	0.3392	0.386	0.3815	0.283	0.4245	1.1622	0.5057	0.9044	0.5874	0.7649	2.6768	1.7159	1.3041	1.2032	1.149	1.1068	0.8265	0.6988	0.6827	1.5195	1.23246	1.0177	0.36284	0.78492	1.6098	0.96686	0.636873	1.5818
isoleucine	Ile	5	LC/MS Pos	1614	132.1	73-32-5	6306	ILE	C00407	Amino acid	Branched Chain Amino Acids (OAA derived)	1.3074	1.7915	1.7146	1.721	1.704	1.0282	1.1409	1.131	1.0649	1.068	0.6456	0.6627	0.5761	0.6815	0.6556	1.0197	0.8781	0.7319	0.8535	0.7476	0.7437	0.9312	0.9443	1.0417	0.9959	0.9385	0.9759	1.08	1.0041	1.0942	1.6477	1.0866	0.6443	0.84616	0.93136	1.01854	0.51354	0.857132
threitol	threitol	4	GC/MS	1513	217.1	2418-52-2	169019	CPD-6995	C16884	Carbohydrate	Amino sugar and nucleotide sugar	1.2246	1.4356	0.823	0.8616	1.3827	1.4814	1.4991	1.5392	1.5842	1.4199	1.0959	1.0768	1.035	1.0971	1.1217	0.7106	0.7103	0.5428	0.5002	0.5262	0.6828	0.9429	1.0581	0.965	1.0605	0.7391	0.7312	0.6678	0.6341	0.9394	1.1455	1.50476	1.0853	0.59802	0.94186	0.74232	0.52206	0.62592
1-stearoylglycerol (1-monostearin)	1-SG	5	GC/MS	2186.6	399.4	123-94-4;31566-31-1	24699		D01947	Lipids	Glycerolipids	1.3603	2.1159	2.3198	2.1928	1.8172	1.2029	1.1963	1.3749	1.3156	1.4546	0.4171	0.4996	0.3819	0.3095	0.5592	1.2327	0.5818	1.064	0.7766	0.9561	1.3552	1.0439	0.8755	0.7231	0.8366	0.6691	0.6985	0.5219	0.5338	1.0549	1.9612	1.30886	0.43346	0.92224	0.96686	0.69564	0.470243	0.738704
O-acetylserine	O-acetylserine	5	GC/MS	1423	174	66638-22-0	99478	ACETYLSERINE	C00979	Amino acid	Serine family (phosphoglycerate derived)	1.4311	2.2794	1.3514	1.3458	2.021	0.6776	0.7468	0.696	0.7077	0.7964	1.0743	1.0537	1.1234	1.0591	1.1633	1.153	1.3102	0.7603	0.9671	0.9005	1.0972	0.9957	1.0043	1.0403	0.8512	0.5896	0.5601	0.8552	0.8215	0.8132	1.68574	0.7249	1.09476	1.01822	0.99774	0.72792	0.60402	1.37638
tryptophan	Trp	5	LC/MS Pos	2445	205.1	73-22-3	6305	TRP	C00078	Amino acid	Aromatic amino acid metabolism (PEP derived)	1.7555	2.5666	2.8932	2.8978	2.4916	1.5989	1.3145	1.6541	1.4733	1.5417	0.6489	0.7593	0.5358	0.7738	0.6526	1.4105	1.0877	1.0056	1.0427	0.9586	0.8256	0.8731	0.8714	0.8961	0.8351	0.8508	0.943	1.0499	0.9944	0.9841	2.52094	1.5165	0.67408	1.10102	0.86026	0.96444	0.43675	0.567267
glycerate	glycerate	5	GC/MS	1360.7	189	600-19-1	752	GLYCERATE	C00258	Carbohydrate	Photorespiration	2.4369	3.473	2.057	2.2956	3.145	0.966	1.0697	1.0526	1.0094	0.9871	0.692	0.6147	0.7466	0.622	0.647	1.3577	1.3563	0.9764	1.1577	0.978	1.1127	1.0033	1.0476	0.9968	1.0032	0.698	0.6573	0.7713	0.6875	0.8652	2.6815	1.01696	0.66446	1.16522	1.03272	0.73586	0.43454	1.0155
leucine	Leu	5	LC/MS Pos	1674	132.2	61-90-5	6106	LEU	C00123	Amino acid	Branched Chain Amino Acids (pyruvate derived)	2.1376	2.4321	2.7639	2.6579	2.5554	1.3503	1.6308	1.5116	1.4916	1.3235	0.7763	0.862	0.6641	0.8153	0.7613	1.2902	1.1632	1.0453	1.1561	1.038	0.8414	0.8231	0.896	0.962	0.8465	0.5819	0.6981	0.8287	0.8247	0.7107	2.50938	1.46156	0.7758	1.13856	0.8738	0.72882	0.453722	0.597854
quinate	quinate	5	GC/MS	1793	345.1	77-95-2	6508	QUINATE	C00296	Amino acid	Aromatic amino acid metabolism (PEP derived)	2.1415	3.2842	2.2728	2.2133	2.7975	1.0177	1.5353	1.2996	1.0942	1.2495	0.2954	0.3158	0.2706	0.2894	0.2943	1.697	2.2285	1.7662	2.0825	2.0369	0.9823	0.7281	0.8133	0.8448	0.7262	0.3598	0.4917	0.3521	0.3231	0.4449	2.54186	1.23926	0.2931	1.96222	0.81894	0.39432	0.771962	0.66083
succinate	succinate	5	GC/MS	1348	247	110-15-6	1110	SUC	C00042	Carbohydrate	TCA cycle	1.5088	1.7435	1.5766	1.6358	1.5972	1.9899	2.1113	1.6923	1.6708	2.0299	0.8762	0.889	0.9245	0.9603	0.996	0.8445	1.0383	0.7367	0.8078	0.8258	1.022	1.004	1.0374	0.9559	0.948	0.6979	0.9073	1.0638	0.9752	0.9194	1.61238	1.89884	0.9292	0.85062	0.99346	0.91272	0.527556	0.523193
histidine	His	5	LC/MS Neg	757	154.1	5934-29-2	6274	HIS	C00135	Amino acid	Glutamate family (alpha-ketoglutarate derived)	3.495	3.9889	3.8891	4.0113	3.9783	1.3851	1.3253	1.339	1.2957	1.4711	0.6906	0.8882	0.6682	0.9004	0.7136	1.8776	1.4213	0.9956	1.331	0.9315	0.9404	0.8733	0.9372	0.9609	0.996	0.8674	0.8755	1.0133	1.004	0.8109	3.87252	1.36324	0.7722	1.3114	0.94156	0.91422	0.338643	0.690678
erythronate*	erythronate	5	GC/MS	1546.9	292.1	88759-55-1	2781043			Carbohydrate	Amino sugar and nucleotide sugar	2.864	3.9664	2.4911	3.2168	3.736	1.8805	2.8591	2.2835	2.3791	2.4194	0.8374	0.5435	0.7688	0.9119	0.7948	1.0934	1.4405	0.9602	1.1531	1.0746	0.8608	0.7908	0.9984	1.0016	0.8941	0.4859	0.5368	0.5504	0.5727	0.6155	3.25486	2.36432	0.77128	1.14436	0.90914	0.55226	0.351585	0.384525
pyruvate	pyruvate	5	GC/MS	1130.6	217	127-17-3	1060	PYRUVATE	C00022	Carbohydrate	Glycolysis	1.5602	1.0173	1.6246	1.7467	1.0442	1.2064	0.9142	1.0304	1.1547	1.174	0.5	0.5625	0.5258	0.6209	0.5346	1.2181	0.9827	0.7691	0.8873	0.8756	1.2578	0.7514	1.2772	1.2953	1.377	0.8803	0.876	1.136	0.9447	0.9366	1.3986	1.09594	0.54876	0.94656	1.19174	0.95472	0.676791	1.08741
3-methyl-2-oxovalerate	3-methyl-2-oxovalerate	5	LC/MS Neg	2106	129.2	1460-34-0;51829-07-3	47	2-KETO-3-METHYL-VALERATE	C00671	Amino acid	Branched Chain Amino Acids (pyruvate derived)	1.018	1.1648	1.795	1.3028	0.878	1.2895	0.9865	1.2058	0.9091	1.3138	0.3702	0.3752	0.4877	0.3834	0.4197	1.117	0.7774	0.8395	0.6215	0.6321	0.9727	1.0135	1.0694	1.0812	1.1026	0.8924	0.9392	1.1627	1.3688	1.0727	1.23172	1.14094	0.40724	0.7975	1.04788	1.08716	0.647469	0.918436
guanosine 5'- monophosphate (5'-GMP)	5'-GMP	5	LC/MS Pos	1300	364	5550-12-09	6804	GMP	C00144	Nucleotide	Purine metabolism	1.9885	2.1758	2.1598	1.9531	2.2431	1.2907	0.9659	0.9764	1.1502	1.1014	0.5999	0.5899	0.5483	0.4905	0.5522	1.787	1.783	1.6307	2.0109	1.598	1.2941	0.9288	0.8628	1.0236	0.9039	0.6087	0.7018	0.9073	0.8243	0.6281	2.10406	1.09692	0.55616	1.76192	1.00264	0.73404	0.837391	0.91405
alanine	Ala	5	GC/MS	1147.6	115.9	56-41-7	5950	L-ALPHA-ALANINE	C00041	Amino acid	Aspartate family (OAA derived)	3.0569	3.5245	2.4778	2.6882	3.3454	1.347	2.3264	1.797	1.8256	1.9808	0.5136	0.5017	0.5324	0.5108	0.5841	1.7734	2.1382	1.1534	1.7496	1.304	0.8229	0.6526	0.8216	0.8466	0.8037	0.5224	0.6321	0.6713	0.655	0.5861	3.01856	1.85536	0.52852	1.62372	0.78948	0.61338	0.537912	0.425513
arabitol	arabitol	4	GC/MS	1687.5	307.1	7643-75-6	94154		C01904	Carbohydrate	Amino sugar and nucleotide sugar	0.8961	1.1631	0.7867	0.9286	1.115	1.2254	1.3656	1.5113	1.2895	1.4857	0.7941	0.9486	0.9057	0.8383	0.8591	0.8831	0.8365	0.7479	0.826	0.6628	1.186	1.1331	1.0832	1.1157	1.0249	0.9225	1.252	0.9751	1.037	1.0448	0.9779	1.3755	0.86916	0.79126	1.10858	1.04628	0.809142	0.805947
2,3-dihydroxyisovalerate	2,3-dihydroxyisovalerate	5	GC/MS	1422	131	1756-18-9	677	DIOH-ISOVALERATE	C04039	Amino acid	Branched Chain Amino Acids (pyruvate derived)	2.3864	2.958	2.0885	2.385	2.9024	1.0951	0.9879	1.0225	0.8501	1.0218	0.4351	0.6385	0.4972	0.4783	0.6297	1.927	2.0898	1.8697	1.7327	2.0949	1.4475	0.7	0.9989	1.0011	0.9953	0.5324	0.555	0.8917	0.9581	0.6882	2.54406	0.99548	0.53576	1.94282	1.02856	0.72508	0.763669	1.03323
glycerol 3-phosphate (G3P)	G3P	5	GC/MS	1719.7	357.1	29849-82-9	754	GLYCEROL-3P	C00093	Lipids	Phospholipids	0.9977	1.2728	1.0097	1.0488	1.0883	1.1391	1.0992	0.9693	1.0148	1.1977	0.596	0.7914	0.604	0.5975	0.6605	0.8911	0.8687	0.7152	0.6813	0.7623	1.3792	1.1278	1.0668	1.1592	0.985	0.6844	1.0023	1.0436	1.0095	0.8604	1.08346	1.08402	0.64988	0.78372	1.1436	0.92004	0.723349	1.05496
xylonate	xylonate	5	GC/MS	1722	292	73686-31-7	6602431		C05411	Carbohydrate	Amino sugar and nucleotide sugar	2.1586	3.1245	2.3946	2.481	3.3289	1.8311	2.7422	2.1361	2.2238	2.2498	1.0466	1.0043	1.0998	1.0147	1.2001	0.9957	0.9714	0.6552	0.7438	0.8165	0.9409	0.8386	0.7992	0.813	0.7141	0.5923	0.6919	0.6285	0.532	0.6671	2.69752	2.2366	1.0731	0.83652	0.82116	0.62236	0.310107	0.367147
galactarate (mucic acid)	galactarate	5	GC/MS	1899.3	333.1	526-99-8	3037071;3037582		C00879	Secondary metabolism	Fatty acid and sugar derivatives	3.8112	5.7316	3.5629	3.984	5.365	1.4646	1.7611	1.5366	1.5502	2.039	0.8344	0.8381	0.6042	0.9022	0.7654	1.9365	2.476	1.0978	2.0726	1.2812	0.7281	0.5726	0.5767	0.6744	0.6645	0.5282	0.4613	0.6181	0.382	0.761	4.49094	1.6703	0.78886	1.77282	0.64326	0.55012	0.394755	0.385116
3-methoxytyrosine	3-methoxytyrosine	5	LC/MS Pos	1765	212.1	300-48-1	1670			Amino acid	Aromatic amino acid metabolism (PEP derived)	1.5328	2.6241	1.6407	1.7706	1.9403	1.268	1.4442	1.5174	1.3655	1.5199	1.0419	0.5085	0.5581	0.6083	0.4952	0.9657	1.3266	0.4758	0.4758	0.4758	1	0.8376	0.837	1.0253	0.7304	0.4758	0.6376	0.9226	0.6027	0.5423	1.9017	1.423	0.6424	0.74394	0.88606	0.6362	0.391197	0.62267
nonadecanoate (19:0)	nonadecanoate (19:0)	5	LC/MS Neg	6073	297.3	646-30-0	12591		C16535	Lipids	Free fatty acid	1.9092	2.5202	1.9848	2.3903	3.0892	0.657	0.4693	0.7923	0.7116	0.6174	1.488	1.2173	1.0635	1.4557	1.461	1.869	1.5984	1.044	1.9028	1.2866	0.3775	0.4318	0.3966	0.4977	0.4329	0.5698	0.5977	0.956	0.783	0.8514	2.37874	0.64952	1.3371	1.54016	0.4273	0.75158	0.647469	0.65787
gentisic acid-5-glucoside	gentisic acid-5-glucoside	5	LC/MS Neg	1440	315.072	1820-89-9	10914066			Secondary metabolism	Phenylpropanoids	4.8449	5.5494	3.036	3.1225	4.9626	1.4889	2.6408	2.1465	2.3261	2.1845	0.9533	0.6537	0.8237	0.7091	0.9044	1.0467	2.0135	1.2674	1.8038	1.2357	0.6977	0.5961	0.5696	0.6223	0.5845	0.3697	0.465	0.3614	0.3479	0.4006	4.30308	2.15736	0.80884	1.47342	0.61404	0.38892	0.342411	0.284626
5-methylthioadenosine (MTA)	MTA	5	LC/MS Pos	2427	298.1	2457-80-9	439176	5-METHYLTHIOADENOSINE	C00170	Amino acid	Amines and polyamines	3.2263	2.5138	2.5546	3.0709	2.3538	1.1064	1.8959	1.2379	1.3584	1.4865	0.4702	0.5113	0.4436	0.3349	0.5475	1.8511	2.0436	1.4593	1.8368	1.8076	0.6582	0.5629	0.7409	0.8936	0.6756	0.3433	0.5226	0.5145	0.4076	0.534	2.74388	1.41702	0.4615	1.79968	0.70624	0.4644	0.655889	0.498398
beta-sitosterol	beta-sitosterol	5	GC/MS	2380.8	357.4	83-46-5	222284	CPD-4143	C01753	Lipids	Sterols	1.4516	1.8535	1.8202	1.5221	1.8479	1.1017	1.1079	1.1862	1.0423	1.3409	0.685	0.7547	0.6849	0.7817	0.8446	1.408	1.113	1.2039	1.1588	1.058	0.9577	0.7013	0.6697	0.8482	0.7278	0.6138	0.6567	0.756	0.7538	0.7591	1.69906	1.1558	0.75018	1.18834	0.78094	0.70788	0.69941	0.675671
3-deoxyoctulosonate	3-deoxyoctulosonate	5	GC/MS	1942	373.2	103404-70-2	4636210	KDO		Carbohydrate	Sucrose, glucose,fructose metabolism	1.8133	2.9444	1.2862	1.8581	2.0612	1.6203	1.521	1.3074	1.6348	1.8584	0.7192	0.9797	0.478	0.478	0.8345	1.4406	1.1711	0.9648	0.851	1.2679	1	0.5234	0.8431	0.796	1.1844	0.7056	0.4879	0.7745	0.7119	0.7066	1.99264	1.58838	0.69788	1.13908	0.86938	0.6773	0.571644	0.547338
gluconate	gluconate	5	GC/MS	1879.4	333	527-07-1	10690	GLUCONATE	C00257	Carbohydrate	Sucrose, glucose,fructose metabolism	1.2998	1.8941	1.4264	1.4248	1.7087	1.2542	1.6053	1.5396	1.4639	1.4095	0.8676	0.8295	0.7793	0.7251	1.1054	1.2915	1.5436	0.8523	1.0287	1.0966	0.9713	0.8433	0.9519	0.8579	0.7196	0.503	0.5434	0.6566	0.8221	0.7746	1.55076	1.4545	0.86138	1.16254	0.8688	0.65994	0.749658	0.597319
glycine	Gly	5	GC/MS	1166	101.9	56-40-6	750	GLY	C00037	Amino acid	Serine family (phosphoglycerate derived)	2.7206	4.1255	2.6981	2.8567	3.5383	1.0589	2.0886	1.3462	1.4679	1.4887	0.3716	0.3105	0.4097	0.3086	0.4293	2.0604	2.43	1.4257	1.8649	1.7602	0.8919	0.918	0.9012	0.9393	0.8046	0.6594	0.7332	0.8025	0.9212	0.9411	3.18784	1.49006	0.36594	1.90824	0.891	0.81148	0.5986	0.597962
phenylalanine	Phe	5	LC/MS Pos	2056	166.1	63-91-2	6140	PHE	C00079	Amino acid	Aromatic amino acid metabolism (PEP derived)	1.4627	1.8285	2.2143	2.2701	1.9089	1.0048	1.3753	1.218	1.2716	1.2812	0.8673	0.8131	0.7104	0.8738	0.8272	0.9139	0.9513	0.898	0.9585	0.892	0.5481	0.9752	0.9952	1.118	1.0589	0.8905	1.0251	1.0963	0.9792	1.042	1.9369	1.23018	0.81836	0.92274	0.93908	1.00662	0.4764	0.763368
S-adenosylhomocysteine (SAH)	SAH	5	LC/MS Neg	1821	383.1	979-92-0	439155	ADENOSYL-HOMO-CYS	C00021	Amino acid	Aspartate family (OAA derived)	3.6715	3.6653	3.7205	3.5565	3.7314	1.7871	1.1074	1.3414	1.0833	1.5786	0.6291	0.4222	0.5007	0.4232	0.6419	1.7217	1.9722	1.8201	2.0964	1.9635	0.7741	0.5821	0.5867	0.7652	0.6783	0.6561	0.717	0.9167	0.8571	0.8283	3.66904	1.37956	0.52342	1.91478	0.67728	0.79504	0.521875	0.490939
homoserine	HSer	5	GC/MS	1471	218.1	672-15-1	12647	HOMO-SER	C00263	Amino acid	Aspartate family (OAA derived)	8.0358	13.0227	5.5282	5.6515	11.5896	1.081	2.891	1.8092	1.854	2.1392	0.3189	0.4648	0.3128	0.428	0.3271	3.0362	4.2132	2.2848	3.1136	2.4212	0.919	0.5132	0.794	0.7611	0.7157	0.3501	0.4419	0.5721	0.5133	0.3725	8.76556	1.95488	0.37032	3.0138	0.7406	0.44998	0.343823	0.378847
methylphosphate	Meth-Pi	5	GC/MS	1221	241	7023-27-0	13130			Cofactors, Prosthetic Groups, Electron Carriers	Oxidative phosphorylation	2.1257	2.1414	1.8309	1.6697	1.9418	1.1268	1.1941	1.0316	1.1725	1.2586	0.8753	0.8139	0.9349	0.7456	0.9606	1.4286	1.2797	0.9302	1.2133	0.9684	1.0493	0.8784	0.8315	1.0548	0.813	0.5388	0.7429	0.6691	0.8544	0.5846	1.9419	1.15672	0.86606	1.16404	0.9254	0.67796	0.599434	0.800021
guanosine	guanosine	5	LC/MS Pos	1676	284	118-00-3	6802	GUANOSINE	C00387	Nucleotide	Purine metabolism	1.2467	1.5879	1.301	1.2621	1.4667	1.002	0.9489	1.1032	0.998	0.9569	0.8474	0.8164	0.6193	0.7353	0.7122	0.9234	1.2407	0.8959	1.37	0.9339	0.6876	1.2771	1.0365	1.1076	0.9503	0.9305	1.0145	1.0452	0.9919	1.0977	1.37288	1.0018	0.74612	1.07278	1.01182	1.01596	0.781408	1.01
arabonate	arabonate	5	GC/MS	1736	292.1	7643-75-7	122045		C00878	Carbohydrate	Amino sugar and nucleotide sugar	2.1077	2.7916	1.6288	2.1521	3.1267	1.0009	1.4736	1.2223	1.0818	1.1465	0.7203	0.7998	0.6331	0.7791	0.7535	1.3271	1.6296	0.9031	1.6532	0.9991	0.9911	0.9343	1.0811	1.1253	0.9188	0.8153	0.8461	0.9875	0.6785	0.9548	2.36138	1.18502	0.73716	1.30242	1.01012	0.85644	0.55155	0.852408
nicotinate	nicotinate	5	LC/MS Pos	1241	124.1	59-67-6	938	NIACINE	C00253	Cofactors, Prosthetic Groups, Electron Carriers	Nicotinate and nicotinamide metabolism	5.5371	7.6426	6.653	5.8851	7.1155	2.0912	3.954	2.9483	2.9508	2.7219	1.0473	1.3552	0.8919	1.8456	0.9527	1.2365	0.8761	0.8788	0.6845	0.7297	0.868	0.8697	0.7911	1.0476	0.9329	0.5556	0.6636	0.7611	0.7491	0.6011	6.56666	2.93324	1.21854	0.88112	0.90186	0.6661	0.134181	0.307462
serine	Ser	5	GC/MS	1389.1	204	56-45-1	5951	SER	C00065	Amino acid	Serine family (phosphoglycerate derived)	1.8389	2.8317	2.0854	2.1568	2.5563	0.831	1.7738	1.2803	1.2725	1.5008	0.579	0.5443	0.5848	0.6207	0.6008	1.9306	2.1228	1.1806	1.6857	1.4689	1.0291	0.8548	0.9709	0.9699	0.8678	0.6906	0.7724	0.7729	0.7332	0.8835	2.29382	1.33168	0.58592	1.67772	0.9385	0.77052	0.731409	0.704749
S-methylcysteine	S-methylcysteine	5	GC/MS	1447.8	218.1	1187-84-4	24417	S-METHYL-L-CYSTEINE		Amino acid	Serine family (phosphoglycerate derived)	10.7119	11.5688	5.5986	6.3228	9.7763	1.1451	2.6976	2.1333	1.7755	1.8626	0.8053	0.6599	0.5741	0.8287	0.5417	3.608	6.2771	4.0687	4.9591	3.8209	0.8549	0.3359	0.6918	0.6947	0.5938	0.4342	0.5963	0.5122	0.5994	0.4166	8.79568	1.92282	0.68194	4.54676	0.63422	0.51174	0.516931	0.329838
flavin adenine dinucleotide (FAD)	FAD	5	LC/MS Neg	2413	784.1	146-14-5;84366-81-4	643975	FAD	C00016	Cofactors, Prosthetic Groups, Electron Carriers	Riboflavin and FAD metabolism	1.837	2.1311	1.5702	1.5659	1.8481	0.9966	1.2024	0.9176	1.0265	1.0297	0.8558	0.7317	0.7468	0.7549	0.8265	1.1811	1.2932	1.1716	1.2604	1.1695	1.2063	0.5366	0.9722	1.0034	0.8208	0.6252	0.5086	0.846	0.6513	0.7692	1.79046	1.03456	0.78314	1.21516	0.90786	0.68006	0.678686	0.877532
1-linoleoylglycerophosphoethanolamine*	1-LGPE	5	LC/MS Neg	5725	476.3		52925130			Lipids	Phospholipids	1.5089	1.3556	0.8342	1.5727	1.9077	1.035	0.4706	1.0098	0.7971	0.9902	1.5396	2.0317	1.3574	1.8456	1.4613	0.9054	1.148	0.5456	1.1394	0.5306	0.3827	0.4426	0.534	0.614	0.7006	0.7279	0.6598	1.555	1.2884	0.9708	1.43582	0.86054	1.64712	0.8538	0.53478	1.04038	0.594643	0.621447
2-aminobutyrate	2-aminobutyrate	5	GC/MS	1215.7	130	1492-24-6	439691	2-Aminobutyrate	C02261	Amino acid	Glutamate family (alpha-ketoglutarate derived)	4.0547	5.5729	4.1977	4.1589	4.9216	1.0741	2.7022	1.8769	1.8028	2.0897	0.6805	0.7116	0.6973	0.6655	0.7068	3.1983	4.3284	2.178	3.5941	2.4032	0.9259	0.5866	0.7877	0.8092	0.7791	0.4662	0.5919	0.6264	0.5871	0.605	4.58116	1.90914	0.69234	3.1404	0.7777	0.57532	0.685503	0.407356
1-linoleoylglycerophosphoinositol*	1-LGPI	4	LC/MS Neg	5487	595.3					Lipids	Phospholipids	0.8263	1.8543	0.9869	1.342	1.9092	1.4932	0.7777	1.3035	1.0632	1.4276	2.6787	2.9384	1.6424	3.1306	2.2359	0.5826	0.5786	0.3498	0.4195	0.4087	0.399	0.9798	0.6104	0.636	0.5439	1.0131	0.8487	1.047	0.9797	1.6222	1.38374	1.21304	2.5252	0.46784	0.63382	1.10214	0.338098	0.522505
adenosine 5'-monophosphate (AMP)	5'-AMP	5	LC/MS Pos	1210	348.1	149022-20-8	6083	AMP	C00020	Nucleotide	Purine metabolism	1.2085	1.2614	1.2189	1.2048	1.2436	1.0755	0.9046	1.0188	1.1448	1.0082	0.8383	0.8291	0.8417	0.8726	0.8869	1.125	1.1103	1.0404	1.0054	1.0195	0.9769	0.9857	0.9318	0.9954	0.9483	0.7568	0.907	1.0046	0.991	0.9158	1.22744	1.03038	0.85372	1.06012	0.96762	0.91504	0.863684	0.93909
1-linoleoylglycerol (1-monolinolein)	1-LG	4	LC/MS Neg	6226	279.2	2277-28-3	5283469			Lipids	Glycerolipids	0.45	0.8784	0.8023	1.3147	0.8851	1.3826	0.9245	1.5676	1.6381	1.2398	0.9447	0.804	0.6712	0.7124	0.7141	0.6919	0.4363	0.3329	0.4153	0.3154	1.0743	1.1134	1.0697	1.1679	1.2847	1.3658	1.1176	1.1723	1.0553	1.4893	0.8661	1.35052	0.76928	0.43836	1.142	1.24006	0.506131	0.8456
phosphoethanolamine	PE	5	GC/MS	1577.3	299.1	1071-23-4	1015	PHOSPHORYL-ETHANOLAMINE	C00346	Lipids	Phospholipids	2.3623	3.8872	2.6202	2.5806	3.5973	1.2706	1.1987	0.9997	1.2619	1.4604	0.8742	0.9454	0.9724	0.9224	0.9008	1.5496	1.6093	1.0173	1.3576	1.2574	1.0003	0.8261	0.7814	0.9323	0.962	0.5153	0.6463	0.7992	0.7029	0.8764	3.00952	1.23826	0.92304	1.35824	0.90042	0.70802	0.451314	0.727166
valylleucine	Val-Leu	5	LC/MS Pos	2503.3	231.2	22906-55-4	352039			Peptide	Dipeptide	1.9302	1.8204	1.5165	1.47	1.934	1.3636	1.114	1.1629	0.9641	0.8559	0.5266	0.7027	0.3589	0.8446	0.6662	1.3083	1.2104	1.0359	1.2672	1.3005	0.9357	1.06	1.1822	0.7945	0.9453	0.7827	0.9057	0.8518	0.9266	0.8849	1.73422	1.0921	0.6198	1.22446	0.98354	0.87034	0.706058	0.900595
ethanolamine	ethanolamine	5	GC/MS	1304	174.1	141-43-5	700	ETHANOL-AMINE	C00189	Lipids	Choline metabolism	1.3976	3.8145	2.2691	3.2279	3.179	1.4796	0.8983	1.6092	1.3757	1.6171	0.9398	0.9123	0.4785	0.9929	0.7668	1.7348	2.1683	0.8549	1.4553	1.0071	0.7829	0.7345	0.7877	0.9801	1.0561	0.6666	0.6695	1.0233	0.8038	0.5793	2.77762	1.39598	0.81806	1.44408	0.86826	0.7485	0.519898	0.621972
1-eicosenoylglycerol	1-EG	5	LC/MS Pos	6067	402.2					Lipids	Glycerolipids	3.9833	2.8287	2.9409	2.6343	2.9813	0.3133	0.7241	0.4686	0.8982	1	0.253	0.253	0.253	0.253	0.253	2.0906	0.9057	1.9988	1.1844	1.8874	0.253	0.2782	0.2659	0.2643	0.253	0.253	0.253	0.253	0.253	0.253	3.0737	0.68084	0.253	1.61338	0.26288	0.253	0.524898	0.386111
asparagine	Asn	5	GC/MS	1617.5	188	70-47-3	6267	ASN	C00152	Amino acid	Aspartate family (OAA derived)	4.2037	9.3025	2.9026	3.371	8.412	0.999	1.001	1.4229	1.5072	1.2721	0.6116	1.1562	0.6636	0.8612	0.6459	3.4464	1.9293	1.3157	1.7245	1.5792	0.9033	0.3823	0.4595	0.4602	0.4084	0.3021	0.2339	0.5425	0.5134	0.3663	5.63836	1.24044	0.7877	1.99902	0.52274	0.39164	0.354539	0.421415
adenosine	adenosine	5	LC/MS Pos	1650	268.1	58-61-7	60961	ADENOSINE	C00212	Nucleotide	Purine metabolism	2.0161	2.1768	2.0337	1.9407	2.0834	1.8197	1.7825	1.978	1.8489	1.8118	1.8812	1.2464	1.4568	1.3208	1.5683	0.5628	0.7308	0.4441	0.7536	0.4394	0.2952	0.3721	0.342	0.3103	0.3013	0.2861	0.3001	0.3748	0.3942	0.3564	2.05014	1.84818	1.4947	0.58614	0.32418	0.34232	0.285902	0.175405
1-oleoylglycerol (1-monoolein)	1-OG	5	LC/MS Pos	5821	374.1	111-03-5	5283468			Lipids	Glycerolipids	4.3771	3.3828	4.7156	3.9644	4.0489	0.9991	4.5728	1.078	3.7033	3.8125	0.2332	0.2862	1.4047	0.3441	0.3101	4.363	1.0009	2.1783	1.5784	3.6214	0.2983	0.954	0.8432	0.7307	0.2714	0.2124	0.1937	0.1784	0.1356	0.2225	4.09776	2.83314	0.51566	2.5484	0.61952	0.18852	0.621901	0.218669
linolenate [alpha or gamma; (18:3n3 or 6)]	linolenate (18:3n3 or 6)	5	LC/MS Neg	5450	277.3		5280934	CPD-8117	C06426	Lipids	Free fatty acid	2.0472	4.2492	3.9842	4.5309	4.4012	1.2639	0.6785	1.7421	1.3982	1.0942	0.806	0.6669	0.5458	0.6614	0.8147	1.6498	1.1641	1.403	1.0023	1.2983	0.9963	0.8228	0.8405	0.8905	0.8068	0.9977	0.9266	0.7487	0.6434	1.6507	3.84254	1.23538	0.69896	1.3035	0.87138	0.99342	0.339229	0.705354
mannitol	mannitol	5	GC/MS	1839	319.1	69-65-8	6251	MANNITOL	C00392	Carbohydrate	Sucrose, glucose,fructose metabolism	1	1.4836	1.2549	1.4578	1.3816	1.1517	1.7699	1.1461	0.1597	1.8919	0.3617	0.3332	0.3309	0.3062	0.4284	0.1597	0.1597	0.1597	1.0071	0.8261	0.5582	0.1597	0.1597	0.1597	0.1597	0.1597	0.2871	0.1597	0.1597	0.1597	1.31558	1.22386	0.35208	0.46246	0.2394	0.18518	0.351526	0.195611
1-palmitoylglycerophosphate	1-PGP	5	LC/MS Neg	5752	409.3	17618-08-5	6419701		C04036	Lipids	Phospholipids	3.3606	3.3818	1.6213	1.8091	2.8595	0.9615	0.5542	1.2782	0.7125	0.8403	1.8632	1.4732	1.1908	1.2804	1.0912	1.4172	0.985	0.5092	1.3089	1.015	0.5727	0.7622	0.5957	0.5844	0.7899	0.8796	0.6861	1.1712	0.7537	0.7116	2.60646	0.86934	1.37976	1.04706	0.66098	0.84044	0.401717	0.760324
allantoin	allantoin	4	GC/MS	1809.8	518.3	97-59-6	204	ALLANTOIN	C02350	Nucleotide	Purine metabolism	2.9577	3.0233	1.8319	2.6649	2.634	1.6031	0.804	1.4203	1.2838	1.0936	0.7394	1.1393	0.5772	0.8695	0.574	0.9417	0.2516	0.4077	0.3609	0.3001	1.1475	1.0544	0.7854	0.6161	0.6238	1.0938	0.6468	1.1483	1.6172	0.9456	2.62236	1.24096	0.77988	0.4524	0.84544	1.09034	0.172516	0.681279
linoleate (18:2n6)	linoleate (18:2n6)	5	LC/MS Neg	5533	279.3	60-33-3	5280450	LINOLEIC_ACID	C01595	Lipids	Free fatty acid	1.2923	1.8936	2.0352	2.5659	2.069	1.105	0.8271	1.4612	1.1126	0.9688	0.8973	0.8344	0.7154	0.7284	0.8296	1.1313	0.8041	1.1772	0.8399	1.0609	1.0383	1.0312	0.9663	0.8726	0.8863	1.1017	0.9285	0.8249	0.8225	1.6441	1.9712	1.09494	0.80102	1.00268	0.95894	1.06434	0.508665	0.875792
dihomo-linoleate (20:2n6)	dihomo-linoleate (20:2n6)	5	LC/MS Neg	5722	307.3	2091-39-6	6439848		C16525	Lipids	Free fatty acid	3.3008	3.7996	2.9695	3.9565	5.0732	0.7559	0.5415	1.0669	0.7563	0.7572	1.3448	0.9714	0.8333	1.0303	1.4328	2.7378	3.0809	1.9734	3.1324	2.176	0.801	0.8049	0.6918	0.752	0.7579	0.779	0.7909	0.9355	0.89	1.0286	3.81992	0.77556	1.12252	2.6201	0.76152	0.8848	0.685904	0.981897
1-stearoylglycerophosphocholine (18:0)	1-SGPC	5	LC/MS Pos	5844	524.4	19420-57-6	497299			Lipids	Phospholipids	2.926	2.6819	2.7198	1.1905	3.5067	0.3773	2.6253	0.4304	1.8078	2.2762	0.4362	0.4113	0.5611	0.3331	0.2335	1.4568	0.7654	1	0.8286	2.1665	0.2335	0.2335	0.2335	0.3032	0.2335	0.2335	0.2335	0.2335	0.2335	0.2335	2.60498	1.5034	0.39504	1.24346	0.24744	0.2335	0.47734	0.164587
uridine	uridine	5	LC/MS Neg	1430	243.1	58-96-8	6029	URIDINE	C00299	Nucleotide	Pyrimidine metabolism	1.1761	1.4756	1.2075	1.3209	1.336	1.0471	0.8374	1.1478	0.9881	1.0116	1.0025	0.8654	0.7238	0.8944	0.8499	1.1174	1.1924	0.9019	1.2023	0.9558	0.8907	1.0163	0.9441	0.9975	0.964	0.9429	0.9257	1.2488	1.1229	0.8327	1.30322	1.0064	0.8672	1.07396	0.96252	1.0146	0.824082	0.956399
1-palmitoylglycerophosphoinositol*	1-PGPI	5	LC/MS Neg	5573	571.3					Lipids	Phospholipids	2.1101	2.0116	1.8609	2.0226	2.4167	1.0583	0.9481	1.154	1.0558	1.0519	1.5153	1.5339	0.984	1.2045	1.1444	1.016	1.0551	0.7054	0.8523	0.8414	0.3252	0.5379	0.587	0.4424	0.5089	0.406	0.5777	0.9195	0.8163	0.5381	2.08438	1.05362	1.27642	0.89404	0.48028	0.65152	0.428924	0.455838
arachidate (20:0)	arachidate (20:0)	5	LC/MS Neg	6282	311.3	506-30-9	10467	ARACHIDIC_ACID	C06425	Lipids	Free fatty acid	2.2084	2.8555	2.1317	3.048	3.1662	1.1453	0.7196	1.5774	1.2593	1.2234	0.978	1.0048	0.6511	0.8954	0.9157	2.0836	2.0504	1.5706	1.9919	2.0251	0.8242	0.7579	0.606	0.7644	0.9952	0.813	0.8672	0.911	0.9064	0.8067	2.68196	1.185	0.889	1.94432	0.78954	0.86086	0.724962	0.666278
fructose-6-phosphate	F6P	5	GC/MS	1994.9	315.1	103213-47-4	69507	FRUCTOSE-6P	C05345	Carbohydrate	Glycolysis	1.0788	1.5092	1.0295	1.1367	1.2497	1.1422	1.2665	1.021	0.9415	1.3132	0.9937	0.9959	1.0157	0.9255	1.0542	0.7989	1.0041	0.909	0.8177	0.9578	1.1379	1.0396	1.01	0.8198	0.7868	0.576	0.8953	0.9531	0.9715	0.8414	1.20078	1.13688	0.997	0.8975	0.95882	0.84746	0.747431	0.843378
homoserine lactone	homoserine lactone	5	GC/MS	1296	130	2185-02-06	445963	HOMO-SER	C02926	Amino acid	Aspartate family (OAA derived)	2.7608	4.7564	2.466	2.6139	3.7152	1.0736	0.7335	0.9261	0.7955	0.9679	0.4517	1.0423	0.4758	0.8243	0.4018	1.6826	2.7219	1.0704	1.8413	1.3686	1.5011	0.8726	1.0321	0.9396	1.0706	0.6384	0.7159	0.8746	0.8109	0.6038	3.26246	0.89932	0.63918	1.73696	1.0832	0.72872	0.532408	1.20447
cyano-alanine	cyano-alanine	5	GC/MS	1402	140.9	6232-19-5	13538	CPD-603	C02512	Hormone metabolism	Ethylene metabolism	2.5045	4.7498	1.7827	1.8417	4.573	1.1222	0.9782	1.5697	1.2529	0.9992	1.0008	1.1926	0.7636	0.8956	0.9071	1.9422	1.6594	1.0436	1.5806	1.2584	0.89	0.7548	0.7587	0.7904	0.8623	0.9207	0.78	0.9988	0.8733	0.794	3.09034	1.18444	0.95194	1.49684	0.81124	0.87336	0.484361	0.684914
glucose-6-phosphate (G6P)	G6P	5	GC/MS	2042.7	387.2	103192-55-8	5958	ALPHA-GLC-6-P	C00668	Carbohydrate	Glycolysis	1.0654	1.5507	1.0973	1.0399	1.3316	1.1375	1.2412	1.0231	0.9509	1.3226	1.0014	0.9986	0.9602	0.9944	1.0829	0.7844	1.0151	0.8791	0.7779	0.9762	1.1953	1.141	1.0825	0.8204	0.778	0.6632	0.9661	0.8976	0.8319	0.9045	1.21698	1.13506	1.0075	0.88654	1.00344	0.85266	0.728475	0.884041
O-sulfo-L-tyrosine	O-sulfo-L-tyrosine	5	LC/MS Neg	1006.1	260.1		514186			Amino acid	Aromatic amino acid metabolism (PEP derived)	1.6503	2.1803	1.6035	2.0553	2.0379	1.1653	1.0656	0.9438	1.0836	1.2131	1.0654	1.0387	1	0.9033	0.9954	0.9558	0.9977	0.669	1.2405	0.9303	0.5743	0.5743	0.5743	0.6476	0.5809	0.5743	0.5743	0.5743	0.6772	0.5829	1.90546	1.09428	1.00056	0.95866	0.59028	0.5966	0.503112	0.539423
1-palmitoylglycerophosphoglycerol*	1-PGPG	5	LC/MS Neg	5549.7	483.4		3300276			Lipids	Phospholipids	1.6587	1.3078	1.077	1.4872	1.562	1.0774	0.8082	1.2414	1.0472	0.9546	1.3935	1.536	1.0394	1.5421	0.8686	1.0317	0.7753	0.7396	0.9683	0.7469	0.4056	0.6837	0.5188	0.5861	0.6671	0.6977	0.5075	1.0532	0.9184	1.1283	1.41854	1.02576	1.27592	0.85236	0.57226	0.86102	0.600871	0.557889
glutamine	Gln	5	LC/MS Pos	684	147.2	56-85-9	5961	GLN	C00064	Amino acid	Glutamate family (alpha-ketoglutarate derived)	2.0823	2.1683	1.8378	1.9088	2.1348	1.0702	0.4546	0.7943	0.7906	0.7618	0.9219	1.0287	0.8535	1.0239	0.875	1.412	1.2732	1.5227	1.2703	1.4179	1.4404	0.8112	0.7614	0.8321	0.7642	0.5704	0.5736	1.0401	0.9761	0.6567	2.0264	0.7743	0.9406	1.37922	0.92186	0.76338	0.680626	1.19057
UDP-galactose	UDP-galactose	4	GC/MS	1973	243.1	2956-16-3;91183-98-1;137868-52-1	18068	UDP-GALACTOSE	C00052	Carbohydrate	Amino sugar and nucleotide sugar	1.1282	2.1746	0.7835	1.5713	1.7491	1.2522	1.0802	0.8007	1.0221	1.29	0.989	0.8794	0.851	1.0028	0.9976	0.4246	0.4122	0.5034	0.7591	0.4122	1.4299	0.8609	0.7717	1.0087	1	0.8912	0.8937	1.0693	1.2799	1.0773	1.48134	1.08904	0.94396	0.5023	1.01424	1.04228	0.339085	0.931316
nicotinate ribonucleoside*	nicotinate ribonucleoside	5	LC/MS Pos	1105	256	2625-49-2	161234	NICOTINAMIDE_RIBOSE	C05841	Cofactors, Prosthetic Groups, Electron Carriers	Nicotinate and nicotinamide metabolism	1.7405	1.8663	1.232	1.5456	1.7153	0.8527	0.8812	0.8167	1.0299	0.7921	0.8561	0.7547	0.7361	0.8205	0.8643	0.9727	1.1929	1.173	1.2392	1.0866	1.0273	1.2003	1.1167	1.0652	0.9408	0.7431	0.8882	1.1846	0.9723	0.9432	1.61994	0.87452	0.80634	1.13288	1.07006	0.94628	0.699335	1.2236
pyroglutamine*	pyroglutamine	4	LC/MS Pos	764	129.2	2353-44-8	134508			Amino acid	Glutamate family (alpha-ketoglutarate derived)	1.0011	1.0965	1.0063	1.1473	1.1884	0.942	0.9747	1.2413	1.2003	1.1832	1.2303	1.5401	1.2147	1.2557	0.9989	1.0052	0.7057	0.7921	0.6995	0.6649	0.8773	0.856	0.7686	0.7315	0.7291	0.8148	0.8821	0.8958	1.0877	1.0256	1.08792	1.1083	1.24794	0.77348	0.7925	0.9412	0.710971	0.715059
5-oxoproline	5-oxoproline	5	LC/MS Pos	1446	130.1	98-79-3	7405	5-OXOPROLINE	C01879	Amino acid	Glutathione metabolism	4.531	6.5031	2.9865	3.2589	6.3523	1.1348	0.5327	0.976	1.024	0.9543	0.7467	0.9251	0.5576	0.8843	0.737	3.1072	2.4998	2.2934	2.3597	2.331	1.2706	0.782	0.9252	0.8877	0.9459	0.7101	0.5552	1.3022	1.1199	0.5817	4.72636	0.92436	0.77014	2.51822	0.96228	0.85382	0.532803	1.04102
nicotinamide ribonucleotide (NMN)	NMN	5	LC/MS Pos	886	335.1	1094-61-7	14180	NICOTINAMIDE_NUCLEOTIDE	C00455	Cofactors, Prosthetic Groups, Electron Carriers	Nicotinate and nicotinamide metabolism	2.9159	3.3774	2.0257	2.2194	3.1008	1.2639	0.8777	1.2479	1.1387	1.2679	1.5026	1.1823	1.3188	1.0543	1.3647	0.7023	0.81	0.608	0.7351	0.6479	0.6995	0.8739	0.886	0.9457	0.7389	0.7414	1.0916	0.8862	0.841	0.8188	2.72784	1.15922	1.28454	0.70066	0.8288	0.8758	0.256855	0.714964
N-acetylserine	N-acetylserine	5	GC/MS	1526	218	97-14-3	65249	ACETYLSERINE		Amino acid	Serine family (phosphoglycerate derived)	1.076	1.6223	2.4236	2.8668	1.6078	1.0102	1.5035	0.9406	1.1828	0.915	0.969	0.8858	0.9507	0.9021	1.1751	0.9901	1.0215	1.1314	1.1442	0.9885	1.0099	0.9592	0.988	1.1208	0.7931	0.6872	0.5974	1.1239	0.6836	0.7349	1.9193	1.11042	0.97654	1.05514	0.9742	0.7654	0.549753	0.877326
S-methylmethionine	S-methylmethionine	5	LC/MS Pos	603	164.1	3493-12-07	458	CPD-397	C05319	Amino acid	Serine family (phosphoglycerate derived)	1.9426	2.6886	1.7846	1.7852	1.6626	0.9365	0.7808	0.8335	0.8354	0.8311	0.595	0.9489	0.7761	0.8814	0.7827	1.4652	1.3814	1.2647	1.3151	1.26	1.5387	0.9231	0.9961	1.0039	0.9775	0.8189	0.9895	1.1937	1.0686	1.0144	1.97272	0.84346	0.79682	1.33728	1.08786	1.01702	0.677886	1.28976
alanylleucine	Ala-Leu	5	LC/MS Pos	2150	203	1638-60-4	259583			Peptide	Dipeptide	1.4099	2.3179	2.1459	2.6567	2.3675	1.4619	0.9544	0.6323	0.6366	0.9081	0.9385	1.0456	0.8225	1.1699	1.1731	1.4101	1.6365	1.3482	1.6376	0.9315	0.7685	0.6859	1.2181	0.8835	0.5118	0.9332	0.5118	0.9831	0.7424	1	2.17958	0.91866	1.02992	1.39278	0.81356	0.8341	0.639013	0.885594
3'-dephosphocoenzyme A	3'-dephosphocoenzyme A	5	LC/MS Neg	2010	686.2	3633-59-8	444485	DEPHOSPHO-COA	C00882	Cofactors, Prosthetic Groups, Electron Carriers	CoA metabolism	3.5038	4.5293	3.1966	3.3253	4.8891	1.0941	0.7609	1.622	1.4858	1.0561	1.1597	1.3036	0.8415	1.1083	1.0802	0.8659	1.0201	0.8918	0.9799	1.2488	0.6325	0.6574	0.7595	0.8357	0.5067	0.5895	0.6024	0.7419	0.6836	0.6546	3.88882	1.20378	1.09866	1.0013	0.67836	0.6544	0.257482	0.563525
phosphoenolpyruvate (PEP)	PEP	4	GC/MS	1595.4	369	10526-80-4	1005	PHOSPHO-ENOL-PYRUVATE	C00074	Carbohydrate	Glycolysis	0.5629	1.1222	0.4846	0.9144	0.9646	1.0103	1.5948	1.2018	1.0465	1.5414	1.2638	1.4807	1.0432	1.3789	1.5501	0.2934	0.553	0.5386	0.3878	0.4697	1.2254	1.0539	1.0798	0.8564	0.9897	0.6437	1.144	0.522	0.694	0.912	0.80974	1.27896	1.34334	0.4485	1.04104	0.78314	0.553881	0.813974
aspartate	Asp	5	GC/MS	1529.7	232	56-84-8	5960	L-ASPARTATE	C00049	Amino acid	Aspartate family (OAA derived)	3.4075	5.301	2.8048	2.899	4.7294	0.8372	1.148	1.0549	1.1963	0.9643	0.9234	1.0078	0.9996	0.9972	1.1396	1.3957	1.3248	0.7543	1.1232	0.9804	1.0004	1.0126	0.8881	0.814	0.6634	0.6735	0.669	0.9961	0.8201	0.831	3.82834	1.04014	1.01352	1.11568	0.8757	0.79794	0.291427	0.841906
1-oleoylglycerophosphoinositol*	1-OGPI	5	LC/MS Neg	5577	597.4					Lipids	Phospholipids	1.7431	2.1719	0.9949	2.2654	2.6958	1.3959	0.9082	1.9068	0.8605	1.0291	1.3772	1.4642	0.5504	2.1739	1.0894	1.3365	0.621	0.8552	0.5435	0.9532	0.4318	0.4318	0.5483	0.5835	0.6945	0.6277	0.4318	1.0971	0.4318	1	1.97422	1.2201	1.33102	0.86188	0.53798	0.71768	0.436567	0.440931
2-aminoadipate	2-aminoadipate	4	GC/MS	1686.5	260.1	542-32-5;1118-90-7	469	CPD-468	C00956	Amino acid	Aspartate family (OAA derived)	0.9824	1.2158	1.0465	1.0867	0.864	1.1112	0.7381	0.8313	0.779	0.9416	0.781	0.9981	0.7859	1.0019	0.808	0.7756	0.907	0.3945	0.7232	0.4725	1.8176	1.7106	1.8336	1.7824	1.6921	1.279	1.4301	1.0929	1.0356	1.6704	1.03908	0.88024	0.87498	0.65456	1.76726	1.3016	0.629942	2.0077
2-hydroxyglutarate	2-hydroxyglutarate	4	GC/MS	1576	247	40951-21-1	43	CPD-381	C02630	Lipids	Fatty acid, Dicarboxylate	1.0754	1.2763	0.9107	1.3409	1	1.0507	0.6778	0.7393	0.7199	0.764	0.54	0.9075	0.7761	0.8842	0.8614	0.7423	0.54	0.5444	0.6828	0.718	2.3894	1.6344	2.6333	1.6815	1.9847	1.014	1.3955	1.3879	1.0519	2.0033	1.12066	0.79034	0.79384	0.6455	2.06466	1.37052	0.576	2.61237
glucose	Glu	5	GC/MS	1866.8	217.1	50-99-7	79025	CPD-3607	C00031	Carbohydrate	Glycolysis	1.8741	2.4601	1.8716	1.9639	2.1428	1.1293	1.3344	1.2694	1.2318	1.2684	0.5111	0.4991	0.4432	0.4739	0.512	1.5341	2.2845	1.3423	1.8747	1.4729	0.8707	0.7709	0.8242	0.8551	0.7115	0.5038	0.5321	0.6091	0.5433	0.5965	2.0625	1.24666	0.48786	1.7017	0.80648	0.55696	0.825067	0.646913
fructose	Fru	5	GC/MS	1758	217	57-48-7	5984	Fructose	C00095	Carbohydrate	Sucrose, glucose,fructose metabolism	0.9936	2.3735	1.8131	1.8439	2.2689	1.109	1.3151	1.1507	1.2205	1.243	0.4702	0.4804	0.4502	0.4677	0.4607	1.5653	2.2078	1.4811	1.8525	1.6452	1.0064	0.9306	0.972	0.9901	0.9033	0.5826	0.6565	0.6346	0.5918	0.7631	1.8586	1.20766	0.46584	1.75038	0.96048	0.64572	0.941773	0.795323
2-hydroxystearate	2-hydroxystearate	3	LC/MS Neg	5705	299.4	629-22-1	69417		C03045	Lipids	Free fatty acid	0.9043	0.7221	0.5158	0.6672	1.0121	0.4223	0.3009	0.6196	0.4462	0.4091	3.0906	2.6815	2.5426	2.7443	2.5291	1.107	0.8619	0.7941	0.9417	0.8148	0.5724	0.9879	1.1836	1.2634	1.0909	1.447	1.8567	2.7034	2.4382	1.9097	0.7643	0.43962	2.71762	0.9039	1.01964	2.071	1.18265	2.31937
nicotinamide adenine dinucleotide (NAD+)	NAD+	5	LC/MS Pos	1370	664	53-84-9	5893	NAD	C00003	Cofactors, Prosthetic Groups, Electron Carriers	Nicotinate and nicotinamide metabolism	1.2413	1.3514	1.4779	1.389	1.2881	0.9706	1.0062	1.0163	1.0876	0.9938	0.6188	0.6201	0.622	0.6384	0.6542	1.4308	1.3408	1.2486	1.3461	1.3075	1.0507	0.9099	0.8848	1.0753	0.9626	0.5416	0.6714	0.7953	0.7761	0.7026	1.34954	1.0149	0.6307	1.33476	0.97666	0.6974	0.989048	0.962321
spermidine	Spd	5	LC/MS Pos	533	146.2	124-20-9	1102	SPERMIDINE	C00315	Amino acid	Amines and polyamines	2.1063	2.5539	1.8138	1.8216	2.3081	1.0906	1.3207	1.1845	1.2484	1.3975	0.3311	0.3293	0.3606	0.3603	0.321	1.8385	1.8755	1.5756	2.6975	1.4952	0.9094	0.4348	0.6797	0.8324	0.7978	0.4677	0.2856	0.5346	0.4935	0.4828	2.12074	1.24834	0.34046	1.89646	0.73082	0.45284	0.894244	0.585433
malate	malate	5	GC/MS	1502	233	6915-15-7	525	MAL	C00149	Carbohydrate	TCA cycle	2.0046	2.2837	1.4588	1.5134	2.132	1.0547	1.2489	1.1318	1.0831	1.1926	0.4989	0.5228	0.5635	0.5285	0.5595	1.259	1.8894	1.1034	1.7087	1.245	0.9453	0.678	0.9162	0.869	0.8359	0.4637	0.502	0.6182	0.5615	0.5765	1.8785	1.14222	0.53464	1.4411	0.84888	0.54438	0.767155	0.743184
adenine	adenine	3	LC/MS Pos	1003	136.1	73-24-5	190	ADENINE	C00147	Nucleotide	Purine metabolism	0.4526	0.4275	0.3626	0.3925	0.4019	0.7094	0.5283	0.6456	0.6725	0.5916	1.619	1.5743	1.3841	1.6877	1.4882	0.4414	1.1243	0.447	1.0574	0.571	0.1331	1.56	0.9883	1.0512	1.0117	1.7002	1.7734	1.7841	1.611	1.9049	0.40742	0.62948	1.55066	0.72822	0.94886	1.75472	1.78739	1.50737
choline phosphate	CP	2	LC/MS Pos	695	184.1	72556-74-2	1014	PHOSPHORYL-CHOLINE	C00588	Lipids	Choline metabolism	0.3813	0.5314	0.5366	0.5491	0.545	1.4246	1.4164	1.4156	1.4967	1.4518	1.1531	1.1505	1.0822	1.1	1.07	0.5191	0.4682	0.4531	0.4347	0.4192	0.8024	1.1411	1.0363	1.0791	1.0761	0.9485	0.9648	0.718	0.6832	1.0352	0.50868	1.44102	1.11116	0.45886	1.027	0.86994	0.90206	0.71269
erythritol	erythritol	5	GC/MS	1517.5	217	149-32-6	222285	2-C-METHYL-D-ERYTHRITOL-4-PHOSPHATE	C00503	Carbohydrate	Amino sugar and nucleotide sugar	1.3074	1.7813	0.9104	0.9199	1.8602	1.2527	1.6769	1.5482	1.4394	1.4832	0.5057	0.5288	0.4866	0.4929	0.537	0.958	1.3382	0.9821	1.0179	1.0976	0.8086	1.0585	1.2879	1.2277	1.119	0.7221	0.8323	0.7317	0.6343	0.9451	1.35584	1.48008	0.5102	1.07876	1.10034	0.7731	0.79564	0.743433
ferulate	ferulate	5	LC/MS Neg	1810	193	537-98-4	445858	FERULIC-ACID	C01494	Secondary metabolism	Phenylpropanoids	1.415	1.3969	1.0064	0.9711	1.4644	0.6191	0.7558	0.7135	0.6637	0.71	0.3414	0.2752	0.3936	0.3285	0.317	1.2077	1.8439	1.3628	1.717	1.5663	1.1534	0.9575	1.2087	1.1311	1.0734	0.6719	0.9936	1.1338	1.028	0.6389	1.25076	0.69242	0.33114	1.53954	1.10482	0.89324	1.23088	1.59559
3-aminoisobutyrate	3-aminoisobutyrate	5	GC/MS	1252.2	102	10569-72-9;214139-20-5	64956	3-AMINO-ISOBUTYRATE	C05145	Nucleotide	Pyrimidine metabolism	1.9162	2.5439	1.3328	1.406	2.2842	1.1608	1.6912	1.2624	1.3111	1.322	0.2873	0.3408	0.3202	0.296	0.3053	1.9145	2.2484	1.3256	1.5841	1.7826	0.5278	0.5685	0.8002	0.8392	0.7873	0.3686	0.3711	0.3395	0.3372	0.4666	1.89662	1.3495	0.30992	1.77104	0.7046	0.3766	0.933787	0.522119
ribulose/xylulose 5-phosphate	Rib/Xyl-5P	5	GC/MS	1935	357.2			RIBULOSE-5P	C00199	Carbohydrate	Amino sugar and nucleotide sugar	1.9198	1.6216	1.5175	1.3533	1.1948	1.0069	1.1101	1.0285	1.133	1.0999	0.7165	0.6352	0.5971	0.6545	0.7394	1.8632	1.5645	0.9931	1.1979	1.4685	1.1944	0.5897	0.7032	0.8138	0.5739	0.4236	0.4637	0.6239	0.5432	0.5087	1.5214	1.07568	0.66854	1.41744	0.775	0.51262	0.931668	0.720474
xylitol	xylitol	5	GC/MS	1677.6	307.2	87-99-0	6912	XYLITOL	C00379	Carbohydrate	Amino sugar and nucleotide sugar	2.0247	2.2292	1.459	1.5966	2.0117	1.0483	1.0976	1.099	0.9494	1.1053	0.4801	0.6506	0.5209	0.624	0.4986	1.4382	2.265	1.101	1.5882	1.1644	0.9206	0.9038	1.009	0.9394	0.8309	0.6576	0.4705	0.7317	0.61	0.991	1.86424	1.05992	0.55484	1.51136	0.92074	0.69216	0.810711	0.868688
2-oxindole-3-acetate	2-oxindole-3-acetate	5	LC/MS Pos	3217.2	192.1	2971-31-5	3080590	2-OXINDOLE-3-ACETIC-ACID		Hormone metabolism	Auxin metabolism	1.5042	1.4697	1.8334	1.9501	1.4968	1.0295	1.4392	1.2218	1.1939	1.1545	0.5598	0.5503	0.5224	0.5797	0.5218	1.179	1.8436	1.3679	1.7808	1.3047	0.9038	0.8813	0.8726	0.9705	0.9337	0.6715	0.5083	0.4408	0.4718	0.8605	1.65084	1.20778	0.5468	1.4952	0.91238	0.59058	0.905721	0.755419
gamma-glutamylisoleucine*	Glu-Ile	5	LC/MS Pos	2644	261.2		14253342			Peptide	gamma-glutamyl	0.7368	0.78	1.019	1.0445	0.85	0.7481	0.8091	0.7143	0.7063	0.7575	0.4024	0.2998	0.2998	0.4852	0.3567	1.3207	1.122	0.7843	1.0685	1.0536	1.0261	1.0876	1.3099	1.4105	1.0937	0.9955	1	1.0108	1.4886	1.0506	0.88606	0.74706	0.36878	1.06982	1.18556	1.1091	1.20739	1.58697
2-oleoylglycerol (2-monoolein)	2-OG	4	GC/MS	2170	410.1	3443-84-3	5319879			Lipids	Glycerolipids	0.2468	0.4741	0.4613	0.4682	0.3015	1.0325	1.2754	1.2432	1.2444	1.1874	0.7279	0.5888	0.6561	0.4464	0.6347	0.4263	0.2468	0.4121	0.3047	0.3024	2.1568	1.9528	1.438	1.3796	1.4899	1	1.0771	1.1369	1.0207	1.6316	0.39038	1.19658	0.61078	0.33846	1.68342	1.17326	0.867001	1.40686
glycerol	glycerol	5	GC/MS	1311	205	56-81-5	753	GLYCEROL	C00116	Lipids	Glycerolipids	1.8355	2.5442	2.3474	2.6242	2.3984	0.7789	0.6116	0.7932	0.6892	0.689	0.4057	0.4222	0.4075	0.3927	0.4262	1.8758	2.5626	1.9267	1.9917	2.0592	2.3249	1.3491	0.9893	0.7876	1.0199	1.0107	0.8441	0.5628	0.557	1.4695	2.34994	0.71238	0.41086	2.0832	1.29416	0.88882	0.886491	1.81667
2-isopropylmalate	2-isopropylmalate	5	LC/MS Neg	732	175.2	3237-44-3	77	3-CARBOXY-3-HYDROXY-ISOCAPROATE	C02504	Amino acid	Branched Chain Amino Acids (pyruvate derived)	1.6333	1.3234	1.236	1.4499	1.8777	1.3081	1.0299	0.9701	1.1025	1.2161	0.4315	0.3688	0.399	0.5244	0.1741	1.3009	1.1359	1.4492	1.1339	0.8418	1.3603	0.9464	0.9696	0.588	0.8084	0.7754	0.6647	0.5227	0.5278	1.2298	1.50406	1.12534	0.37956	1.17234	0.93454	0.74408	0.77945	0.830451
glucosaminate	glucosaminate	5	GC/MS	1900	291.1	3646-68-2	73563		C03752	Carbohydrate	Amino sugar and nucleotide sugar	3.0954	2.8872	1.5415	1.493	2.852	0.8811	1	1.0312	0.8879	1.0477	0.5094	0.3381	0.3095	0.5634	0.3095	2.7372	2.4892	1.5792	2.6876	1.9249	1.1128	0.9259	0.7526	1.0881	0.9181	0.8381	0.645	0.8235	0.3833	0.7767	2.37382	0.96958	0.40598	2.28362	0.9595	0.69332	0.962002	0.989604
sorbitol	sorbitol	5	GC/MS	1843	319.1	6706-59-8	5780	SORBITOL	C00794	Carbohydrate	Sucrose, glucose,fructose metabolism	1.0196	1.3326	1.1735	1.2251	1.1852	1.3166	2.0535	1.5023	1.5447	1.8069	0.4735	0.5223	0.4952	0.5578	0.5577	1.0143	1.3124	0.8521	1.0772	0.9839	0.8636	0.8793	1.0338	1.072	0.9857	0.6959	0.8195	0.853	0.7456	0.8025	1.1872	1.6448	0.5213	1.04798	0.96688	0.7833	0.882732	0.58784
myo-inositol	Ins	5	GC/MS	1924.9	217	87-89-8	892	MYO-INOSITOL	C00137	Carbohydrate	Inositol metabolism	1.2099	1.9571	1.5517	1.8916	2.2744	1.0716	0.9783	1.1884	1.1156	1.3096	0.5644	0.5559	0.3487	0.6332	0.5459	1.8746	1.9756	1.2934	1.6246	1.2568	0.8544	0.7879	0.7731	0.9043	0.9593	0.8023	0.8414	1.0217	0.7466	0.7185	1.77694	1.1327	0.52962	1.605	0.8558	0.8261	0.903238	0.75554
indoleacetylaspartate	indoleacetylaspartate	5	LC/MS Neg	1674	289.2	2456-73-7	446620	INDOLE-3-ACETYL-ASP		Hormone metabolism	Auxin metabolism	3.5723	5.0745	3.1653	3.2113	5.1367	2.0211	1.5196	1.319	1.2804	1.2453	0.287	0.2255	0.2862	0.3546	0.3326	2.5544	4.7312	3.5196	5.3219	3.2811	0.5183	0.5868	0.7254	0.7547	0.6778	0.2847	0.2386	0.3172	0.3121	0.3563	4.03202	1.47708	0.29718	3.88164	0.6526	0.30178	0.962704	0.441818
maltopentaose	maltopentaose	2	LC/MS Neg	1100	827.1	34620-76-3	13489094		C06218	Carbohydrate	Sucrose, glucose,fructose metabolism	0.1464	0.0484	0.1292	0.1452	0.0479	1.4721	1.5852	1.4739	1.3806	1.5959	1.2075	1.0868	1.1742	1.1196	1.0897	0.2005	0.116	0.9065	0.1776	0.7694	0.8599	0.9498	1.2384	1.0359	1.1456	0.8553	0.8211	1.0358	1.0685	0.9642	0.10342	1.50154	1.13556	0.434	1.04592	0.94898	4.19648	0.696565
gamma-aminobutyrate (GABA)	GABA	5	GC/MS	1539.7	304.1	56-12-2	119	4-AMINO-BUTYRATE	C00334	Amino acid	Glutamate family (alpha-ketoglutarate derived)	2.2487	4.6093	1.6863	2.1299	3.7389	1.6255	1.0041	1.4553	1.2565	1.4836	0.4172	0.5856	0.2465	0.4926	0.3657	2.1533	3.4959	1.3203	2.8573	1.5149	0.5434	0.4878	0.5714	0.6572	0.6346	0.4356	0.5106	0.9959	0.7905	0.4979	2.88262	1.365	0.42152	2.26834	0.57888	0.6461	0.786902	0.424088
ribose 5-phosphate	ribose 5-phosphate	5	GC/MS	1928.4	315.1	18265-46-8;108321-05-7		RIBOSE-5P	C00117	Carbohydrate	Calvin cycle and pentose phosphate	1.637	1.776	1.5132	1.2378	1.6082	1.1657	1.0526	1.1303	0.999	1.0435	0.7638	0.8559	0.7709	0.7379	0.6848	1.8605	2.0185	1.001	1.3694	1.6293	0.9902	0.8402	1.048	0.6892	0.8194	0.4448	0.7581	0.7597	0.69	0.5264	1.55444	1.07822	0.76266	1.57574	0.8774	0.6358	1.0137	0.813749
gamma-glutamyltryptophan	Glu-Trp	5	LC/MS Pos	3033	334.2	66471-20-3	3989307			Peptide	gamma-glutamyl	0.6406	0.8207	1.4693	1.2163	0.6042	1.1252	1.099	0.8331	0.8992	1.1964	0.3856	0.4887	0.3245	0.433	0.5526	1.829	1.211	1.023	1.1661	0.978	0.967	0.8923	1.2106	1.1613	1.1705	0.9124	1.022	1.258	1.1435	0.9273	0.95022	1.03058	0.43688	1.24142	1.08034	1.05264	1.30646	1.04828
3-methyl-2-oxobutyrate	3-methyl-2-oxobutyrate	5	LC/MS Neg	1489	115.1	3715-29-5	49	2-KETO-ISOVALERATE	C00141	Amino acid	Branched Chain Amino Acids (pyruvate derived)	1.5933	1.7818	1.2733	1.1415	1.1212	1.62	1.2521	1.1253	1.0279	1.2515	0.3431	0.6049	0.3765	0.4121	0.2539	1.388	1.4273	1.5082	2.2213	1.377	0.6855	0.4043	0.8062	0.9721	0.8815	0.4388	0.3724	0.7413	0.8066	0.4549	1.38222	1.25536	0.3981	1.58436	0.74992	0.5628	1.14624	0.597374
methionine sulfoxide	methionine sulfoxide	5	LC/MS Pos	729	166.1	3226-65-1	158980	L-Methionine-sulfoxides	C02989	Amino acid	Aspartate family (OAA derived)	1.803	2.0339	2.4272	1.7582	1.9079	1.3214	1.2768	1.3992	1.3314	1.1005	0.5973	0.8995	0.5224	0.5964	0.4544	1.879	2.1578	1.8937	2.0315	1.9161	0.6281	0.5342	0.466	0.51	0.4652	0.4187	0.4283	0.6106	0.5817	0.487	1.98604	1.28586	0.614	1.97562	0.5207	0.50526	0.994753	0.404943
proline	Pro	5	LC/MS Pos	796	116.1	147-85-3	145742	PRO	C00148	Amino acid	Glutamate family (alpha-ketoglutarate derived)	2.1592	2.1132	1.6418	1.5782	2.0318	0.8074	0.9441	0.8258	0.8197	0.8279	0.6354	0.5509	0.6452	0.6459	0.6196	2.2848	1.9031	2.1963	1.9896	2.0644	1.0437	1.0988	1.0524	1.0388	0.9726	0.8954	1.0272	0.9555	0.9314	0.9728	1.90484	0.84498	0.6194	2.08764	1.04126	0.95646	1.09597	1.23229
oleate (18:1n9)	oleate (18:1n9)	5	GC/MS	1984.4	339.2	112-80-1	445639	OLEATE-CPD	C00712	Lipids	Free fatty acid	0.8075	1.3322	1.7887	1.672	1.1328	0.9888	0.8556	1.0112	0.9117	0.9001	0.6703	0.5685	0.6318	0.4316	0.5467	1.4014	1.0531	1.5134	0.9781	1.2668	2.1874	1.3871	1.065	0.8613	1.1507	1.0221	0.8527	0.5327	0.5883	1.6745	1.34664	0.93348	0.56978	1.24256	1.3303	0.93406	0.922711	1.4251
fumarate	fumarate	5	GC/MS	1382.1	245	100-17-8	444972	FUM	C00122	Carbohydrate	TCA cycle	1.102	1.3235	1.7789	1.8224	1.3129	1.3456	2.0939	1.4015	1.2965	1.7375	0.4574	0.3712	0.6006	0.4624	0.5181	1.4466	1.4805	1.2122	1.0581	1.3771	0.9419	0.4957	0.7023	0.8234	0.7013	0.2628	0.3667	0.462	0.5322	0.4114	1.46794	1.575	0.48194	1.3149	0.73292	0.40702	0.895745	0.465346
1-kestose	1-kestose	5	GC/MS	2342	361.2	470-69-9	440080	1-KESTOTRIOSE	C03661	Carbohydrate	Sucrose, glucose,fructose metabolism	1.0738	1.7418	1.4022	1.3676	1.5869	1.0394	1.0664	0.9884	0.8636	1.2562	0.5393	0.5192	0.3494	0.513	0.6136	1.4174	1.9249	1.208	1.9824	1.3592	0.8497	1.0142	0.9494	1.0116	0.6256	0.5121	0.8771	0.6198	0.4993	0.6577	1.43446	1.0428	0.5069	1.57838	0.8901	0.6332	1.10033	0.853567
gamma-tocopherol	gamma-tocopherol	3	GC/MS	2264	223.1	54-28-4	14986	GAMA-TOCOPHEROL	C02483	Cofactors, Prosthetic Groups, Electron Carriers	Tocopherol metabolism	0.4428	0.3716	0.3666	0.4065	0.2729	0.5589	0.4985	0.7979	0.6474	0.7561	2.5467	2.0478	2.9395	2.658	3.9015	0.2865	0.2729	0.5669	0.5039	0.2756	1.4741	1.0279	1	1.4598	1.2542	1.4315	1.7372	1.8494	1.6452	1.4541	0.37208	0.65176	2.8187	0.38116	1.2432	1.62348	1.0244	1.90745
stigmasterol	stigmasterol	5	GC/MS	2359	255.3	83-48-7	5280794	CPD-4162	C05442	Lipids	Sterols	2.0632	1.8428	2.1713	1.4923	1.7745	0.9841	1.0797	0.9928	1.0449	0.9273	0.7227	0.5115	0.7406	0.6603	0.7505	1.9092	1.6977	1.0875	1.8108	1.2669	1.196	0.9598	0.9263	0.7982	0.6691	0.6411	0.7998	1.0812	0.9697	1.0072	1.86882	1.00576	0.67712	1.55442	0.90988	0.8998	0.831765	0.904669
pantothenate	pantothenate	5	LC/MS Pos	2218	220.1	137-08-6	6613	PANTOTHENATE	C00864	Cofactors, Prosthetic Groups, Electron Carriers	CoA metabolism	1.1328	0.9626	0.9501	1.0085	1.0935	0.8717	0.9995	0.9162	0.9739	0.906	0.5436	0.7535	0.5259	0.6452	0.4844	1.462	0.8648	0.9994	1.0489	0.9655	1.5139	1.5761	1.5129	1.5976	1.4008	1.06	1.2581	1.0745	1.0005	1.4621	1.0295	0.93346	0.59052	1.06812	1.52026	1.17104	1.03751	1.62863
putrescine	Put	5	GC/MS	1705.8	174	110-60-1	1045	PUTRESCINE	C00134	Amino acid	Amines and polyamines	1.9967	3.5127	2.0846	2.2463	2.7962	1.2215	0.6026	0.9302	0.8849	1.1104	0.2965	0.2879	0.2071	0.3155	0.3207	2.0002	2.5185	1.518	2.076	1.6316	1.0389	0.7462	0.9611	1.0805	1.0547	0.536	0.5668	0.859	0.7375	0.7223	2.5273	0.94992	0.28554	1.94886	0.97628	0.68432	0.771123	1.02775
methionine	Met	5	LC/MS Pos	1252	150.1	63-68-3	6137	MET	C00073	Amino acid	Aspartate family (OAA derived)	4.1696	4.7546	4.728	4.6009	4.5852	1.3727	0.9596	1.173	1.2302	1.209	0.5537	0.7522	0.4816	0.8153	0.5494	4.5443	5.5927	4.5444	5.6683	4.4422	1.0404	0.6593	0.7419	0.7887	0.7487	0.5156	0.6014	0.7732	0.7446	0.6148	4.56766	1.1889	0.63044	4.95838	0.7958	0.64992	1.08554	0.669358
beta-alanine	beta-alanine	5	GC/MS	1451.8	174	56-41-7;107-95-9	239	B-ALANINE	C00099	Nucleotide	Pyrimidine metabolism	0.8195	3.2305	0.9142	1.4645	2.6808	1.5995	1.148	2.0347	1.4176	1.7775	0.7386	0.6986	0.2652	0.8153	0.5506	2.7711	4.3316	1.5328	2.597	1.8457	0.524	0.835	0.883	1.0858	1.3512	0.7121	0.6758	0.8386	0.5505	0.5093	1.8219	1.59546	0.61366	2.61564	0.9358	0.65726	1.43567	0.586539
mannose-6-phosphate	Man-6P	5	GC/MS	2035.9	387.2	70442-25-0;104872-94-8	439198	MANNOSE-6P	C00275	Carbohydrate	Sucrose, glucose,fructose metabolism	1.0941	1.8678	1.2942	1.2929	1.4466	0.9517	1.2059	1.0713	0.9801	1.1936	0.7928	0.759	0.7137	0.7073	0.8495	1.2559	1.7284	1.172	1.4038	1.2835	1.3615	0.747	1.0051	0.939	0.9527	0.6635	0.8868	0.9949	0.832	0.9052	1.39912	1.08052	0.76446	1.36872	1.00106	0.85648	0.978272	0.926461
sucrose	Suc	5	LC/MS Neg	875	341.2	57-50-1	5988	SUCROSE	C00089	Carbohydrate	Sucrose, glucose,fructose metabolism	0.9893	1.2516	1.1886	1.3632	1.2635	1.0448	1.0157	1.0107	1.0475	1.0889	0.9249	0.8905	0.7859	0.8506	0.9378	1.3159	1.332	1.2588	1.4405	1.3416	0.9361	0.929	0.9439	1.0185	0.9593	0.8307	0.9587	0.8568	0.8647	0.8198	1.21124	1.04152	0.87794	1.33776	0.95736	0.86614	1.10445	0.919195
glycerophosphoglycerol	glycerophosphoglycerol	1	GC/MS	1969	357.3		439964		C03274	Lipids	Glycerolipids	1.1015	1.202	0.7385	0.9921	1.4859	0.8544	0.5657	0.7264	0.6001	0.8059	1.0614	1.4965	1.1067	1.3216	1.1095	0.9609	1.552	1.0772	1.2831	1.1571	1.7473	1.1206	0.7697	0.9833	0.7502	0.4119	1.0079	0.7653	0.9805	0.5457	1.104	0.7105	1.21914	1.20606	1.07422	0.74226	1.09245	1.51192
erucate (22:1n9)	erucate (22:1n9)	5	LC/MS Neg	6273.3	337.4	112-86-7	5281116		C08316	Lipids	Free fatty acid	4.2793	3.9592	3.5299	3.0933	4.4489	0.7103	0.81	0.9232	1.0327	0.8073	0.5424	0.5158	0.5401	0.5371	0.6548	4.1577	4.4071	3.1485	4.7024	4.1276	1.1728	1.0648	0.9849	1.0151	0.7703	0.4682	0.8418	0.7397	0.6768	1.3435	3.86212	0.8567	0.55804	4.10866	1.00158	0.814	1.06384	1.16911
guanine	guanine	5	LC/MS Pos	1022	152.1	73-40-5	764	GUANINE	C00242	Nucleotide	Purine metabolism	1.798	1.2623	1.2415	1.0096	1.2841	1.2127	1.0073	1.072	1.0902	1.0413	0.8488	0.7287	0.9599	0.8375	0.7223	1.1816	0.9863	1.1995	1.5008	1.4221	0.9257	1.0306	0.9263	0.8627	0.9927	0.6909	0.7161	0.6171	0.8342	0.9283	1.3191	1.0847	0.81944	1.25806	0.9476	0.75732	0.953726	0.873606
ribulose	ribulose	5	GC/MS	1662	306.1	488-84-6	151261	Ribuloses	C00309	Carbohydrate	Amino sugar and nucleotide sugar	2.7959	2.9827	2.3537	1.774	2.419	0.8808	0.9483	0.7797	0.9856	1.2866	0.3508	0.5844	0.6699	0.3657	0.3508	1.8992	2.4824	1.8051	2.7524	2.1561	0.9194	1.1095	1.3	0.6012	1.403	0.818	0.5173	0.6457	0.4499	1	2.46506	0.9762	0.46432	2.21904	1.06662	0.68618	0.900197	1.09262
maltose	maltose	4	GC/MS	2142.1	204.1	6363-53-7	10991489	MALTOSE	C00208	Carbohydrate	Sucrose, glucose,fructose metabolism	0.491	0.7207	0.5717	0.56	0.6584	1.2648	1.0581	1.1306	1.0077	1.2143	0.8809	0.8141	0.8359	0.7823	0.9923	0.6464	0.4864	0.6302	0.4834	0.751	1.8656	1.886	1.5596	1.7058	1.5473	1.0967	1.3711	1.7223	1.4913	1.3913	0.60036	1.1351	0.8611	0.59948	1.71286	1.41454	0.998534	1.50899
inositol 1-phosphate (I1P)	I1P	5	GC/MS	2057.8	318.1	573-35-3;106032-59-1	440194	1-L-MYO-INOSITOL-1-P	C04006	Carbohydrate	Inositol metabolism	0.9286	1.3482	0.8156	0.8961	1.0369	0.5646	0.4986	0.5656	0.459	0.5724	0.7485	0.9663	0.6317	0.9227	0.9289	1.2326	1.2601	1.2104	1.1476	1.1817	1.6089	1.4967	1.0092	1.0891	0.7642	0.9908	1.2252	1.1813	1.1326	1.2365	1.00508	0.53204	0.83962	1.20648	1.19362	1.15328	1.20038	2.24348
2-palmitoylglycerol (2-monopalmitin)	2-PG	5	LC/MS Neg	6112.6	255.4	23470-00-0	123409			Lipids	Glycerolipids	0.9734	1.3223	1.0564	1.2938	1.7263	1.4586	0.92	1.397	1.1644	1.1098	0.8728	0.759	0.4553	0.2441	0.5743	2.0227	0.8568	0.8876	0.9247	0.9555	1.0643	0.8978	0.9673	1.013	1.2265	1.0235	0.987	0.9588	1.5183	1.4069	1.27444	1.20996	0.5811	1.12946	1.03378	1.1789	0.88624	0.854392
cysteine	Cys	5	GC/MS	1560.1	218	52-90-4;56-89-3	5862	CYS	C00097	Amino acid	Serine family (phosphoglycerate derived)	0.8587	1.6314	1.0302	1.0363	1.5799	1.0389	1.0428	1.0013	0.9987	1.1055	0.7485	0.8935	0.6921	0.9631	0.7597	1.7434	1.4522	1.2212	1.1967	1.2892	0.8	0.5661	0.8432	0.8215	0.9052	0.8665	0.9273	1.2534	1.0718	0.9324	1.2273	1.03744	0.81138	1.38054	0.7872	1.01028	1.12486	0.758791
glucosamine	glucosamine	1	GC/MS	1833	203	66-84-2	441477	GLUCOSAMINE	C00329	Carbohydrate	Amino sugar and nucleotide sugar	20.1276	52.1989	24.1376	26.7529	76.381	1.6984	0.5226	0.8617	0.6855	0.96	0.1317	0.1317	0.1317	0.1317	0.1317	23.8911	30.136	24.9063	23.9632	21.5255	4.1192	0.6422	1	0.6631	0.6542	0.2075	0.1317	0.4505	0.3967	0.5972	39.9196	0.94564	0.1317	24.8844	1.41574	0.35672	0.623363	1.49712
indoleacetate	indoleacetate	5	LC/MS Pos	3760	176.1	6505-45-9	802	INDOLE_ACETATE_AUXIN	C00954	Hormone metabolism	Auxin metabolism	1.4283	1.2886	1.8588	1.7807	0.8309	1.1028	1.0206	0.6294	1.0646	1.2799	0.3968	0.3687	0.8305	0.2812	0.4328	1.1057	2.1929	1.4237	2.0358	1.8582	0.8401	0.5831	0.9794	0.9324	0.7626	0.9511	0.5717	1.2916	1.049	0.294	1.43746	1.01946	0.462	1.72326	0.81952	0.83148	1.19882	0.803877
glutathione, reduced (GSH)	GSH	5	LC/MS Pos	1274	308.1	70-18-8	124886	GLUTATHIONE	C00051	Amino acid	Glutathione metabolism	0.9031	1.4725	0.9833	1.0085	1.4454	0.8161	0.5778	0.7225	0.8058	0.62	0.9901	1.1491	0.8438	0.9829	0.8914	1.1984	1.1673	1.0729	1.1378	1.1927	1.0317	0.9355	0.9588	0.9915	0.9225	1.268	1.4207	1.4441	1.3104	1.35	1.16256	0.70844	0.97146	1.15382	0.968	1.35864	0.992482	1.36638
tyrosine	Tyr	5	LC/MS Pos	1516	182.1	60-18-4	6057	TYR	C00082	Amino acid	Aromatic amino acid metabolism (PEP derived)	0.8334	1.1293	1.1604	1.1924	1.0977	0.995	1.0185	1.1141	1.0844	1.0442	0.9954	0.7577	0.7933	0.833	0.9507	1.0523	1.1463	0.8581	1.1152	0.8856	0.9445	1.0046	1.0845	1.2197	1.1528	0.6329	0.9068	0.9003	0.8717	0.7195	1.08264	1.05124	0.86602	1.0115	1.08122	0.80624	0.93429	1.02852
maltotriose	maltotriose	4	LC/MS Neg	845	502.9	1109-28-0	439586	MALTOTRIOSE	C01835	Carbohydrate	Sucrose, glucose,fructose metabolism	0.8373	0.7889	0.9313	0.8003	0.9532	1.3575	1.023	1.3383	1.0105	1.1909	0.9624	0.9452	0.7125	0.8975	0.8987	0.884	0.8043	1.0316	0.5571	0.9895	1.5745	1.3748	1.1778	1.0982	1.3169	0.9065	1.0676	1.259	1.2128	1.0216	0.8622	1.18404	0.88326	0.8533	1.30844	1.0935	0.989678	1.10506
nicotinamide adenine dinucleotide reduced (NADH)	NADH	2	LC/MS Neg	1554	664.1	58-68-4;606-68-8	439153	NADH	C00004	Cofactors, Prosthetic Groups, Electron Carriers	Nicotinate and nicotinamide metabolism	0.6263	1.0472	1.1421	0.4499	1.2384	1.7616	3.5191	2.1483	2.1662	3.0125	1.2611	0.9668	0.9333	1.7294	1.5241	0.8776	0.885	0.6735	0.9213	0.6563	0.8289	0.6043	1.0332	1.0745	1.1951	0.5195	0.4499	0.6616	0.5237	0.4499	0.90078	2.52154	1.28294	0.80274	0.9472	0.52092	0.891161	0.375643
caffeate	caffeate	2	GC/MS	1949.9	396.2	331-39-5	689043	CAFFEATE	C01197	Secondary metabolism	Phenylpropanoids	0.2761	1	0.2761	0.2761	0.8098	2.0203	1.0338	1.1154	1.2447	1.5086	1.2851	0.2761	0.2761	0.2761	0.3861	0.2761	0.2761	0.2761	0.2761	0.5922	0.2761	0.2761	0.2761	0.7006	0.2761	0.2761	0.2761	0.3892	0.2761	0.2761	0.52762	1.38456	0.4999	0.33932	0.361	0.29872	0.643114	0.260733
allo-threonine	allo-Thr	4	GC/MS	1417.8	219	28954-12-3	99289	CPD-10303	C05519	Amino acid	Aspartate family (OAA derived)	0.8793	0.9234	0.8372	0.836	0.8552	1.0333	1.7247	1.0882	0.8217	0.9667	0.4051	0.3764	0.603	0.4168	0.8527	1.1752	1.4098	0.8926	0.6178	0.9358	2.1217	2.3689	1.9623	2.4605	2.5001	2.0011	2.0093	2.0353	1.6489	2.1753	0.86622	1.12692	0.5308	1.00624	2.2827	1.97398	1.16164	2.02561
lysine	Lys	4	GC/MS	1836.7	317.2	56-87-1	5962	LYS	C00047	Amino acid	Aspartate family (OAA derived)	0.7066	1.067	0.9641	0.9628	0.9297	1.2853	0.9061	1.1589	1.024	1.3585	0.8868	0.8137	0.7314	0.8241	0.976	0.9668	0.9224	0.5836	0.7119	0.6897	2.1665	1.7683	2.0469	1.9614	2.058	1.9237	1.6156	2.1309	1.7372	2.0955	0.92604	1.14656	0.8464	0.77488	2.00022	1.90058	0.836767	1.74454
linoleate, methyl ester	linoleate, methyl ester	5	GC/MS	1931	95.13	112-63-0	5284421			Lipids	Fatty acid ester	6.4456	10.5159	4.9533	3.8661	4.9881	0.6516	0.8825	0.5382	1.194	0.9255	0.3889	0.6529	0.3889	0.3889	0.3889	4.4924	4.6511	6.4887	4.9537	6.0241	2.9667	0.9823	0.9192	1.0177	0.881	0.3889	0.4687	0.5975	0.8885	0.6013	6.1538	0.83836	0.4417	5.322	1.35338	0.58898	0.864831	1.61432
citrulline	citrulline	5	LC/MS Pos	715	176.1	372-75-8	9750	L-CITRULLINE	C00327	Amino acid	Glutamate family (alpha-ketoglutarate derived)	1.3002	1.433	1.5573	1.4868	1.384	0.54	1.1525	0.8117	0.8334	0.8543	0.5664	0.5008	0.5953	0.5169	0.5328	1.5195	1.273	1.1963	1.2273	1.2126	1.2651	1.0224	1.0107	0.9893	1.0134	0.7509	0.7661	0.9124	0.8525	0.8479	1.43226	0.83838	0.54244	1.28574	1.06018	0.82596	0.8977	1.26456
2-pyrrolidinone	2-pyrrolidinone	5	GC/MS	1190.9	142	616-45-5	12025			Amino acid	Glutamate family (alpha-ketoglutarate derived)	5.2281	2.6118	2.1351	1.7433	2.3906	0.9566	2.0028	0.8817	1.1738	1.1132	0.4731	0.5686	0.7904	0.5542	0.6341	2.2934	2.699	1.8938	2.3423	2.469	1.3512	0.8794	1.0434	0.8803	0.6327	0.5637	0.6369	0.7909	0.8846	0.5236	2.82178	1.22562	0.60408	2.3395	0.9574	0.67994	0.829087	0.781156
ascorbate (Vitamin C)	Vc	2	GC/MS	1850.1	332.1	134-03-2		ASCORBATE	C00072	Cofactors, Prosthetic Groups, Electron Carriers	Ascorbate metabolism	0.2951	0.31	0.3576	0.9995	0.4321	0.8846	12.3414	10.2094	8.7978	8.7678	2.9682	1.1771	2.1581	1.9951	3.4756	1.5101	0.3246	0.3093	0.2547	1.0005	3.0949	0.0911	1.7391	5.3302	5.497	0.6145	0.189	0.4983	0.322	0.6297	0.47886	8.2002	2.35482	0.67984	3.15046	0.4507	1.41971	0.384193
oxaloacetate	oxaloacetate	5	GC/MS	1560	333	328-42-7	970	OXALACETIC_ACID	C00036	Carbohydrate	TCA cycle	2.2184	3.876	0.9288	1.1596	3.6988	0.7077	0.9913	1.9923	1.0264	1.7405	0.7809	0.3586	0.3586	0.6984	0.5981	1.1073	1.6466	0.9592	1.1704	1.0087	0.6623	0.496	0.6135	0.3586	1.0169	0.3586	0.4957	1.1096	0.4029	0.3586	2.37632	1.29164	0.55892	1.17844	0.62946	0.54508	0.49591	0.487334
leucylglycine	Leu-Gly	5	LC/MS Pos	1800	189.2	686-50-0	79070			Peptide	Dipeptide	1.2742	3.2471	1.2527	1.6423	1.7271	1.5312	0.8177	1.3636	1.728	0.995	0.8548	0.8523	0.4876	0.8966	0.7616	1.3082	1.005	1.5624	1.0113	1.2788	1.1678	0.3954	0.7823	0.6788	0.6492	0.4769	0.5704	0.9236	0.7461	1.3048	1.82868	1.2871	0.77058	1.23314	0.7347	0.80436	0.674333	0.570818
dodecanedioate	dodecanedioate	5	LC/MS Neg	2990	229.2	693-23-2	12736		C02678	Lipids	Fatty acid, Dicarboxylate	5.6292	4.6187	1.0272	0.5183	3.1139	0.5183	0.5492	0.7243	0.8046	0.6184	0.9884	1	0.7279	0.7504	0.8286	3.3296	2.7091	3.309	1.5151	2.6177	1.5613	2.0267	0.8781	0.715	0.8812	1.1685	0.8704	1.0089	0.9052	1.3405	2.98146	0.64296	0.85906	2.6961	1.21246	1.0587	0.904289	1.88575
allo-isoleucine	allo-Ile	4	GC/MS	1325	158.1		6950182;99288			Amino acid	Branched Chain Amino Acids (OAA derived)	0.7383	1.0778	0.7828	0.7917	1.0046	0.9394	0.9304	0.7731	0.9195	0.8056	0.8651	0.9954	1.0784	1.0959	1.1487	0.8624	1.0536	0.6744	0.7967	0.7498	1.4594	1.089	1.2579	1.2881	1.1334	0.9455	1.1161	1.2352	1.1927	1.1825	0.87904	0.8736	1.0367	0.82738	1.24556	1.1344	0.941231	1.42578
vanillate	vanillate	5	GC/MS	1728	297	121-34-6	8468		C06672	Secondary metabolism	Phenylpropanoids	2.3945	3.7834	1.9996	2.0024	3.3114	0.9269	1.0511	0.4253	1.5609	0.8324	0.3989	0.4635	0.4881	0.5586	0.3991	1.8898	3.052	1.0918	2.3799	1.9449	1.3287	0.594	1.2653	0.7989	0.9773	0.3352	0.3252	0.2394	1.0227	0.7758	2.69826	0.95932	0.46164	2.07168	0.99284	0.53966	0.767784	1.03494
inosine	inosine	5	LC/MS Neg	1600	267.2	58-63-9	6021	INOSINE	C00294	Nucleotide	Purine metabolism	2.0721	4.3362	0.3782	1.2878	1.6171	1.12	0.8248	1.3271	1.1749	0.8061	0.8736	0.8623	0.3782	0.5487	0.7402	1.3722	1.2966	0.9769	1.6905	1.0231	0.6555	0.3782	0.3782	1.05	0.3782	0.534	0.3782	0.6493	0.5728	0.3782	1.93828	1.05058	0.6806	1.27186	0.56802	0.5025	0.65618	0.540673
gamma-tocotrienol	gamma-tocotrienol	4	GC/MS	2297	223.1	14101-61-2	5282349		C14155	Cofactors, Prosthetic Groups, Electron Carriers	Tocopherol metabolism	0.2865	0.3076	0.3652	0.4342	0.2865	0.4191	1.056	0.5707	0.6025	0.944	1.3723	0.8732	1.1419	0.9237	1.1899	0.6913	0.3162	0.7786	0.2865	0.5533	1.3073	1.3593	1.7507	1.8323	1.7794	1.6639	1.7782	1.638	1.418	1.7462	0.336	0.71846	1.1002	0.52518	1.6058	1.64886	1.56304	2.23506
galactinol	galactinol	5	GC/MS	2226.1	433.3	16908-86-4	439451	CPD-458	C01235	Carbohydrate	Sucrose, glucose,fructose metabolism	0.4521	1.1094	0.8747	0.4521	1.0496	0.4521	0.4521	0.4521	0.4521	0.4521	0.7094	1.047	1.1245	0.569	0.4521	0.9132	0.6778	1.3337	1.3397	0.5798	0.8576	1.4851	1.0477	1.2026	0.4521	0.9152	0.953	0.8785	1.6044	1.3576	0.78758	0.4521	0.7804	0.96884	1.00902	1.14174	1.23015	2.23185
2-linoleoylglycerol (2-monolinolein)	2-LG	4	LC/MS Neg	5988	279.3	3443-82-1	5365676			Lipids	Glycerolipids	0.3826	0.5231	0.5386	0.8869	0.5429	1.1242	0.8827	1.3249	1.1808	1.1088	1.0729	0.9271	0.8982	0.8944	0.8358	0.6066	0.337	0.2936	0.3294	0.2999	1.1327	1.1447	1.0999	1.1674	1.0734	1.1891	1.2736	1.2294	1.2848	1.7237	0.57482	1.12428	0.92568	0.3733	1.12362	1.34012	0.649421	0.999413
arabinose	arabinose	5	GC/MS	1631.6	217	28697-53-2	66308	D-ARABINOSE	C00216	Carbohydrate	Amino sugar and nucleotide sugar	1.2451	1.9082	1.1625	1.3863	1.6021	0.9603	1.291	0.9421	0.9887	0.9226	0.8905	0.7021	0.9111	0.7793	0.8767	1.2071	1.4333	1.0113	1.2576	1.3058	1.0168	0.9232	0.955	0.9828	1.086	0.6497	0.8421	0.8846	1.0337	1.2014	1.46084	1.02094	0.83194	1.24302	0.99276	0.9223	0.850894	0.972398
9,10-epoxystearate	9,10-epoxystearate	5	LC/MS Neg	5386.6	297.4	2443-39-2	15868	CPD-10514	C19418	Lipids	Oxylipins	1.0702	0.9874	0.9251	1.724	1.354	0.4333	0.2677	0.4431	0.4608	0.6079	0.8212	0.3994	0.5728	0.8645	1.0126	1.5133	1.2593	1.1128	1.4551	1.1845	1.7469	0.8296	0.8775	1.125	1.0679	1.2825	1.1981	0.6819	0.6588	1.5491	1.21214	0.44256	0.7341	1.305	1.12938	1.07408	1.07661	2.55193
sinapate	sinapate	5	LC/MS Neg	1986	223.1	530-59-6	637775	SINAPATE	C00482	Secondary metabolism	Phenylpropanoids	0.9841	1.1314	0.9485	0.9619	1.0941	1.0044	0.9963	0.9688	0.9787	1.065	0.9996	0.694	0.9162	0.8993	0.8797	1.7656	0.8727	1.2538	1.0707	1.5249	1.8227	0.6926	1.2	1.3495	1.2445	0.7697	1.0004	1.1129	1.1978	0.865	1.024	1.00264	0.87776	1.29754	1.26186	0.98916	1.26713	1.25854
betaine	betaine	5	LC/MS Pos	721	118.2	107-43-7	247	BETAINE	C00719	Amino acid	Serine family (phosphoglycerate derived)	1.2046	0.9989	0.5911	0.5689	0.9585	1.0414	1.0011	1.0113	1.0683	1.0232	0.5596	1.1488	0.5731	0.9012	0.5088	1.4492	0.7383	1.913	0.7473	1.8182	0.7709	1.2766	1.183	1.1466	1.2236	0.7594	1.1282	0.801	0.7631	0.883	0.8644	1.02906	0.7383	1.3332	1.12014	0.86694	1.54234	1.08851
eicosenoate (20:1n9 or 11)	eicosenoate (20:1n9 or 11)	5	LC/MS Neg	5955	309.4		5282768	CPD-12189		Lipids	Free fatty acid	1.9886	2.4602	2.0516	3.4309	3.4875	1.2846	0.7505	1.5632	1.0216	1.0109	0.9265	0.7252	0.5364	0.8161	0.8649	2.6737	2.4067	1.6636	2.5174	2.0946	0.9567	0.8077	0.8076	0.7175	0.9179	0.9891	0.8821	0.8772	0.7372	1.2169	2.68376	1.12616	0.77382	2.2712	0.84148	0.9405	0.846275	0.747212
alpha-tocotrienol	alpha-tocotrienol	2	GC/MS	2346	237.1	58864-81-6	5282347		C14153	Cofactors, Prosthetic Groups, Electron Carriers	Tocopherol metabolism	0.58	0.58	1.1906	0.9512	0.58	1.9033	2.1755	1.3257	1	2.4263	1.5824	1.0121	1.1789	0.7083	0.9055	0.58	0.58	0.58	0.58	0.58	0.58	0.58	0.9505	0.58	0.8328	0.6809	1.3762	0.7786	0.9181	0.58	0.77636	1.76616	1.07744	0.58	0.70466	0.86676	0.747076	0.398979
gamma-glutamylglutamine	Glu-Gln	5	LC/MS Pos	806	276.1	10148-81-9	150914		C05283	Peptide	gamma-glutamyl	2.799	3.0301	3.2136	2.9617	2.8598	1.143	0.5274	0.6601	0.7177	0.7582	0.4676	0.581	0.5163	0.6009	0.5157	3.3321	2.5626	3.2748	3.2114	3.2319	2.8564	0.5966	0.977	1.2239	0.9503	0.5172	0.4491	1.023	1.149	0.478	2.97284	0.76128	0.5363	3.12256	1.32084	0.72326	1.05036	1.73503
xanthine	xanthine	5	GC/MS	1889.9	353	69-89-6	1188	XANTHINE	C00385	Nucleotide	Purine metabolism	1.7158	2.3064	1.1866	1.3238	13.6701	1.2594	0.5043	0.6888	0.6223	0.8794	0.692	0.745	0.1884	0.2646	0.4711	0.8541	1.3551	0.4236	1.0248	0.7732	1.9057	1.7857	1.1646	1.3191	1.3527	0.9609	0.9752	1.0628	1.2821	0.9366	4.04054	0.79084	0.47222	0.88616	1.50556	1.04352	0.219317	1.90375
stearate (18:0)	stearate (18:0)	5	LC/MS Neg	5886	283.4	57-11-4	5281	STEARIC_ACID	C01530	Lipids	Free fatty acid	1.194	1.1158	1.1476	1.3591	1.4265	0.8567	0.8591	1.1361	0.9549	0.8982	1.0389	1.0413	0.9646	1.051	1.1433	1.2005	1.0687	0.9496	1.1897	1.0354	0.7481	0.776	0.8476	0.7928	0.712	0.7696	0.9555	0.9603	0.9418	1.058	1.2486	0.941	1.04782	1.08878	0.7753	0.93704	0.872001	0.823911
urate	urate	4	GC/MS	1928	441.2	69-93-2;120K5305	1175	URATE	C00366	Nucleotide	Purine metabolism	0.6102	1.2511	0.2209	0.7345	15.3374	1.0447	0.8133	1.1898	1.7987	0.4817	0.5891	1.008	0.3759	0.6924	0.5296	0.5574	1.116	1.358	0.8666	1.5207	0.6329	2.1974	1.1291	1.8784	0.992	1.3909	10.4984	0.6985	0.9195	1.8253	3.63082	1.06564	0.639	1.08374	1.36596	3.06652	0.298484	1.28182
norvaline	norvaline	5	GC/MS	1279	144.1	760-78-1	824	L-2-AMINOPENTANOIC-ACID	C01826	Amino acid	Branched Chain Amino Acids (pyruvate derived)	2.0212	2.8631	1.3472	1.4921	2.5572	0.911	1.2907	0.9648	1.0549	1.2038	0.9886	0.5972	1.0114	0.8071	1.0579	1.476	2.1838	1.209	1.7645	1.3757	0.8891	0.6566	0.6799	0.6391	0.6231	0.4043	0.5073	0.5129	0.6469	0.4362	2.05616	1.08504	0.89244	1.6018	0.69756	0.50152	0.779025	0.642889
2'-deoxyadenosine	2'-deoxyadenosine	5	LC/MS Pos	1632	252.1	16373-93-6	13730	DEOXYADENOSINE	C00559	Nucleotide	Purine metabolism	2.0311	1.3613	1.2477	0.9895	1.6263	0.9807	1.1511	1.2563	0.975	0.6896	0.9196	0.7075	1.0085	0.6321	0.7897	2.1772	2.0489	1.6781	2.0494	1.6103	1.1067	0.9915	1.0759	1.2279	0.7938	0.807	0.6615	0.8558	0.8044	0.965	1.45118	1.01054	0.81148	1.91278	1.03916	0.81874	1.31809	1.02832
agmatine	agmatine	5	GC/MS	1526	174	2482-00-0	199	AGMATHINE	C00179	Amino acid	Amines and polyamines	8.2184	1.3291	3.1764	0.9669	1.1707	0.614	2.2961	0.3469	0.8191	0.5832	0.101	0.0568	0.9745	0.0817	0.2539	1.7845	1.4699	2.4654	1.5572	3.2039	3.6338	1.0255	1.7916	1.1285	0.5003	0.2861	0.4795	0.425	0.7025	1.4833	2.9723	0.93186	0.29358	2.09618	1.61594	0.67528	0.705238	1.7341
nicotinamide	nicotinamide	5	LC/MS Pos	1267	123.1	98-92-0	936	NIACINAMIDE	C00153	Cofactors, Prosthetic Groups, Electron Carriers	Nicotinate and nicotinamide metabolism	3.7382	2.5797	0.7388	0.9463	1.7222	1.1733	0.5823	1.2588	1.4947	1.0003	1.085	0.5547	0.8878	0.9051	0.6466	1.4177	3.171	2.4813	2.1255	1.9694	0.7797	1.0406	0.7946	0.8371	0.9997	0.5635	0.7582	0.4273	1.1742	0.8288	1.94504	1.10188	0.81584	2.23298	0.89034	0.7504	1.14804	0.808019
1,3-diaminopropane	1,3-diaminopropane	5	GC/MS	1633.8	174	109-76-2	428	CPD-313	C00986	Amino acid	Glutamate family (alpha-ketoglutarate derived)	19.7452	1.2113	10.2053	10.0292	0.3352	0.7789	1.0448	2.1459	2.4223	1	0.3352	2.0071	0.3352	0.8527	0.3352	0.3352	2.9094	0.5145	1.2449	0.495	0.3352	0.7441	0.5562	0.5031	0.7158	0.7695	0.5963	0.3352	1.0231	0.3352	8.30524	1.47838	0.77308	1.0998	0.57088	0.61186	0.132422	0.386152
10-nonadecenoate (19:1n9)	10-nonadecenoate (19:1n9)	5	LC/MS Neg	5775	295.4	73033-09-7	5312513			Lipids	Free fatty acid	1.247	1.8309	2.0783	2.8543	2.2736	0.9977	0.5887	1.3319	1.161	0.9246	0.9398	0.7447	0.5797	0.7967	0.9538	2.4193	2.4022	1.5154	2.4429	2.0352	0.8344	1.0023	0.9892	0.7726	1.0941	0.9898	0.9677	0.9146	0.7958	1.2421	2.05682	1.00078	0.80294	2.163	0.93852	0.982	1.05162	0.937789
2-phosphoglycerate	2-phosphoglycerate	4	GC/MS	1734	459.1	70195-25-4	59	2-PG	C00631	Carbohydrate	Glycolysis	0.3426	0.3426	0.3426	0.3426	1.2205	0.3426	0.9145	0.3426	0.3426	0.415	0.6712	1.8376	0.3426	0.3426	1.3169	0.3426	0.3426	0.3426	0.3426	0.3426	0.3426	1.0546	0.3426	0.3426	0.3426	0.8136	1	0.3426	0.3426	1.5509	0.51818	0.47146	0.90218	0.3426	0.485	0.80994	0.66116	1.02872
1-oleoylglycerophosphocholine (18:1)	1-OGPC	5	LC/MS Pos	5700	522.4	19420-56-5	16081932			Lipids	Phospholipids	3.9111	2.9974	3.7814	2.4411	2.9546	0.7957	2.6046	1	1.8908	1.5166	0.4023	0.7275	2.261	0.712	0.5194	3.7832	2.8014	3.8647	3.4047	4.6653	0.282	0.8315	0.5172	0.3925	0.3693	0.2133	0.3444	0.2536	0.2133	0.3213	3.21712	1.56154	0.92444	3.70386	0.4785	0.26918	1.1513	0.306428
1-oleoylglycerophosphoethanolamine	1-OGPE	5	LC/MS Neg	5928	478.3	89576-29-4	9547071			Lipids	Phospholipids	0.9703	1	1.3067	1.3854	1.4452	1.27	1.338	1.1061	0.7541	1.2516	0.8904	1.2641	1.0474	0.9953	0.6784	1.7024	1.0754	0.9955	1.3056	1.1862	0.3898	0.7686	0.5956	0.5875	0.7013	0.3898	0.6977	1.2042	0.7688	0.72	1.22152	1.14396	0.97512	1.25302	0.60856	0.7561	1.02579	0.531977
tyramine	tyramine	5	LC/MS Pos	1503	138.1	60-19-5	5610	TYRAMINE	C00483	Amino acid	Aromatic amino acid metabolism (PEP derived)	0.8633	0.9639	1.4342	1.0904	0.9846	0.4247	0.7226	1.3469	0.8911	1	0.6806	0.4247	0.4247	0.6313	1.0819	0.4247	0.9696	0.8482	2.7483	0.9402	1.8245	1.8568	2.4767	2.4189	2.4238	0.6572	1.5051	1.2688	1.24	0.6205	1.06728	0.87706	0.64864	1.1862	2.20014	1.05832	1.11142	2.50854
phytosphingosine	phytosphingosine	5	LC/MS Pos	5189	318.4	554-62-1	122121	PHYTOSPINGOSINE	C12144	Lipids	Sphingolipid	11.1414	9.5487	5.271	4.5979	11.395	0.5082	1.7707	0.9497	1.1877	1.979	0.3206	0.5848	1.9167	0.8186	0.5638	8.4607	7.7547	7.7566	13.7668	10.1005	0.2444	0.7093	1	0.7083	0.3149	0.38	0.1988	0.2944	0.4007	0.1988	8.3908	1.27906	0.8409	9.56786	0.59538	0.29454	1.14028	0.465482
citramalate	citramalate	5	GC/MS	1490.7	247	6236-10-08	1081		C00815	Carbohydrate	C5 branched dibasic acid metabolism	1.4328	2.1521	0.9712	1.352	2.0854	0.6524	0.6187	0.7784	0.6398	0.894	1.0696	0.8658	0.6515	0.6355	0.8628	0.8474	1.633	1.0546	1.3321	1.367	1.3322	1.205	1.095	1.4002	1.2301	0.9521	0.943	0.88	0.7502	1.0288	1.5987	0.71666	0.81704	1.24682	1.2525	0.91082	0.779896	1.74769
homocysteine	homocysteine	5	GC/MS	1648.2	128	454-29-5	778	HOMO-CYS	C00155	Amino acid	Serine family (phosphoglycerate derived)	1.4573	3.5683	0.7971	1.0467	2.5533	0.5992	0.5992	0.5992	0.5992	0.7107	0.5992	0.5992	0.5992	0.5992	0.5992	0.9533	1.4507	0.794	0.5992	0.5992	0.5992	0.5992	0.5992	0.5992	0.5992	0.5992	0.5992	0.5992	0.5992	0.5992	1.88454	0.6215	0.5992	0.87928	0.5992	0.5992	0.466575	0.964119
3-(4-hydroxyphenyl)lactate	3-(4-hydroxyphenyl)lactate	5	LC/MS Neg	1395	181.1	6482-98-0	9378	CPD-2222	C03672	Amino acid	Aromatic amino acid metabolism (PEP derived)	0.7365	0.7365	0.7365	0.7365	0.7365	0.7365	0.7365	1	0.7365	0.7365	0.7365	0.7365	0.7365	0.7365	0.7365	0.7365	0.7365	1.39	0.7365	0.7365	0.7365	1.1658	1.6883	1.6227	1.6269	0.7529	0.7365	0.9495	0.9	0.8087	0.7365	0.7892	0.7365	0.8672	1.36804	0.82952	1.17746	1.73345
heptanoate (7:0)	heptanoate (7:0)	5	LC/MS Neg	3695	129.2	111-14-8	8094		C17714	Lipids	Free fatty acid	1.0341	1.2704	1.7266	0.9453	1.3865	0.9093	0.9274	1.087	0.7859	1.1523	1.0954	0.8539	0.8397	0.4982	0.9906	1.6424	1.8944	1.2019	1.1772	1.6356	0.4929	1.1107	0.9763	0.5872	0.4929	1	0.8731	0.8177	1.0868	0.7257	1.27258	0.97238	0.85556	1.5103	0.732	0.90066	1.1868	0.752792
1-palmitoylglycerophosphoethanolamine	1-PGPE	5	LC/MS Neg	5940	452.3		9547069	2-Lysophosphatidylcholines		Lipids	Phospholipids	1.6492	1.4172	0.9778	1.1029	1.5913	0.9276	0.6629	1.1001	1.0929	1.0442	1.0222	1.8867	0.8895	1.2767	0.7819	1.229	1.3245	0.6171	1.3274	0.8475	0.5671	0.5266	0.4004	0.8711	0.7692	0.3267	0.7927	1.6565	1.5932	0.4904	1.34768	0.96554	1.1714	1.0691	0.62688	0.9719	0.793289	0.649253
1-palmitoylglycerophosphocholine (16:0)	1-PGPC	5	LC/MS Pos	5671	496.4	17364-16-8	86554	2-Acylglycero-Phosphocholines		Lipids	Phospholipids	3.6858	3.5944	2.3386	1.3976	2.6167	0.7386	2.2742	0.992	2.1312	1.8951	0.5741	0.9059	2.7128	0.9291	0.5906	3.2532	2.8896	2.2671	2.6153	3.3178	0.2332	0.8744	0.9385	1.008	0.5617	0.3244	0.466	0.2849	0.4731	0.2121	2.72662	1.60622	1.1425	2.8686	0.72316	0.3521	1.05207	0.450225
guanosine-2',3'-cyclic monophosphate	2',3'-cGMP	5	LC/MS Neg	1454	343.9	15718-49-7	92823		C06194	Nucleotide	Purine metabolism	2.4844	3.0925	1.1669	1.1719	3.0394	0.2276	0.2348	0.5847	0.5519	0.248	0.4819	0.5911	0.3964	0.3406	0.4303	3.0506	2.6947	2.9772	2.9353	3.2504	0.984	1.0446	1.1381	1.3041	1.016	0.6187	0.9566	0.9518	1.0206	0.7961	2.19102	0.3694	0.44806	2.98164	1.09736	0.86876	1.36085	2.97066
phosphate	Pi	5	GC/MS	1307.7	298.9	7664-38-2	1061	Pi	C00009	Cofactors, Prosthetic Groups, Electron Carriers	Oxidative phosphorylation	1.1892	1.5772	1.1013	1.1682	1.4247	1.0094	0.8933	0.9786	0.9197	0.9878	0.837	1.0833	0.8204	0.9235	0.9136	1.0879	1.2637	1.0343	0.9701	1.1855	1.5164	0.9469	0.9906	1.024	0.9294	0.5743	0.9582	1.0405	1.0269	0.838	1.29212	0.95776	0.91556	1.1083	1.08146	0.88758	0.857738	1.12916
trans-4-hydroxyproline	OH-Pro	5	GC/MS	1537	140	51-35-4	5810	Protein-hydroxyprolines	C01157	Amino acid	Glutamate family (alpha-ketoglutarate derived)	2.81	3.8612	1.942	2.0613	3.6752	0.8785	1.1089	0.9951	0.8614	1.0049	1.0449	1.2618	0.8683	0.9739	1.0202	2.0441	2.5006	1.5591	1.9079	1.5398	0.3964	0.5335	0.6347	0.8578	0.4042	0.6403	0.4024	0.5556	0.578	0.5741	2.86994	0.96976	1.03382	1.9103	0.56532	0.55008	0.665624	0.582948
maltohexaose	maltohexaose	2	LC/MS Neg	1224	989.1	34620-77-4	439606		C01936	Carbohydrate	Sucrose, glucose,fructose metabolism	0.0751	0.0671	0.076	0.0671	0.0671	1.6219	2.317	1.6651	1.6587	1.8553	1.5267	1.84	1.8122	1.8237	1.6079	0.1857	0.105	1.0091	0.1279	0.7909	0.7529	0.9269	1.5334	1.0252	1.1012	0.845	0.8226	0.9757	0.9657	0.9909	0.07048	1.8236	1.7221	0.44372	1.06792	0.91998	6.29569	0.585611
caproate (6:0)	caproate (6:0)	5	LC/MS Neg	2766	115.2	142-62-1	8892		C01585	Lipids	Free fatty acid	2.9428	2.757	1.8708	1.6648	2.765	0.7432	0.9761	1.2385	1.0268	0.607	1.008	1.5813	0.6892	0.9274	0.9636	2.0942	2.468	1.8162	1.9402	1.7788	0.6523	0.5984	0.6626	0.8914	0.8289	0.992	0.9376	1.051	0.8121	0.6932	2.40008	0.91832	1.0339	2.01948	0.72672	0.89718	0.841422	0.791358
pseudouridine	pseudouridine	4	LC/MS Neg	1104	243.1	1445-07-4	15047		C02067	Nucleotide	Pyrimidine metabolism	0.5339	1.6712	1.074	0.5339	0.9484	0.7341	0.5339	0.6714	0.9285	0.5339	0.5339	0.8594	0.754	0.8733	0.6652	0.5339	1	0.5339	0.5339	0.5339	0.5339	1.7815	1.1953	0.9989	1.0583	1.4043	1.0201	1.6108	1.0426	1.3035	0.95228	0.68036	0.73716	0.62712	1.11358	1.27626	0.658546	1.63675
isoleucylglycine	Ile-Gly	5	LC/MS Pos	1732	189.2	868-28-0	342532			Peptide	Dipeptide	0.8741	1.9971	1.021	1.7216	1.6603	1.1257	0.6364	0.8484	0.9351	0.6328	0.535	0.535	0.7719	0.9694	0.9892	1.8319	1.1137	1.4073	1.2831	1.7079	0.7727	0.7461	0.7494	0.8027	0.535	0.9021	1.0729	1.0935	1.0678	1.0108	1.45482	0.83568	0.7601	1.46878	0.72118	1.02942	1.0096	0.862986
2-palmitoylglycerophosphocholine*	2-PGPC	5	LC/MS Pos	5604	496.3		15061532			Lipids	Phospholipids	0.8951	0.5982	1.0479	0.5982	1.0776	0.5982	0.5982	0.5982	0.8188	0.5982	0.5982	0.5982	1.0953	0.5982	0.5982	1	0.5982	1.3309	0.5982	0.7765	0.5982	0.5982	0.5982	0.5982	0.5982	0.5982	0.5982	0.5982	0.5982	0.5982	0.8434	0.64232	0.69762	0.86076	0.5982	0.5982	1.02058	0.931311
adenosine 3'-monophosphate (3'-AMP)	3'-AMP	5	LC/MS Pos	1451	348.1	84-21-9	41211	CPD-3706	C01367	Nucleotide	Purine metabolism	3.1797	3.3939	1.7201	1.4856	3.4491	0.3841	0.3722	0.4221	0.7702	0.2992	0.6027	0.5631	0.3129	0.4856	0.5253	3.465	3.1452	2.74	2.5954	3.2003	0.8922	1.2424	1.0004	1.2953	0.9219	0.7642	1.289	0.9996	0.7856	1.139	2.64568	0.44956	0.49792	3.02918	1.07044	0.99548	1.14495	2.38108
ornithine	Orn	2	GC/MS	1854.7	158.1	3184-13-2	6262	L-ORNITHINE	C00077	Amino acid	Glutamate family (alpha-ketoglutarate derived)	0.4126	0.4126	0.4126	0.4126	0.4126	1.7707	0.5784	0.4126	0.4126	1.8041	1	0.4982	0.4126	1.1974	1.1391	0.6522	0.4126	0.4126	0.4126	1.2313	0.7639	0.9749	0.9775	0.979	1.477	1.3883	0.8481	3.6883	1.5389	0.4126	0.4126	0.99568	0.84946	0.62426	1.03446	1.57524	1.51299	1.03895
adenosine-2',3'-cyclic monophosphate	2',3'-cAMP	5	LC/MS Pos	1484	330.2	37063-35-7	2024		C02353	Nucleotide	Purine metabolism	2.2043	2.9978	1.1599	1.1165	2.8052	0.1826	0.1694	0.6659	0.5992	0.248	0.4751	0.5365	0.3089	0.3136	0.3968	3.0271	2.6095	3.2584	2.7984	3.1283	0.979	1.1423	1.1038	1.2778	1.103	0.5584	0.9817	1.0183	0.9787	0.7434	2.05674	0.37302	0.40618	2.96434	1.12118	0.8561	1.44128	3.00568
margarate (17:0)	margarate (17:0)	5	LC/MS Neg	5733	269.3	506-12-7	10465			Lipids	Free fatty acid	1.5925	1.7014	1.8811	2.2179	2.3141	0.8196	0.7978	1.3276	1.0161	0.9728	1.1176	0.9839	0.9642	0.8605	1.1639	1.9791	1.5137	1.3349	1.8737	1.5534	0.8402	0.9645	0.8122	0.829	0.8496	0.8126	0.9172	0.823	0.9056	1.3136	1.9414	0.98678	1.01802	1.65096	0.8591	0.9544	0.850397	0.870609
1-linoleoylglycerophosphocholine (18:2n6)	1-LGPC	5	LC/MS Pos	5574	520.4		11988421		C04100	Lipids	Phospholipids	4.8944	3.226	3.228	2.1559	3.44	0.6612	1.9883	0.9683	1.129	1.1885	0.3989	0.549	2.7468	0.8945	0.6631	3.7895	1.9647	3.2486	3.7035	4.338	0.3111	1.0317	0.6055	0.662	0.2813	0.2137	0.3966	0.2109	0.248	0.3585	3.38886	1.18706	1.05046	3.40886	0.57832	0.28554	1.0059	0.487187
palmitate (16:0)	palmitate (16:0)	5	LC/MS Neg	5619	255.3	57-10-3	985	PALMITATE	C00249	Lipids	Free fatty acid	1.1858	1.1683	1.3314	1.3442	1.3973	0.7406	0.9628	1.058	1.0051	0.9399	0.9649	0.917	0.9608	0.8542	1.0576	1.3603	1.2402	1.1598	1.4323	1.2462	0.9949	1.0362	0.8648	0.8857	0.8606	0.9025	0.99	0.8151	0.9542	1.3625	1.2854	0.94128	0.9509	1.28776	0.92844	1.00486	1.00184	0.986359
ribose	Rib	4	GC/MS	1639.2	204	50-69-1	5779	RIBOSE	C00121	Carbohydrate	Amino sugar and nucleotide sugar	1.3865	1.3158	0.9683	0.9684	0.9774	0.7987	0.822	0.7581	0.7409	0.7778	0.8293	0.6811	0.8204	0.7025	0.8483	1.0226	1.5052	0.7387	1.238	1.1276	0.9089	1.8966	1.2858	1.4301	1.3967	1.6471	1.6921	1.5239	1.4458	2.0005	1.12328	0.7795	0.77632	1.12642	1.38362	1.66188	1.0028	1.77501
threonine	Thr	2	LC/MS Pos	713	120.1	72-19-5	6288	THR	C00188	Amino acid	Aspartate family (OAA derived)	0.4097	0.4926	0.5971	0.6296	0.5087	1.0305	1.132	1.0345	1.0515	1.0593	1.1377	1.104	0.9771	1.1234	0.9811	0.6816	0.6071	0.5969	0.619	0.581	0.9425	1.1596	1.0667	1.1121	1.0783	1.0007	0.9884	1.0339	0.9993	1.126	0.52754	1.06156	1.06466	0.61712	1.07184	1.02966	1.16981	1.00968
cytidine	cytidine	5	LC/MS Neg	1351	242.1	65-46-3	6175	CYTIDINE	C00475	Nucleotide	Pyrimidine metabolism	1.3946	2.7423	0.9721	1.6706	2.9393	0.5951	0.2644	0.9234	0.5889	0.471	0.6281	0.7411	0.2991	0.5964	0.5819	1.8636	1.8838	1.3941	1.398	1.3253	0.6252	1.0089	0.9742	1.3212	1.1204	1.0819	0.9911	1.4418	1.0528	0.8057	1.94378	0.56856	0.56932	1.57296	1.00998	1.07466	0.809227	1.77638
naringenin	naringenin	4	LC/MS Neg	3484	271.1	67604-48-2	932	NARINGENIN-CMPD	C00509	Secondary metabolism	Flavonoids	0.1285	0.1285	0.1285	0.1285	0.1285	0.1285	0.1285	0.1285	0.1285	0.1285	0.1285	0.1285	0.1285	0.1285	0.1285	0.1285	0.1285	0.1285	0.1285	0.1285	0.1285	0.4837	0.1934	0.1703	0.1285	1.2901	1	1.3788	1.4203	1.4781	0.1285	0.1285	0.1285	0.1285	0.22088	1.31346	1	1.71891
[truncated: 25 more columns]

## Sheet: Table S3
Supplementary Table S3. The list of enzyme coding genes which were affected by time, cultivar or their interactions. Yellow color indicates the expression level of these genes were simultaneously affected by time, cultivar and their interaction.
Pathway	Enzyme	KeggID	AccID	Time	Cultivar	Interaction
Alanine, aspartate and glutamate metabolism	6.3.5.4	100192349	GRMZM2G093175	0.0051248	2.8611e-05	0.00088099
alpha-Linolenic acid metabolism	1.3.1.42	732822	GRMZM2G000236	0.018535	0.0052569	0.048444
Amino sugar and nucleotide sugar metabolism	3.2.1.14	100216890	GRMZM2G005633	0.0095879	4.7321e-05	0.0089612
Amino sugar and nucleotide sugar metabolism	3.2.1.55	100282597	GRMZM2G077299	0.041984	0.00081614	0.030272
Anthocyanin biosynthesis	2.4.1.115	732800	GRMZM2G165390	0.032731	0.00016242	0.0010685
Arginine and proline metabolism	1.5.-.-	100281186	GRMZM2G053720	0.028752	0.025746	0.024485
Arginine and proline metabolism	1.5.-.-	100281269	GRMZM2G117956	0.0047942	0.00056062	0.024742
Cutin, suberine and wax biosynthesis	1.11.2.3	100281938	GRMZM2G063717	0.0069944	0.00059496	0.012122
Cutin, suberine and wax biosynthesis	1.11.2.3	100275194	GRMZM2G063220	0.010328	0.0012182	0.043356
Cutin, suberine and wax biosynthesis	1.11.2.3	100282316	GRMZM2G090609	0.0047942	0.0012571	0.049739
Cyanoamino acid metabolism	2.4.1.85	100284975	GRMZM2G083130	0.0047942	0.00010825	0.0029501
Cysteine and methionine metabolism	2.1.1.10	541876	GRMZM2G039166	0.042825	1.7931e-05	0.0035077
Cysteine and methionine metabolism	1.14.17.4	100382364	GRMZM2G007249	0.021109	0.00055069	0.0057615
Cysteine and methionine metabolism	3.2.2.6	100193148	GRMZM2G171111	0.025401	5.3342e-05	0.018265
Cysteine and methionine metabolism	1.14.17.4	100191321	GRMZM2G052422	0.013515	0.010001	0.024742
Flavonoid biosynthesis	1.14.13.21	100273383	GRMZM2G025832	0.012659	0.00011029	0.00263
Flavonoid biosynthesis	1.14.11.19	100127010	GRMZM2G345717	0.01388	0.00017292	0.00263
Flavonoid biosynthesis	1.1.1.219 1.1.1.234	100286107	GRMZM2G026930	0.014706	0.00032531	0.0033504
Flavonoid biosynthesis	2.3.1.74	100282642	GRMZM2G151227	0.013651	0.0028156	0.012292
Flavonoid biosynthesis	1.3.1.77	100280098	GRMZM2G097854	0.012843	0.0049901	0.012292
Flavonoid biosynthesis	1.14.11.9	100191369	GRMZM2G062396	0.01388	0.0013339	0.012625
Flavonoid biosynthesis	2.3.1.74	100274415	GRMZM2G422750	0.012138	0.0015318	0.013197
Fructose and mannose metabolism	4.2.1.47	100282677	GRMZM2G115124	0.01388	0.00049652	0.043356
Galactose metabolism	2.4.1.123	606405	GRMZM5G872256	0.044183	0.00010192	0.0035077
Galactose metabolism	2.4.1.82	606463	GRMZM2G077181	0.023651	9.6134e-06	0.013828
Galactose metabolism	3.2.1.22	100191564	GRMZM2G146463	0.0047942	0.021559	0.033586
Galactose metabolism	3.2.1.26	541679	GRMZM2G119941	0.0016727	0.0057923	0.035487
Glutathione metabolism	2.5.1.18	542630	GRMZM2G150474	0.0047942	6.1e-05	0.001059
Glutathione metabolism	2.5.1.18	541847	GRMZM2G066369	0.0069119	0.00010192	0.0029501
Glutathione metabolism	6.3.2.2	100381846	GRMZM2G020096	0.013184	0.00042203	0.022384
Glycerophospholipid metabolism	3.1.3.75	100191227	GRMZM5G836174	0.014838	0.00058574	0.0033214
Glycerophospholipid metabolism	3.1.4.4	100279815	GRMZM2G442551	0.025624	0.0003367	0.049739
Glycine, serine and threonine metabolism	1.4.3.21	100383438	GRMZM2G147884	0.023651	0.004995	0.008853
Glycine, serine and threonine metabolism	4.1.2.5	100282861	GRMZM2G043887	0.017077	0.039553	0.035929
Glycolysis / Gluconeogenesis	2.7.2.3	100381624	GRMZM2G047028	0.015657	0.0021224	0.011368
Glycolysis / Gluconeogenesis	2.7.1.1	100192075	GRMZM2G104081	0.024951	0.00011029	0.012292
Glycolysis / Gluconeogenesis	1.1.1.27	100193279	GRMZM2G173192	0.024912	0.00033258	0.013828
Glycolysis / Gluconeogenesis	3.1.3.11	100382596	GRMZM2G322953	0.029949	0.00012239	0.020399
Glycolysis / Gluconeogenesis	2.7.1.1	100283735	GRMZM2G051806	0.032675	0.0046143	0.029511
Glyoxylate and dicarboxylate metabolism	6.3.1.2	542215	GRMZM2G046601	0.015634	7.8559e-05	0.002532
Glyoxylate and dicarboxylate metabolism	1.11.1.6	542230	GRMZM2G090568	0.0050593	0.00083092	0.0096548
Glyoxylate and dicarboxylate metabolism	4.1.1.39	100279574	GRMZM2G113033	0.016824	0.0020832	0.017122
Histidine metabolism	5.3.1.16	100286090	GRMZM2G036543	0.0034583	0.0089351	0.049079
Linoleic acid metabolism	1.13.11.12	100037829	GRMZM2G106748	0.017077	0.00025335	0.0060568
Linoleic acid metabolism	1.13.11.58	100037805	GRMZM2G040095	0.013651	0.0012843	0.019359
Linoleic acid metabolism	1.13.11.58	100037803	GRMZM2G109056	0.024237	0.00016094	0.029785
Lysine biosynthesis	4.1.1.20	100217223	GRMZM2G090722	0.019944	1.3705e-05	0.02306
Nitrogen metabolism	4.2.1.1	100274185	GRMZM5G807267	0.001686	5.6636e-06	0.00029105
Oxidative phosphorylation	1.6.5.3/1.6.99.3	100193844	GRMZM2G105207	0.0046351	1.6195e-05	0.0021281
Oxidative phosphorylation	3.6.1.1	542328	GRMZM2G069095	0.011732	9.6134e-06	0.012292
Oxidative phosphorylation	1.6.5.3/1.6.99.3	100284802	GRMZM2G171236	0.041065	2.8611e-05	0.018599
Oxidative phosphorylation	1.6.5.3/1.6.99.3	100272681	GRMZM2G097040	0.0091069	2.8611e-05	0.038205
Pantothenate and CoA biosynthesis	2.7.1.24	100282561	GRMZM2G043819	0.0026934	0.00081614	0.024435
Pentose and glucuronate interconversions	4.2.2.2	100283618	GRMZM2G005562	0.0043624	0.00056846	0.007142
Pentose phosphate pathway	2.7.1.11	100281688	GRMZM2G059078	0.0033088	0.00048401	0.0096548
Phenylalanine metabolism	1.14.13.11	100284998	GRMZM2G028677	0.01388	1.794e-05	0.0060568
Phenylalanine, tyrosine and tryptophan biosynthesis	4.1.1.48	100286258	GRMZM2G106950	0.011434	0.00011766	0.0054904
Phenylpropanoid biosynthesis	1.11.1.7	100194341	GRMZM2G361475	0.0033088	3.0474e-06	4.2082e-06
Phenylpropanoid biosynthesis	1.11.1.7	100279351	GRMZM2G108153	0.0096259	0.00041222	0.0096548
Phenylpropanoid biosynthesis	1.11.1.7	100274427	AC210003.2_FG004	0.01388	6.6597e-05	0.011368
Phenylpropanoid biosynthesis	1.11.1.7	100191304	AC211164.5_FG004	0.040584	0.0008147	0.012122
Phenylpropanoid biosynthesis	1.11.1.7	100272496	GRMZM2G020523	0.0048057	0.00019326	0.013828
Phenylpropanoid biosynthesis	1.11.1.7	100192482	GRMZM2G136534	0.0069929	0.011339	0.029785
Phenylpropanoid biosynthesis	1.11.1.7	100283382	GRMZM2G085967	0.014386	1.6195e-05	0.031877
Phenylpropanoid biosynthesis	1.11.1.7	100281950	GRMZM2G177792	0.0043624	0.0083087	0.049739
Photosynthesis	1.18.1.2	100194249	GRMZM2G011858	0.0043624	0.0061026	0.045945
Porphyrin and chlorophyll metabolism	6.1.1.17	100281059	GRMZM2G057491	0.028415	0.00023606	0.0057615
Porphyrin and chlorophyll metabolism	1.3.1.33	100283531	GRMZM2G036455	0.013651	0.0034162	0.015153
Porphyrin and chlorophyll metabolism	1.3.1.83	100283007	GRMZM2G105644	0.0059273	0.00010192	0.042307
Porphyrin and chlorophyll metabolism	2.5.1.-	100274057	GRMZM2G178859	0.032133	0.0035043	0.049739
Purine metabolism	2.7.7.6	100191943	GRMZM2G025356	0.037114	5.0439e-05	0.019359
Purine metabolism	1.47.4.1	100193273	GRMZM2G155546	0.017484	0.00064577	0.031311
Purine metabolism	3.6.1.5	100381419	GRMZM2G085711	0.026182	0.031544	0.043356
Purine metabolism	2.7.7.6	100193056	GRMZM2G138407	0.013319	0.0019521	0.043615
Pyrimidine metabolism	3.5.2.2	100272767	GRMZM2G020002	0.015657	0.00056402	0.043356
Pyruvate metabolism	3.6.1.7	100280604	GRMZM2G361699	0.0043624	0.017352	0.0068839
Riboflavin metabolism	2.5.1.9	100282978	GRMZM2G009196	0.015657	0.00012187	0.019359
Starch and sucrose metabolism	3.2.1.21	732807	GRMZM2G008247	0.0056072	6.6597e-05	0.0044791
Starch and sucrose metabolism	4.1.1.35	100272553	GRMZM2G007195	0.010907	0.0002562	0.042361
Steroid biosynthesis	2.1.1.41	100282501	GRMZM5G836683	0.0016727	1.1574e-05	0.00025786
Stilbenoid, diarylheptanoid and gingerol biosynthesis	2.3.1.211	100272924	GRMZM2G175812	0.0047942	0.0091983	0.049739
Sulfur metabolism	1.8.4.9	606419	AC189750.4_FG004	0.010297	0.0009304	0.013828
Terpenoid backbone biosynthesis	2.7.4.2	100282968	GRMZM2G030839	0.010491	0.00017924	0.030677
Tropane, piperidine and pyridine alkaloid biosynthesis	1.1.1.206	100281855	GRMZM2G097981	0.01388	0.00031132	0.0035077
Tryptophan metabolism	1.14.13.168	100281570	GRMZM2G159393	0.0062372	5.6061e-05	0.002532
Ubiquinone and other terpenoid-quinone biosynthesis	2.5.1.74 2.5.1.-	100285808	GRMZM2G097283	0.036422	0.0075553	0.022384
Glycolysis / Gluconeogenesis	5.1.3.3	100383712	GRMZM2G056629	0.01388	0.0027736	0.052311
Terpenoid backbone biosynthesis	3.4.24.84	100192503	GRMZM5G813909	0.01901	0.007167	0.053932
Phenylpropanoid biosynthesis	1.1.1.195	100191885	GRMZM2G046070	0.043525	1.3705e-05	0.056757
Pyrimidine metabolism	2.4.2.10	100382013	GRMZM2G367026	0.03568	0.014058	0.056757
Fatty acid biosynthesis	FabD	100283964	GRMZM2G029543	0.042825	1.1574e-05	0.05756
Starch and sucrose metabolism	3.2.1.21	100192939	GRMZM2G015804	0.0022472	0.0067139	0.058403
Glutathione metabolism	2.5.1.18	542632	GRMZM2G077206	0.045615	0.010853	0.059564
Terpenoid backbone biosynthesis	2.5.1.87	100193048	GRMZM2G007957	0.013651	0.00013709	0.061395
Folate biosynthesis	3.4.19.9	100274493	GRMZM2G095955	0.01439	0.019887	0.061395
Taurine and hypotaurine metabolism	1.13.11.19	100502253	GRMZM2G107557	0.01388	0.0023955	0.062858
Inositol phosphate metabolism	3.1.3.57	542492	GRMZM2G152757	0.0086485	0.00099028	0.063481
Amino sugar and nucleotide sugar metabolism	3.2.1.14	100285336	GRMZM2G400999	0.041984	0.011839	0.063481
Sulfur metabolism	2.7.7.4	541653	GRMZM2G051270	0.013651	0.02822	0.064062
Terpenoid backbone biosynthesis	2.5.1.87	100285459	GRMZM2G058173	0.015797	0.0022583	0.064752
Glyoxylate and dicarboxylate metabolism	1.1.1.29	100280775	GRMZM2G136072	0.01388	0.010639	0.066046
Porphyrin and chlorophyll metabolism	4.99.1.1	100191436	GRMZM2G113325	0.019533	0.0019965	0.066138
Glycolysis / Gluconeogenesis	1.1.1.1	100273217	GRMZM2G154007	0.01388	0.0038608	0.066138
Phenylpropanoid biosynthesis	1.11.1.7	100101533	GRMZM2G126261	0.016824	0.0049685	0.066138
Glyoxylate and dicarboxylate metabolism	1.1.3.15	100285987	GRMZM2G076239	0.043857	9.8264e-05	0.067044
Glycolysis / Gluconeogenesis	5.4.2.12	542578	GRMZM5G833389	0.048105	6.2953e-05	0.067192
Glycerolipid metabolism	2.3.1.22	100283803	GRMZM2G042356	0.037102	0.03882	0.068587
Purine metabolism	1.1.1.205	100280722	GRMZM2G069772	0.011507	0.0013768	0.069257
Phenylalanine, tyrosine and tryptophan biosynthesis	4.2.1.10	100272333	GRMZM5G804881	0.016883	0.010625	0.069257
Glutathione metabolism	2.5.1.18	541841	GRMZM2G044383	0.016702	0.016525	0.070761
Glyoxylate and dicarboxylate metabolism	6.3.1.2	542214	GRMZM5G872068	0.015657	0.0077471	0.070823
Glycerophospholipid metabolism	3.1.4.4	100280155	GRMZM2G061969	0.0083641	0.0077362	0.074425
Glycine, serine and threonine metabolism	5.1.1.18	100216615	GRMZM2G171556	0.039946	0.0092138	0.074696
Steroid biosynthesis	1.14.13.70	100383359	GRMZM2G106655	0.021109	0.007533	0.076045
Histidine metabolism	5.3.1.16	100284229	GRMZM2G022252	0.00544	0.0024571	0.077163
Steroid biosynthesis	1.14.13.72	100285879	GRMZM2G066321	0.026563	0.014058	0.077163
Tyrosine metabolism	3.7.1.2	100192485	GRMZM2G029566	0.0047942	0.0058019	0.077571
Phenylpropanoid biosynthesis	1.11.1.7	100216859	GRMZM2G069093	0.041984	0.0029723	0.077705
Starch and sucrose metabolism	2.4.1.13	542247	GRMZM2G152908	0.0047942	0.00014924	0.077939
Phenylpropanoid biosynthesis	1.2.1.68	541913	GRMZM2G071021	0.0047942	0.0087342	0.077939
Phenylpropanoid biosynthesis	1.11.1.7	100037830	GRMZM2G129761	0.028415	0.00017621	0.078501
Photosynthesis	1.18.1.2	542558	GRMZM2G168143	0.030452	0.00444	0.078501
Steroid biosynthesis	1.14.13.132	100285558	GRMZM2G105787	0.019304	0.016175	0.078501
Glycerophospholipid metabolism	3.1.4.46	100283806	GRMZM2G058227	0.0016727	0.017193	0.078501
Phenylpropanoid biosynthesis	1.1.1.195	100281336	GRMZM2G118610	0.011732	0.045846	0.078501
Folate biosynthesis	4.1.3.38	100192017	GRMZM2G087103	0.012334	0.00091688	0.079481
Carotenoid biosynthesis	1.14.13.93	100274595	GRMZM2G126505	0.042409	0.0076105	0.079545
Glutathione metabolism	2.5.1.18	100283514	GRMZM2G308687	0.0047942	0.004669	0.079852
Oxidative phosphorylation	1.9.3.1	100274770	GRMZM2G177432	0.01296	0.011613	0.080935
Histidine metabolism	2.4.2.27	100193253	GRMZM2G068862	0.01232	0.00016242	0.081121
Galactose metabolism	3.2.1.26	100279267	GRMZM2G174249	0.013651	0.002024	0.082276
Glycerophospholipid metabolism	3.1.3.75	100281893	GRMZM2G035134	0.0048057	0.0010951	0.083662
Glycolysis / Gluconeogenesis	5.1.3.3	100191144	GRMZM2G125233	0.0043624	0.021688	0.083801
N-Glycan biosynthesis	2.4.1.141	100217271	GRMZM2G124671	0.021821	0.0037918	0.086358
Glycine, serine and threonine metabolism	1.5.3.1	100273204	GRMZM2G132886	0.029813	0.0014153	0.08766
N-Glycan biosynthesis	2.4.1.143	100381400	GRMZM2G084515	0.019119	0.044595	0.088085
alpha-Linolenic acid metabolism	1.3.1.42	732815	GRMZM2G106303	0.01388	0.0058587	0.088464
Nitrogen metabolism	1.4.1.3	542220	GRMZM2G478798	0.010987	0.0079273	0.0903
Phenylalanine, tyrosine and tryptophan biosynthesis	4.5.1.54	100217106	GRMZM2G153286	0.0186	0.02378	0.091933
Valine, leucine and isoleucine degradation	6.4.1.4	100280665	GRMZM2G019926	0.033363	0.014247	0.092655
Amino sugar and nucleotide sugar metabolism	3.2.1.14	100274481	GRMZM2G162359	0.017922	0.0066729	0.092942
Purine metabolism	2.7.7.7	100280690	GRMZM2G154267	0.04881	9.1998e-05	0.093328
Glutathione metabolism	2.5.1.18	541830	GRMZM2G096269	0.031184	0.00012187	0.095683
Arginine and proline metabolism	3.5.3.12	100280344	GRMZM2G064159	0.027491	0.001414	0.09571
Lipoic acid metabolism	2.8.1.8	100283909	GRMZM2G039982	0.015518	0.0016217	0.097385
Diterpenoid biosynthesis	1.14.11.13	100284370	GRMZM2G152354	0.0069049	0.007814	0.097385
Pyruvate metabolism	2.3.3.9	542252	GRMZM2G102183	0.038184	3.9012e-05	0.099331
Starch and sucrose metabolism	2.4.1.15	100381759	GRMZM2G001304	0.029074	0.00010772	0.10016
Ubiquinone and other terpenoid-quinone biosynthesis	1.6.5.2	100285601	GRMZM5G845904	0.026563	0.027602	0.10016
Glycosylphosphatidylinositol(GPI)-anchor biosynthesis	PIG-X	100275459	GRMZM2G167728	0.0021309	0.0016969	0.10212
Flavonoid biosynthesis	1.1.1.219 1.1.1.234	100272982	GRMZM2G013726	0.024756	0.029305	0.10385
Starch and sucrose metabolism	3.2.1.37	100279996	GRMZM2G136895	0.023792	0.029761	0.10464
Glycerophospholipid metabolism	2.7.1.32	100286064	GRMZM2G425249	0.024951	0.0039064	0.10513
alpha-Linolenic acid metabolism	1.3.1.42	732731	GRMZM2G156712	0.044819	0.029871	0.1057
Fatty acid elongation	1.1.1.330	542359	AC205703.4_FG006	0.023222	0.004101	0.10593
Cutin, suberine and wax biosynthesis	1.11.2.3	100217206	GRMZM2G164308	0.020774	0.0069667	0.10593
Glycolysis / Gluconeogenesis	1.2.1.12	100191900	GRMZM2G051004	0.0047942	0.01915	0.10593
Cutin, suberine and wax biosynthesis	CYP86A1	100192044	GRMZM2G083574	0.043794	0.0080077	0.10786
Nitrogen metabolism	4.2.1.1	100282652	GRMZM2G113191	0.014778	0.014047	0.10991
Oxidative phosphorylation	1.6.5.3/1.6.99.3	100283425	GRMZM2G137312	0.032675	0.015094	0.11111
Fatty acid elongation	2.3.1.199	100279934	GRMZM2G478140	0.0048371	0.014047	0.11599
Cutin, suberine and wax biosynthesis	1.11.2.3	100285543	GRMZM2G342685	0.0047122	0.037791	0.11599
Phenylpropanoid biosynthesis	2.3.1.133	100382972	GRMZM2G051005	0.0026934	0.030762	0.12299
Glycolysis / Gluconeogenesis	1.1.1.1	100272578	GRMZM2G149272	0.041984	0.037464	0.12299
Glutathione metabolism	2.5.1.18	541834	GRMZM2G335618	0.015657	0.00058419	0.12479
Cutin, suberine and wax biosynthesis	1.11.2.3	100216957	GRMZM2G139797	0.010328	0.00010825	0.12888
Terpenoid backbone biosynthesis	2.5.1.87	100284572	GRMZM2G146437	0.0047942	0.023801	0.1294
Glycerophospholipid metabolism	2.7.1.82	100280298	GRMZM2G100333	0.010013	0.0010404	0.12949
Cysteine and methionine metabolism	1.14.17.4	100283053	GRMZM2G013448	0.028767	0.0086192	0.13016
Sphingolipid metabolism	1.1.1.102	100384036	GRMZM2G147701	0.035769	0.0020208	0.13055
Citrate cycle (TCA cycle)	1.1.1.37	100282134	GRMZM2G072744	0.028991	0.015285	0.13056
Pentose phosphate pathway	1.1.1.49	100304292	GRMZM2G426964	0.03752	0.0026509	0.13365
Glycolysis / Gluconeogenesis	4.2.1.11	100274470	GRMZM2G009030	0.032575	4.6574e-05	0.13367
Cysteine and methionine metabolism	5.3.1.23	542191	GRMZM2G139533	0.04527	0.00020606	0.13367
Starch and sucrose metabolism	3.2.1.21	100279348	GRMZM2G055699	0.012659	0.0010302	0.13476
Glyoxylate and dicarboxylate metabolism	4.1.1.39	845212	GRMZM2G448295	0.035319	0.0096421	0.13709
Benzoxazinoid biosynthesis	2.4.1.202	100277344	GRMZM2G085054	0.0046074	0.00066875	0.13822
Glycerolipid metabolism	2.3.1.51	100285585	GRMZM2G014981	0.013651	0.0058317	0.13988
Starch and sucrose metabolism	3.2.1.21	100502335	GRMZM2G108133	0.014778	0.0055765	0.14037
Sulfur metabolism	1.8.3.1	100284296	GRMZM2G114739	0.01159	0.00055703	0.14223
Glutathione metabolism	2.5.1.18	100282747	GRMZM2G043291	0.013651	0.0036115	0.14648
Oxidative phosphorylation	3.6.3.14	100283291	GRMZM2G143128	0.043857	0.0053415	0.1529
Butanoate metabolism	2.6.1.96	100286148	GRMZM2G108125	0.022095	0.041633	0.15294
Purine metabolism	2.7.4.3	100502254	GRMZM2G125193	0.01885	0.00035398	0.15413
Oxidative phosphorylation	3.6.3.14	100284505	GRMZM2G048907	0.040584	0.001414	0.1575
Amino sugar and nucleotide sugar metabolism	3.2.1.14	100272870	GRMZM2G133781	0.0043624	0.0011677	0.15862
Cysteine and methionine metabolism	2.1.1.14	100286153	GRMZM2G112149	0.015792	0.0018123	0.15862
Glycolysis / Gluconeogenesis	1.1.1.1	100272357	GRMZM2G152981	0.04856	0.012669	0.16241
Citrate cycle (TCA cycle)	4.2.1.3	100216599	GRMZM2G020801	0.024237	0.0015715	0.16522
Purine metabolism	2.7.4.3	100384174	GRMZM2G086882	0.021151	9.6134e-06	0.16548
Cutin, suberine and wax biosynthesis	CYP86B1	100384710	GRMZM2G123037	0.045615	0.00036736	0.17062
Starch and sucrose metabolism	4.1.1.35	100279339	GRMZM2G381473	0.035689	0.00063553	0.17062
Phenylpropanoid biosynthesis	1.11.1.7	100280551	GRMZM2G104109	0.0077314	0.004548	0.17062
Glutathione metabolism	2.5.1.18	542634	GRMZM2G145069	0.0035408	0.017769	0.17062
Pyruvate metabolism	4.4.1.5	100382199	GRMZM2G082500	0.011286	0.049586	0.17188
Cysteine and methionine metabolism	2.5.1.6	100279822	GRMZM2G061135	0.01388	0.0024353	0.17261
Phenylpropanoid biosynthesis	1.11.1.7	100192603	GRMZM2G116846	0.024912	0.021124	0.18194
Cysteine and methionine metabolism	2.5.1.6	100191838	GRMZM2G117198	0.039946	0.0048414	0.18206
Oxidative phosphorylation	3.6.3.14	100191627	GRMZM2G138220	0.023651	0.0088525	0.18485
Cysteine and methionine metabolism	4.4.1.11	100285862	GRMZM2G450498	0.049804	0.0028156	0.18907
Oxidative phosphorylation	3.6.3.6	542439	GRMZM2G019404	0.012331	0.011434	0.18934
Cutin, suberine and wax biosynthesis	2.3.1.188	100273498	AC155610.2_FG007	0.0051248	0.0023955	0.19178
Cysteine and methionine metabolism	2.5.1.16	100282933	GRMZM2G120578	0.045835	0.0031728	0.19686
Thiamine metabolism	2.7.1.49 2.7.4.7 2.5.1.3	732816	GRMZM2G401934	0.0047942	0.00033786	0.19763
N-Glycan biosynthesis	2.4.99.18	100192699	GRMZM2G040876	0.012312	9.449e-05	0.19866
Glutathione metabolism	2.5.1.18	100280815	GRMZM2G146913	0.042825	0.025239	0.19874
Pentose phosphate pathway	3.1.1.31	100285062	GRMZM2G136918	0.025906	0.00014055	0.20028
Purine metabolism	2.7.4.6	100283855	GRMZM5G833747	0.0051248	0.001477	0.20486
Phenylpropanoid biosynthesis	1.11.1.7	100191905	GRMZM2G341934	0.010091	0.014254	0.20671
Glutathione metabolism	2.5.1.18	542634	GRMZM2G149182	0.0047942	0.022892	0.20827
Starch and sucrose metabolism	3.2.1.21	100282438	GRMZM2G148176	0.015634	0.0012878	0.20893
Sphingolipid metabolism	2.3.1.50	100281549	GRMZM2G130162	0.047674	0.028438	0.20893
Glycolysis / Gluconeogenesis	1.2.1.12	100037774	GRMZM2G176307	0.043794	0.00010979	0.21373
Glycolysis / Gluconeogenesis	1.1.1.1	542364	GRMZM2G098346	0.043958	0.0058968	0.21498
Pantothenate and CoA biosynthesis	2.7.8.-	100192899	GRMZM2G085827	0.020483	0.014047	0.21634
Folate biosynthesis	4.1.2.25	100280848	GRMZM2G095579	0.01388	0.0066729	0.22339
Ubiquinone and other terpenoid-quinone biosynthesis	5.4.4.2	100275708	GRMZM2G022837	0.028166	0.011934	0.22897
Glycolysis / Gluconeogenesis	2.7.1.40	100282820	GRMZM2G004534	0.045615	0.0011468	0.23123
Glycolysis / Gluconeogenesis	1.2.1.3	100285809	GRMZM2G103546	0.01388	0.010047	0.2357
Fatty acid degradation	1.3.3.6	100282107	GRMZM2G002959	0.0047122	0.0082323	0.23778
Fatty acid biosynthesis	FabG	100277126	GRMZM2G316789	0.04828	0.027936	0.23799
Galactose metabolism	3.2.1.26	542314	GRMZM2G139300	0.02514	0.043165	0.23799
Phenylpropanoid biosynthesis	1.11.1.7	100192761	GRMZM2G103342	0.043257	0.012764	0.24119
Arginine and proline metabolism	1.14.11.2	100284871	GRMZM2G025867	0.01388	0.00036601	0.24762
Taurine and hypotaurine metabolism	1.13.11.19	100282770	AC203989.4_FG001	0.0080184	0.034865	0.25068
Pentose phosphate pathway	2.7.1.11	100279231	GRMZM2G139360	0.015657	0.032278	0.25417
Glycosaminoglycan degradation	3.2.1.166	100279495	GRMZM2G107815	0.015657	0.0069558	0.26216
Starch and sucrose metabolism	3.2.1.37	100280070	GRMZM2G111998	0.031134	0.0040241	0.26847
Nitrogen metabolism	4.2.1.1	100274597	GRMZM2G348512	0.0051248	0.02596	0.26856
Phenylalanine metabolism	4.1.3.24	100285115	GRMZM2G081582	0.01388	0.01528	0.2707
alpha-Linolenic acid metabolism	1.3.1.42	732734	GRMZM2G082087	0.045842	0.0031572	0.2755
Terpenoid backbone biosynthesis	2.5.1.1 2.5.1.10	100192004	GRMZM2G147721	0.002775	0.02503	0.27557
Ubiquinone and other terpenoid-quinone biosynthesis	1.6.5.2	100283201	GRMZM2G138800	0.023651	0.014653	0.28578
Monoterpenoid biosynthesis	1.1.1.208	100282055	GRMZM2G168953	0.031099	0.0091983	0.29256
Pyruvate metabolism	2.3.3.13	100280499	GRMZM2G130062	0.031915	0.013514	0.30471
Arginine and proline metabolism	3.4.11.5	100272740	GRMZM2G176396	0.0053864	0.030702	0.30566
Glycolysis / Gluconeogenesis	5.1.3.15	100273735	GRMZM2G047592	0.029554	0.0023923	0.30988
Butanoate metabolism	2.3.3.10	100384769	GRMZM2G087207	0.014706	0.0074339	0.30988
Sphingolipid metabolism	2.3.1.50	100281549	GRMZM2G144985	0.018535	0.0174	0.31507
Glycine, serine and threonine metabolism	1.14.15.7	778432	GRMZM2G156162	0.02514	0.033376	0.31668
Sulfur metabolism	2.5.1.47	100272829	GRMZM2G328893	0.0033088	0.0023965	0.32862
Glycine, serine and threonine metabolism	4.2.3.1	100272752	GRMZM2G120833	0.042825	0.0007134	0.33506
Oxidative phosphorylation	3.6.1.1	542328	GRMZM2G014240	0.012659	0.0066729	0.33506
Fructose and mannose metabolism	2.7.7.13	100191571	GRMZM2G178254	0.024208	0.027364	0.33506
Pyrimidine metabolism	3.6.1.12	100284231	GRMZM2G064631	0.0043624	0.020424	0.33884
Ubiquinone and other terpenoid-quinone biosynthesis	2.1.1.201	100383639	GRMZM2G128648	0.040023	0.00016472	0.33964
Glycolysis / Gluconeogenesis	5.1.3.15	100280296	GRMZM2G039588	0.019944	0.0038731	0.34388
Propanoate metabolism	3.1.2.4	100272777	GRMZM2G047564	0.035383	0.011805	0.34442
Glycolysis / Gluconeogenesis	1.2.4.1	100282233	GRMZM2G127546	0.01388	0.0096826	0.35301
Glycolysis / Gluconeogenesis	1.2.4.1	100272834	GRMZM2G033894	0.0248	0.0101	0.35532
Carbon fixation in photosynthetic organisms	2.7.1.19	100281866	GRMZM2G463280	0.040478	0.04141	0.35587
C14-Branched dibasic acid metabolism	1.1.1.85	100283376	GRMZM2G104613	0.025401	6.4061e-05	0.35887
Phenylalanine, tyrosine and tryptophan biosynthesis	1.3.1.78	100281078	GRMZM2G365961	0.01516	0.040262	0.35887
Oxidative phosphorylation	3.6.3.14	100193069	GRMZM2G079777	0.036403	0.00015251	0.35969
Cysteine and methionine metabolism	4.4.1.14	100279981	GRMZM5G894619	0.035741	0.014644	0.36034
Glycolysis / Gluconeogenesis	4.1.1.49	100279748	GRMZM5G870932	0.0047942	0.011725	0.37224
Benzoxazinoid biosynthesis	2.4.1.202	100274317	GRMZM2G161335	0.014158	0.00085712	0.37235
Glycerophospholipid metabolism	2.7.8.-	100284077	GRMZM5G874840	0.011732	0.00096577	0.37235
Tryptophan metabolism	1.14.13.168	100037821	GRMZM2G091819	0.0046351	0.016692	0.38646
Citrate cycle (TCA cycle)	4.2.1.3	100304315	GRMZM2G009808	0.022706	0.00010192	0.39623
Glycolysis / Gluconeogenesis	5.3.1.1	100272481	GRMZM2G030784	0.037157	0.0035043	0.40702
Oxidative phosphorylation	3.6.3.14	100282566	GRMZM5G825759	0.0047942	0.044169	0.40907
Phenylalanine metabolism	4.1.3.25	542258	GRMZM2G074604	0.016702	0.02132	0.41124
Glycine, serine and threonine metabolism	3.1.3.3	100285190	GRMZM2G165383	0.044031	0.00018992	0.41476
Starch and sucrose metabolism	2.4.1.15	100501482	GRMZM2G019183	0.0043624	0.019715	0.41798
Glycolysis / Gluconeogenesis	4.2.1.11	732811	GRMZM2G064302	0.01388	0.00012377	0.41978
C10-Branched dibasic acid metabolism	4.2.1.35	100193712	GRMZM2G010044	0.013651	0.00031132	0.42354
Cysteine and methionine metabolism	3.1.3.77	100282341	GRMZM2G574782	0.021642	0.0025122	0.42989
Sulfur metabolism	2.3.1.30	542499	GRMZM5G816110	0.025175	0.010306	0.43204
Glycolysis / Gluconeogenesis	5.1.3.3	100283171	GRMZM2G100452	0.027435	0.0068606	0.43338
Glycolysis / Gluconeogenesis	2.7.1.40	100283899	GRMZM2G008714	0.026563	0.00099987	0.44541
Porphyrin and chlorophyll metabolism	4.1.1.37	542606	GRMZM2G044074	0.036909	0.0034604	0.44914
Terpenoid backbone biosynthesis	5.3.3.2	100502421	GRMZM2G145029	0.016883	0.010561	0.45033
Thiamine metabolism	2.2.1.7	100384006	GRMZM2G173641	0.028415	0.032629	0.45033
Arginine and proline metabolism	1.5.1.2	606449	GRMZM2G068665	0.0086485	0.00094643	0.45337
Nitrogen metabolism	1.4.1.3	100193614	GRMZM2G427097	0.025906	6.5385e-05	0.45456
Sulfur metabolism	2.7.1.25	100193315	GRMZM5G845021	0.0077623	0.0047035	0.45688
Arginine biosynthesis	2.3.1.1	100381519	GRMZM2G134426	0.040584	0.01263	0.46406
Oxidative phosphorylation	3.6.1.1	100280334	GRMZM2G170927	0.038834	0.027602	0.46482
Starch and sucrose metabolism	3.2.1.28	100280412	GRMZM2G162690	0.044031	0.0090569	0.46495
Sphingolipid metabolism	2.7.1.138	100281194	GRMZM2G043414	0.032834	0.011519	0.46962
Purine metabolism	2.7.7.6	100283223	GRMZM2G179346	0.0056072	0.0010951	0.49008
alpha-Linolenic acid metabolism	4.2.1.92	542150	GRMZM2G067225	0.020348	0.0014297	0.49008
Fatty acid elongation	4.2.1.134	100274548	GRMZM2G151087	0.0043624	0.0011733	0.4974
Phenylpropanoid biosynthesis	1.1.1.195	542663	GRMZM5G844562	0.0069119	0.031887	0.50576
Steroid biosynthesis	1.14.21.6	100282407	GRMZM5G850019	0.014899	0.0008147	0.52932
Monoterpenoid biosynthesis	1.1.1.208	100274235	GRMZM2G003563	0.045645	0.016216	0.53786
Glycerolipid metabolism	2.3.1.51	732844	GRMZM2G037104	0.049804	0.0020832	0.55206
Oxidative phosphorylation	1.6.5.3/1.6.99.3	100280596	GRMZM2G059556	0.030417	0.010233	0.55381
Linoleic acid metabolism	1.13.11.58	100037804	GRMZM2G102760	0.0083641	0.032262	0.55623
Starch and sucrose metabolism	3.2.1.21	100191390	GRMZM2G147687	0.012138	0.0040218	0.56731
Vitamin B6 metabolism	4.3.3.6	100280887	GRMZM2G023528	0.039946	0.0044934	0.56731
Inositol phosphate metabolism	5.5.1.4	100381529	GRMZM2G071174	0.007264	0.030846	0.57275
Glycolysis / Gluconeogenesis	1.2.4.1	542483	GRMZM2G097226	0.040401	5.6636e-06	0.57282
Pentose and glucuronate interconversions	5.3.1.5	100194128	GRMZM2G081682	0.0082325	0.0071458	0.57282
Steroid biosynthesis	2.1.1.143	100192647	GRMZM2G075701	0.043025	0.0086275	0.57322
Pyruvate metabolism	4.1.1.31	100384708	GRMZM2G110714	0.03924	0.0053727	0.57762
Oxidative phosphorylation	3.6.1.1	100272302	GRMZM2G026470	0.0083794	0.0038608	0.60331
Thiamine metabolism	2.7.6.2	100280851	GRMZM5G864815	0.0047942	0.0014631	0.60471
Amino sugar and nucleotide sugar metabolism	2.7.7.23	100282551	GRMZM2G019986	0.019667	0.0062543	0.61439
Nicotinate and nicotinamide metabolism	2.4.2.19	100382929	GRMZM5G887647	0.021665	0.00037405	0.61684
Ascorbate and aldarate metabolism	1.11.1.11	100283822	GRMZM2G054300	0.014362	0.00054842	0.63197
Diterpenoid biosynthesis	1.14.11.13	100280480	GRMZM2G051619	0.0070316	0.00012187	0.64096
Vitamin B6 metabolism	4.3.3.6	100280630	GRMZM5G850015	0.015657	0.033939	0.64459
Glycolysis / Gluconeogenesis	5.4.2.12	100381658	GRMZM2G003385	0.01898	4.1582e-06	0.64523
Glycolysis / Gluconeogenesis	5.1.3.3	100272618	GRMZM5G898915	0.025164	0.010976	0.66534
Phenylalanine, tyrosine and tryptophan biosynthesis	4.1.1.48	100274566	GRMZM2G169516	0.043525	0.001613	0.67245
Folate biosynthesis	4.1.99.8	100282527	GRMZM2G010238	0.033363	0.00085306	0.67657
Benzoxazinoid biosynthesis	1.14.13.139	100382554	GRMZM2G172491	0.023792	0.035009	0.69635
Glycolysis / Gluconeogenesis	1.1.1.1	542459	GRMZM5G824600	0.017373	0.00096972	0.70261
Ubiquinone and other terpenoid-quinone biosynthesis	2.1.1.201	100383639	GRMZM2G065210	0.018535	0.00073549	0.71072
Glycerolipid metabolism	2.3.1.158	100273525	GRMZM2G061885	0.021649	0.0022843	0.7243
Sulfur metabolism	1.8.7.1	542221	GRMZM2G090338	0.036985	0.021777	0.73284
Porphyrin and chlorophyll metabolism	4.2.1.75	100192907	GRMZM2G093197	0.032675	0.01986	0.73472
Pyruvate metabolism	4.4.1.5	100191237	GRMZM2G076006	0.027251	0.0014085	0.7402
Glycerophospholipid metabolism	2.1.1.103	100282545	GRMZM2G060886	0.038266	0.00012187	0.74335
Phenylpropanoid biosynthesis	1.2.1.44	542463	GRMZM2G131205	0.023651	0.0026175	0.74602
Glycerophospholipid metabolism	3.1.3.27	100216900	GRMZM2G349603	0.029867	0.001414	0.75408
Pyrimidine metabolism	1.8.1.9	100216789	GRMZM2G136522	0.040584	0.01635	0.75408
Pyruvate metabolism	1.1.2.4	100275430	GRMZM5G877941	0.0069119	0.0055219	0.75531
Fatty acid biosynthesis	FabG	100274506	GRMZM2G043602	0.043257	0.036444	0.75687
Lysine biosynthesis	5.1.1.7	100273435	AC182617.3_FG001	0.023792	0.00033786	0.75799
Fatty acid elongation	2.3.1.199	100382638	GRMZM2G160417	0.023347	0.023448	0.75799
Pentose phosphate pathway	5.1.3.1	100274365	GRMZM2G026807	0.012361	0.0090569	0.76922
Flavonoid biosynthesis	5.5.1.6	100276821	GRMZM2G155329	0.021109	0.026908	0.76936
Sphingolipid metabolism	2.3.1.50	100282573	GRMZM2G152888	0.01388	0.0052739	0.77199
Galactose metabolism	3.2.1.23	100217216	GRMZM2G032496	0.043794	0.04767	0.78091
Oxidative phosphorylation	1.6.5.3/1.6.99.3	100280404	GRMZM2G126038	0.040023	0.0053957	0.79386
Glycolysis / Gluconeogenesis	1.2.1.3	100280692	GRMZM2G169458	0.026182	0.00091688	0.79865
Glycine, serine and threonine metabolism	4.2.3.1	100272752	GRMZM2G179797	0.029578	0.0014369	0.80357
Diterpenoid biosynthesis	1.14.11.13	100285694	GRMZM2G078798	0.015944	0.036183	0.80357
Glycolysis / Gluconeogenesis	2.7.1.40	100191365	GRMZM2G124593	0.045995	0.0021484	0.80434
Citrate cycle (TCA cycle)	1.1.1.37	100193743	GRMZM2G161245	0.013651	0.014498	0.82223
Lysine biosynthesis	4.1.1.20	100273126	GRMZM2G020446	0.04828	0.00033258	0.82969
Thiamine metabolism	2.2.1.7	606484	GRMZM2G137151	0.0051953	0.00062089	0.84179
Pentose phosphate pathway	5.1.3.1	100282201	GRMZM2G178960	0.023222	0.048182	0.84416
Butanoate metabolism	2.3.3.10	100285783	GRMZM2G106263	0.040023	0.00018541	0.84491
Ascorbate and aldarate metabolism	2.7.7.69	100272546	GRMZM2G359397	0.023651	0.010904	0.85243
Amino sugar and nucleotide sugar metabolism	3.2.1.52	100280178	GRMZM2G134251	0.0077623	0.027334	0.85247
Starch and sucrose metabolism	2.4.1.14	100193225	GRMZM2G049076	0.040584	0.0078517	0.85407
Pyrimidine metabolism	3.5.4.12	100285892	GRMZM2G124091	0.0048057	5.3278e-05	0.85426
One carbon pool by folate	2.1.2.9	100282733	GRMZM2G019437	0.018766	0.0016217	0.86667
Citrate cycle (TCA cycle)	2.3.3.1	100194338	GRMZM2G064023	0.030473	0.001654	0.8735
Valine, leucine and isoleucine degradation	2.6.1.42	100192912	GRMZM2G055899	0.0069119	0.0025709	0.87542
Sulfur metabolism	1.13.11.18	100283164	GRMZM5G816356	0.011554	0.040612	0.88539
Biotin metabolism	2.8.1.6	100194297	GRMZM2G095400	0.045995	0.012827	0.89651
Fructose and mannose metabolism	2.7.7.13	100274383	GRMZM2G160506	0.012728	0.040344	0.90128
N-Glycan biosynthesis	3.2.1.84	100383593	GRMZM2G163129	0.019667	0.0018005	0.90586
Glycolysis / Gluconeogenesis	4.1.1.1	541919	GRMZM2G087186	0.023651	0.012283	0.95659
Tropane, piperidine and pyridine alkaloid biosynthesis	1.1.1.206	100282692	GRMZM2G141799	0.0047099	0.0038528	0.97298
Cysteine and methionine metabolism	2.5.1.6	100282324	GRMZM2G054123	0.0062372	0.038163	0.98
Valine, leucine and isoleucine degradation	4.2.1.18	100284299	GRMZM2G094655	0.027176	0.00066183	0.98639
Alanine, aspartate and glutamate metabolism	4.3.2.1	100191977	GRMZM2G124059	0.015651	0.00037433	0.99283
Oxidative phosphorylation	3.6.1.1	100282768	GRMZM2G104918	0.012331	0.0043409	0.99312
Steroid biosynthesis	1.14.13.70	100273258	GRMZM2G177384	0.0074749	0.050602	0.14648
Phenylpropanoid biosynthesis	2.3.1.133	100279982	GRMZM2G156816	0.043718	0.052007	0.20827
Alanine, aspartate and glutamate metabolism	2.6.1.44	100384690	GRMZM2G107739	0.03705	0.052097	0.038584
Cysteine and methionine metabolism	4.4.1.14	100217270	GRMZM2G054361	0.0043624	0.052898	0.70891
Steroid biosynthesis	2.1.1.143	100282753	GRMZM2G126682	0.0047942	0.055121	0.14795
Oxidative phosphorylation	1.10.2.2	100192468	AC214350.3_FG007	0.037114	0.055227	0.90833
Photosynthesis	1.18.1.2	541626	GRMZM2G059083	0.014386	0.058022	0.79228
Inositol phosphate metabolism	5.5.1.4	100384851	GRMZM2G177461	0.012334	0.058607	0.45814
Purine metabolism	3.5.1.116	100279195	GRMZM2G130034	0.0047942	0.06013	0.24362
Starch and sucrose metabolism	2.4.1.43	100383199	GRMZM2G076276	0.013651	0.062007	0.38489
Glycine, serine and threonine metabolism	1.1.99.1	100280292	GRMZM2G086210	0.038649	0.062121	0.11599
Pyruvate metabolism	4.4.1.5	542115	GRMZM2G181192	0.038184	0.06277	0.79514
alpha-Linolenic acid metabolism	1.3.1.42	732829	GRMZM2G087192	0.0043624	0.065557	0.62474
Glycolysis / Gluconeogenesis	2.7.1.40	100283452	GRMZM2G150098	0.012238	0.065936	0.82216
Valine, leucine and isoleucine degradation	6.4.1.4	100281617	GRMZM2G702490	0.039493	0.067228	0.6725
Phenylpropanoid biosynthesis	1.11.1.7	100284887	GRMZM2G442008	0.01388	0.067722	0.076045
Amino sugar and nucleotide sugar metabolism	3.2.1.14	100280478	GRMZM2G328171	0.0071659	0.068022	0.17996
Glutathione metabolism	2.5.1.18	541845	GRMZM2G416632	0.010458	0.068667	0.39886
Porphyrin and chlorophyll metabolism	1.14.99.3	100193737	GRMZM2G101004	0.04881	0.070605	0.099864
Ubiquinone and other terpenoid-quinone biosynthesis	2.5.1.117	100194079	GRMZM2G179733	0.040584	0.070949	0.41973
Butanoate metabolism	1.1.1.157	100191282	GRMZM2G106250	0.013145	0.071564	0.5637
Glycolysis / Gluconeogenesis	5.1.3.3	100383094	GRMZM2G315401	0.011561	0.07486	0.61439
Glycolysis / Gluconeogenesis	5.1.3.15	100192038	GRMZM2G119578	0.012934	0.075002	0.077163
Fatty acid degradation	1.3.3.6	100283936	GRMZM5G862219	0.036048	0.078731	0.7403
Arginine and proline metabolism	1.5.3.17	100191603	GRMZM2G078033	0.01697	0.084176	0.20266
Folate biosynthesis	2.8.1.12	100284923	GRMZM2G165966	0.01388	0.086528	0.11599
Carotenoid biosynthesis	5.5.1.19	100383002	GRMZM2G403196	0.037603	0.089187	0.23213
Glutathione metabolism	2.5.1.18	100282090	GRMZM2G162486	0.0051248	0.089216	0.042361
Fatty acid elongation	2.3.1.199	100191595	GRMZM2G164974	0.021965	0.090714	0.52932
Selenocompound metabolism	4.4.1.16	100191757	GRMZM2G060470	0.024968	0.090714	0.21702
Glutathione metabolism	2.5.1.18	100281369	GRMZM2G052571	0.021109	0.092975	0.22897
Phenylpropanoid biosynthesis	2.3.1.133	100284063	GRMZM2G089698	0.01388	0.093958	0.6619
Glycine, serine and threonine metabolism	1.1.1.95	100383999	GRMZM2G073814	0.01388	0.09504	0.31537
Pentose and glucuronate interconversions	1.1.1.22	100285497	GRMZM2G058244	0.001686	0.097108	0.11829
Inositol phosphate metabolism	3.1.4.11	100191939	GRMZM2G157760	0.043257	0.097108	0.15456
Arginine biosynthesis	1.14.13.49	100381773	GRMZM2G384293	0.01898	0.10012	0.71883
Amino sugar and nucleotide sugar metabolism	2.7.7.23	100279878	GRMZM2G044629	0.010987	0.10469	0.57182
Glutathione metabolism	2.5.1.18	541839	GRMZM2G363540	0.030417	0.10529	0.14223
Glyoxylate and dicarboxylate metabolism	3.5.1.39	100274074	GRMZM2G424857	0.0047942	0.106	0.034797
Glycerolipid metabolism	2.4.1.-	100192061	GRMZM2G100652	0.014706	0.11065	0.4745
Sulfur metabolism	2.5.1.47	100216722	GRMZM2G036708	0.0069119	0.11084	0.35301
Fatty acid biosynthesis	1.14.19.2	100284776	GRMZM2G073540	0.016883	0.11084	0.21702
Taurine and hypotaurine metabolism	1.13.11.19	100280802	GRMZM2G136347	0.022061	0.11086	0.11394
Glutathione metabolism	2.5.1.18	542388	GRMZM2G084369	0.014899	0.11278	0.25614
Sulfur metabolism	2.5.1.47	542438	GRMZM2G005887	0.023463	0.11587	0.89106
Glycerophospholipid metabolism	3.1.1.4	100191566	GRMZM2G072578	0.029177	0.11894	0.25891
Galactose metabolism	2.4.1.82	100281159	GRMZM2G340656	0.0050593	0.11989	0.10673
Glutathione metabolism	3.4.11.2	100280242	GRMZM2G389233	0.020924	0.12062	0.67916
Inositol phosphate metabolism	2.7.1.68	100384635	GRMZM2G033273	0.014778	0.12194	0.10016
Purine metabolism	2.7.7.6	100276973	GRMZM5G876644	0.011792	0.12387	0.14223
Purine metabolism	2.7.7.6	845225	GRMZM5G877454	0.03568	0.12579	0.58769
Glycolysis / Gluconeogenesis	2.3.1.12	100285796	GRMZM2G121200	0.0106	0.12727	0.22339
Glycolysis / Gluconeogenesis	4.1.1.49	541622	GRMZM2G001696	0.015783	0.12784	0.93284
Amino sugar and nucleotide sugar metabolism	1.6.2.2	100126901	GRMZM2G157263	0.0050593	0.13108	0.35887
Phenylalanine, tyrosine and tryptophan biosynthesis	4.5.1.54	100274492	GRMZM2G396212	0.023727	0.13108	0.40283
Fatty acid elongation	2.3.1.199	100191621	GRMZM2G393897	0.010428	0.13209	0.21702
Linoleic acid metabolism	1.13.11.12	100037808	GRMZM2G104843	0.0047942	0.13727	0.98237
Glyoxylate and dicarboxylate metabolism	1.11.1.6	542370	GRMZM2G079348	0.0083794	0.13816	0.14969
Nitrogen metabolism	4.2.1.1	100280439	GRMZM2G121878	0.024968	0.14134	0.14223
Purine metabolism	2.7.7.7	100280534	GRMZM2G369260	0.023792	0.14171	0.11599
alpha-Linolenic acid metabolism	5.3.99.6	100273356	GRMZM2G415793	0.033332	0.14421	0.70768
Fatty acid elongation	1.3.1.38	100501714	GRMZM2G003814	0.0069929	0.14762	0.11802
Fatty acid biosynthesis	FabG	100285462	GRMZM2G416110	0.0069119	0.14829	0.083662
Glycine, serine and threonine metabolism	4.1.2.5	100274124	GRMZM2G147268	0.040062	0.14829	0.25891
Phenylpropanoid biosynthesis	1.11.1.7	100272764	GRMZM2G130904	0.039946	0.14863	0.18194
Taurine and hypotaurine metabolism	1.13.11.19	100283547	GRMZM2G149295	0.0043624	0.14973	0.16841
Purine metabolism	2.7.7.6	100282092	GRMZM2G023028	0.0047942	0.15286	0.10154
Starch and sucrose metabolism	3.2.1.2	100192000	GRMZM2G175218	0.041984	0.15876	0.12949
Phenylpropanoid biosynthesis	2.3.1.133	100194386	GRMZM2G035584	0.04828	0.15983	0.71171
Lysine degradation	2.1.1.43	100284915	GRMZM2G105869	0.029112	0.16149	0.15944
Pantothenate and CoA biosynthesis	2.7.1.24	100501769	GRMZM2G102015	0.01388	0.1666	0.32975
Galactose metabolism	3.2.1.22	100280970	GRMZM2G388498	0.0091245	0.16778	0.33451
Glycosylphosphatidylinositol(GPI)-anchor biosynthesis	PIG-H	100278194	GRMZM2G047815	0.014386	0.1685	0.4507
Phenylpropanoid biosynthesis	1.11.1.7	100284675	GRMZM2G089895	0.010752	0.17681	0.54057
Cysteine and methionine metabolism	2.1.1.10	541875	GRMZM2G152470	0.045752	0.17944	0.72259
Citrate cycle (TCA cycle)	2.3.3.1	100280203	GRMZM2G063909	0.01388	0.18108	0.32915
Arginine and proline metabolism	2.6.1.13	100191445	GRMZM2G080828	0.012728	0.18463	0.66264
Amino sugar and nucleotide sugar metabolism	AXS	100282841	GRMZM2G167872	0.012843	0.18674	0.084272
Purine metabolism	2.7.7.6	845226	GRMZM5G899366	0.019119	0.19071	0.54031
Linoleic acid metabolism	1.13.11.58	542495	GRMZM2G109130	0.01459	0.19826	0.63013
Citrate cycle (TCA cycle)	4.2.1.3	100273695	GRMZM2G364988	0.034094	0.1984	0.51772
Carotenoid biosynthesis	1.14.13.129	100273156	GRMZM2G163683	0.012987	0.21035	0.44658
Phenylpropanoid biosynthesis	1.11.1.7	100282284	GRMZM2G439422	0.012728	0.21689	0.34171
Glutathione metabolism	2.5.1.18	100280389	GRMZM2G129357	0.0046074	0.21735	0.57445
Pentose and glucuronate interconversions	4.2.2.2	100281581	GRMZM2G472060	0.01388	0.21853	0.28863
Linoleic acid metabolism	1.13.11.12	100037809	GRMZM2G015419	0.017077	0.21877	0.80333
Linoleic acid metabolism	1.13.11.12	100037810	GRMZM2G009479	0.0056072	0.21909	0.010779
Purine metabolism	2.7.4.3	100382527	GRMZM2G030628	0.0069119	0.22061	0.34908
Starch and sucrose metabolism	3.2.1.21	100193998	GRMZM5G810727	0.0047099	0.22092	0.0047765
Glycerolipid metabolism	2.3.1.22	100217122	GRMZM2G050641	0.042136	0.22219	0.74009
Glycerophospholipid metabolism	3.1.4.4	100273798	GRMZM5G871154	0.021869	0.23671	0.59054
Ubiquinone and other terpenoid-quinone biosynthesis	6.2.1.26	100275595	GRMZM2G066426	0.0059273	0.23794	0.3451
Linoleic acid metabolism	1.13.11.12	100037806	GRMZM2G017616	0.04828	0.23924	0.10215
Porphyrin and chlorophyll metabolism	1.1.1.294	100280491	GRMZM2G065194	0.040401	0.24009	0.75134
Phenylpropanoid biosynthesis	1.14.13.36	100191539	GRMZM2G138074	0.028415	0.24041	0.82846
Fatty acid elongation	2.3.1.199	100286138	GRMZM5G854500	0.012331	0.24355	0.55784
Fatty acid biosynthesis	1.14.19.2	100273826	GRMZM2G316362	0.034614	0.25011	0.077939
Cysteine and methionine metabolism	2.5.1.6	100194360	AC199526.5_FG002	0.043794	0.25072	0.52932
Oxidative phosphorylation	1.6.5.3/1.6.99.3	100283003	GRMZM2G008464	0.0072225	0.25426	0.85697
Glycine, serine and threonine metabolism	4.2.1.20	541855	GRMZM2G046191	0.0033088	0.25792	0.44471
Phenylpropanoid biosynthesis	1.2.1.44	542735	GRMZM2G131836	0.015651	0.26097	0.27554
Zeatin biosynthesis	2.4.1.215	541881	GRMZM2G168474	0.010908	0.26172	0.35255
Monoterpenoid biosynthesis	1.1.1.208	100282122	GRMZM2G168976	0.031069	0.26461	0.99904
Starch and sucrose metabolism	3.2.1.21	100501192	GRMZM2G364249	0.0047942	0.2661	0.45231
Starch and sucrose metabolism	2.4.1.13	542091	GRMZM2G318780	0.0056072	0.27475	0.44121
Carotenoid biosynthesis	2.5.1.32	100136882	GRMZM2G300348	0.01388	0.27639	0.44471
Purine metabolism	2.7.7.6	100273250	GRMZM2G476009	0.042268	0.27717	0.49206
Amino sugar and nucleotide sugar metabolism	3.2.1.55	100193089	GRMZM2G097277	0.017589	0.284	0.61113
Sphingolipid metabolism	2.3.1.50	100281549	GRMZM2G583146	0.012238	0.29369	0.70201
Glutathione metabolism	2.5.1.18	542491	GRMZM2G161891	0.043416	0.29574	0.40285
Fatty acid elongation	2.3.1.199	100286138	GRMZM2G151476	0.0077623	0.30034	0.58327
Diterpenoid biosynthesis	1.14.11.13	100284370	GRMZM2G031432	0.021109	0.31185	0.75919
Monoterpenoid biosynthesis	1.1.1.208	100217183	GRMZM2G053977	0.0058705	0.31326	0.53426
Valine, leucine and isoleucine degradation	1.3.8.4	100382372	GRMZM2G052630	0.017827	0.32006	0.077939
Fatty acid biosynthesis	6.2.1.3	100281785	GRMZM2G104847	0.012987	0.33805	0.97657
Fatty acid elongation	4.2.1.134	100383128	GRMZM2G181266	0.01388	0.34478	0.71072
Glycine, serine and threonine metabolism	1.4.3.21	100279491	GRMZM2G042660	0.008157	0.3566	0.17062
Tryptophan metabolism	2.6.1.99	100272716	GRMZM2G127160	0.012238	0.36838	0.3246
Glutathione metabolism	2.5.1.18	100192043	GRMZM2G480439	0.0077623	0.37271	0.55058
Starch and sucrose metabolism	2.4.1.13	542365	GRMZM2G089713	0.037131	0.37331	0.61684
Brassinosteroid biosynthesis	1.14.-.-	100384722	GRMZM2G143235	0.021965	0.37427	0.25673
Fructose and mannose metabolism	2.7.1.52	100381824	GRMZM2G077780	0.013145	0.38966	0.70201
Ubiquinone and other terpenoid-quinone biosynthesis	2.5.1.117	100192987	GRMZM2G001097	0.0062372	0.39856	0.65796
Nitrogen metabolism	NR	100383210	GRMZM5G878558	0.037157	0.40094	0.66264
Glutathione metabolism	2.5.1.18	100285867	GRMZM2G178079	0.0034256	0.42487	0.55382
Fatty acid elongation	4.2.1.134	100284318	GRMZM2G035202	0.013651	0.43371	0.47481
N-Glycan biosynthesis	2.4.1.144	100194350	GRMZM2G079682	0.016193	0.43565	0.91842
Monoterpenoid biosynthesis	1.1.1.208	100217017	AC210013.4_FG006	0.047977	0.44718	0.61113
Photosynthesis	1.10.9.1	100273354	GRMZM2G162748	0.013651	0.46177	0.44652
Fatty acid elongation	1.3.1.93	100191179	GRMZM2G481843	0.023581	0.46405	0.47945
Glycerophospholipid metabolism	3.1.4.4	100273798	GRMZM2G424707	0.019533	0.46944	0.6928
Phenylalanine, tyrosine and tryptophan biosynthesis	5.4.99.5	100279511	GRMZM2G124365	0.025676	0.47402	0.10786
Fatty acid elongation	2.3.1.199	100285225	GRMZM2G569948	0.0043624	0.48351	0.34142
Galactose metabolism	3.2.1.22	100274554	GRMZM2G346455	0.0044149	0.48526	0.1761
Tryptophan metabolism	1.2.3.7	542229	GRMZM5G899851	0.0047942	0.4944	0.1029
Carotenoid biosynthesis	1.14.13.93	100191697	GRMZM2G065928	0.025002	0.52342	0.23233
Arachidonic acid metabolism	1.11.1.9	100273297	GRMZM2G144153	0.017077	0.54716	0.23296
Phenylalanine metabolism	4.1.3.24	100381820	GRMZM2G170692	0.040584	0.55128	0.94177
Alanine, aspartate and glutamate metabolism	3.5.1.3	100279870	GRMZM2G169365	0.036985	0.55669	0.45033
Starch and sucrose metabolism	3.2.1.21	100272792	GRMZM2G031660	0.0048057	0.5916	0.70201
Taurine and hypotaurine metabolism	1.13.11.19	100191278	GRMZM2G113355	0.039493	0.5916	0.049739
Glyoxylate and dicarboxylate metabolism	3.1.3.18	100285995	GRMZM2G018441	0.024968	0.61141	0.12142
Amino sugar and nucleotide sugar metabolism	3.2.1.14	542525	GRMZM2G453805	0.041984	0.61144	0.076054
Lysine degradation	2.1.1.43	100382441	GRMZM2G165011	0.025401	0.62539	0.40109
Cysteine and methionine metabolism	2.5.1.16	732743	GRMZM2G047867	0.0044149	0.66344	0.76135
Pantothenate and CoA biosynthesis	4.1.1.36	100192815	GRMZM5G856500	0.012659	0.66883	0.18008
Lysine degradation	2.1.1.43	542085	GRMZM2G140577	0.0041498	0.69208	0.21702
Porphyrin and chlorophyll metabolism	1.3.1.33	100381341	GRMZM2G073351	0.015391	0.73862	0.60776
Starch and sucrose metabolism	2.4.1.15	100272531	GRMZM2G123277	0.01388	0.74401	0.75222
Glutathione metabolism	2.5.1.18	541842	GRMZM2G475059	0.014899	0.76646	0.98426
Arginine and proline metabolism	1.14.11.2	100383727	GRMZM2G520535	0.015651	0.77106	0.2941
Glutathione metabolism	2.5.1.18	100285806	GRMZM2G146887	0.015657	0.77295	0.083856
Purine metabolism	2.4.2.7	100275070	GRMZM2G179810	0.035319	0.79323	0.40285
Glycosaminoglycan degradation	2.3.1.78	100193372	GRMZM2G302045	0.0063475	0.80259	0.137
Tryptophan metabolism	1.2.3.7	542228	GRMZM2G141535	0.0078522	0.83294	0.6725
Tropane, piperidine and pyridine alkaloid biosynthesis	1.1.1.206	100273624	GRMZM2G152258	0.023895	0.84767	0.44834
Ascorbate and aldarate metabolism	1.11.1.11	542476	GRMZM2G140667	0.010328	0.84932	0.81919
Phenylpropanoid biosynthesis	1.11.1.7	100273479	GRMZM2G450233	0.034925	0.84932	0.73053
Alanine, aspartate and glutamate metabolism	3.5.1.3	100280276	GRMZM2G156486	0.001686	0.8752	0.98
Glutathione metabolism	2.5.1.18	542388	GRMZM2G042639	0.0043624	0.93899	0.27557
Carotenoid biosynthesis	1.13.11.51	100281391	GRMZM2G417954	0.0047942	0.9578	0.99237
Pyruvate metabolism	4.4.1.5	100281139	GRMZM2G081268	0.024912	0.99184	0.76073
Glycolysis / Gluconeogenesis	4.1.2.13	100273196	GRMZM2G046284	0.0034583	0.99224	0.99552
Fatty acid biosynthesis	FabF	100279707	GRMZM2G012863	0.051482	9.449e-05	0.22671
Thiamine metabolism	4.1.99.7	100285440	GRMZM2G027663	0.05223	0.00059496	0.59755
Starch and sucrose metabolism	2.4.1.43	100272968	GRMZM2G063519	0.052265	0.00057793	0.024742
Citrate cycle (TCA cycle)	4.2.1.3	100273695	GRMZM2G036131	0.052721	0.031875	0.31972
Fructose and mannose metabolism	2.7.1.4	542108	GRMZM2G051677	0.052805	0.00014924	0.54443
N-Glycan biosynthesis	2.4.1.260	100282442	GRMZM2G152194	0.053099	0.005283	0.61163
N-Glycan biosynthesis	2.4.1.141	100280032	GRMZM2G050705	0.053167	0.0011177	0.4264
Terpenoid backbone biosynthesis	2.7.1.-	100191275	GRMZM2G046293	0.053266	0.0039037	0.066676
Starch and sucrose metabolism	4.1.1.35	100272553	GRMZM2G007404	0.054132	0.00064102	0.008853
Glycosylphosphatidylinositol(GPI)-anchor biosynthesis	PIG-L	100381427	GRMZM2G084938	0.054132	0.0012561	0.024742
Tyrosine metabolism	4.1.1.25	100285936	GRMZM2G093125	0.054387	0.020837	0.049739
Purine metabolism	2.4.2.7	100282568	GRMZM2G131907	0.054551	0.00048585	0.19763
Fatty acid biosynthesis	FabF	100279917	GRMZM2G135498	0.054574	1.794e-05	0.096874
Cysteine and methionine metabolism	2.7.2.4	100279553	GRMZM2G700866	0.054788	0.04767	0.54043
Benzoxazinoid biosynthesis	4.1.2.8	100273163	GRMZM2G046163	0.055581	0.010306	0.058403
Glycerophospholipid metabolism	3.1.4.4	542702	GRMZM2G054559	0.056197	0.0090527	0.075434
Fatty acid elongation	2.3.1.199	100191907	GRMZM2G032095	0.056244	5.5365e-05	0.055477
Pentose and glucuronate interconversions	3.1.1.11	100284984	GRMZM2G019411	0.056375	0.015394	0.077939
Ascorbate and aldarate metabolism	1.13.99.1	100273421	GRMZM2G126900	0.057819	0.00016425	0.11926
Nicotinate and nicotinamide metabolism	2.7.7.1 2.7.7.18	100284011	GRMZM2G402319	0.05782	0.0061582	0.62653
Oxidative phosphorylation	3.6.1.1	100383920	GRMZM2G046587	0.057821	0.024313	0.39394
Phenylpropanoid biosynthesis	1.11.1.7	100282342	GRMZM2G320269	0.058425	0.00020302	0.057888
Oxidative phosphorylation	1.6.5.3/1.6.99.3	100273176	GRMZM2G024484	0.059494	0.0009488	0.56731
Purine metabolism	2.7.7.6	100193880	GRMZM2G099183	0.059494	0.0072946	0.66534
Phenylpropanoid biosynthesis	1.11.1.7	100280824	GRMZM2G471357	0.059494	0.029305	0.092655
Fructose and mannose metabolism	1.1.1.271	100283867	GRMZM2G029856	0.060046	0.0094859	0.19107
Pyrimidine metabolism	2.1.3.2	100282482	GRMZM2G080380	0.060999	0.00013006	0.34401
Fatty acid biosynthesis	3.1.2.21	100284999	GRMZM2G079308	0.060999	0.00039892	0.12299
Glycerophospholipid metabolism	3.1.1.5	100192559	GRMZM2G080521	0.060999	0.00060841	0.45241
Citrate cycle (TCA cycle)	1.1.1.42	100217128	GRMZM2G330286	0.060999	0.0014818	0.36469
Sulfur metabolism	3.1.3.7	100192833	GRMZM2G036007	0.060999	0.0021618	0.78037
Steroid biosynthesis	2.5.1.21	100191601	GRMZM2G029396	0.060999	0.0081979	0.41978
Fatty acid biosynthesis	1.14.19.2	100382139	GRMZM2G119305	0.060999	0.016473	0.10513
Cysteine and methionine metabolism	2.1.1.10	541874	GRMZM2G117240	0.060999	0.030151	0.12257
Arginine biosynthesis	2.1.3.3	100284885	GRMZM2G050371	0.061601	1.794e-05	0.012404
Histidine metabolism	HisF	100501537	GRMZM2G174589	0.061601	0.002389	0.55815
Brassinosteroid biosynthesis	1.14.-.-	100286851	GRMZM5G852663	0.061601	0.007943	0.50576
Cutin, suberine and wax biosynthesis	CYP86A4	100501810	GRMZM2G062151	0.062222	0.0045471	0.81652
Inositol phosphate metabolism	2.7.8.11	542548	GRMZM2G110646	0.062279	0.00032996	0.071807
Nicotinate and nicotinamide metabolism	2.7.1.23	100193842	GRMZM2G006678	0.062682	0.0039041	0.75222
Carotenoid biosynthesis	2.5.1.32	542686	GRMZM2G149317	0.064225	0.0015305	0.25907
Purine metabolism	6.3.2.6	100282707	GRMZM5G874277	0.064353	0.0010552	0.24362
Cysteine and methionine metabolism	4.1.1.50	100283320	GRMZM2G366389	0.064372	0.046743	0.17963
Terpenoid backbone biosynthesis	5.3.3.2	541901	GRMZM2G108285	0.06462	0.030318	0.23296
Riboflavin metabolism	2.5.1.9	100284485	GRMZM2G097820	0.064723	0.0028208	0.42413
Phenylpropanoid biosynthesis	1.11.1.7	100194008	GRMZM2G365774	0.064723	0.0048598	0.14648
Carotenoid biosynthesis	1.14.13.129	100281693	GRMZM2G382534	0.064723	0.0062579	0.10403
Citrate cycle (TCA cycle)	1.3.5.1	100216648	GRMZM2G134134	0.065396	6.5622e-05	0.3574
Starch and sucrose metabolism	3.2.1.21	100279909	GRMZM2G163544	0.066473	0.004542	0.55834
Ubiquinone and other terpenoid-quinone biosynthesis	1.6.5.2	100285601	GRMZM2G082792	0.066575	0.43106	0.039573
Glycolysis / Gluconeogenesis	2.7.1.40	542177	GRMZM2G003883	0.066578	4.7321e-05	0.029785
Fatty acid biosynthesis	FabZ	100273566	GRMZM2G024482	0.067867	0.00049656	0.16289
Starch and sucrose metabolism	3.2.1.21	542684	GRMZM2G473711	0.068495	0.014058	0.090182
Oxidative phosphorylation	3.6.1.1	541666	GRMZM2G061928	0.068619	0.00025615	0.10016
Glutathione metabolism	2.5.1.18	541848	GRMZM2G028821	0.068619	0.017207	0.94177
Oxidative phosphorylation	1.6.5.3/1.6.99.3	100285915	GRMZM2G149414	0.068619	0.028705	0.69457
Monoterpenoid biosynthesis	4.2.3.25	100280908	GRMZM2G046615	0.068619	0.0479	0.6186
Pentose phosphate pathway	3.1.1.31	100282975	GRMZM2G074946	0.068643	0.0077362	0.44572
N-Glycan biosynthesis	2.4.1.258	100276684	GRMZM2G066362	0.068993	0.00027852	0.21702
Purine metabolism	4.3.2.2	100217081	GRMZM5G895991	0.069068	4.7321e-05	0.4771
Amino sugar and nucleotide sugar metabolism	5.1.3.- 1.1.1.-	100286359	GRMZM2G072911	0.069068	0.00013191	0.72034
Ascorbate and aldarate metabolism	1.6.5.4	100382120	GRMZM2G134708	0.069077	0.045365	0.37235
Cysteine and methionine metabolism	2.1.1.14	100286153	GRMZM2G165747	0.069097	0.00058926	0.55784
Oxidative phosphorylation	3.6.3.14	100283102	GRMZM2G008232	0.069554	0.00096577	0.39929
Citrate cycle (TCA cycle)	1.2.4.2	100383579	GRMZM2G142863	0.070594	0.00072504	0.57602
Galactose metabolism	3.2.1.26	100383472	GRMZM2G394450	0.071648	0.021191	0.71072
Amino sugar and nucleotide sugar metabolism	3.2.1.52	100280704	GRMZM5G860235	0.072493	0.0024508	0.15944
N-Glycan biosynthesis	2.4.99.18	100217123	GRMZM2G060611	0.072889	0.00065059	0.48621
Arginine and proline metabolism	1.5.3.17	100384102	GRMZM2G150248	0.072913	0.023634	0.13367
Starch and sucrose metabolism	2.4.1.18	542238	GRMZM2G032628	0.072933	0.046593	0.26856
Ubiquinone and other terpenoid-quinone biosynthesis	2.1.1.95	732837	GRMZM2G035213	0.073506	0.00722	0.44904
Purine metabolism	2.7.4.3	100282668	GRMZM2G013152	0.073506	0.011934	0.86972
Flavonoid biosynthesis	1.3.1.77	100191338	GRMZM2G431504	0.073506	0.03265	0.11599
Riboflavin metabolism	2.5.1.78	100192579	GRMZM2G033219	0.07358	0.0004255	0.33451
Citrate cycle (TCA cycle)	1.1.1.37	100280767	GRMZM2G415359	0.073894	0.00013432	0.095683
Amino sugar and nucleotide sugar metabolism	5.1.3.5	100280696	GRMZM2G040397	0.073894	0.0079427	0.5424
Steroid biosynthesis	5.5.1.9	100283632	GRMZM2G053397	0.073966	0.010051	0.1294
Pyrimidine metabolism	6.3.4.2	100193891	GRMZM2G132547	0.074261	0.0047215	0.19452
Pyruvate metabolism	42.1.1.30	100280536	GRMZM2G077541	0.074261	0.025614	0.15944
Thiamine metabolism	THI4	542714	GRMZM2G018375	0.075604	0.0047621	0.41083
Vitamin B6 metabolism	2.7.1.35	100283562	GRMZM2G069758	0.075624	0.00089339	0.12257
Pyrimidine metabolism	6.3.5.5	100273931	GRMZM2G147450	0.07805	0.00024736	0.077939
Cutin, suberine and wax biosynthesis	2.3.1.188	100274114	GRMZM2G417382	0.07805	0.00094492	0.044179
Starch and sucrose metabolism	2.4.1.43	100285419	GRMZM2G078890	0.07805	0.0078199	0.83118
Ubiquinone and other terpenoid-quinone biosynthesis	1.6.5.2	100280914	GRMZM2G042136	0.07805	0.018433	0.15826
Pyruvate metabolism	6.4.1.2	542319	GRMZM5G858094	0.078066	0.0079273	0.41083
Glycolysis / Gluconeogenesis	3.1.3.80	100282868	GRMZM2G151967	0.078066	0.013773	0.74602
Pyruvate metabolism	4.1.1.31	100191460	GRMZM2G074122	0.079439	0.0014631	0.29766
Butanoate metabolism	2.6.1.96	100282236	GRMZM2G093900	0.080433	0.0065973	0.082276
Inositol phosphate metabolism	2.7.1.68	100381628	GRMZM2G036113	0.080433	0.021715	0.89988
Porphyrin and chlorophyll metabolism	1.17.7.2	100192754	GRMZM2G056686	0.080566	0.0043409	0.97473
Benzoxazinoid biosynthesis	2.1.1.241	100147731	GRMZM2G441753	0.081819	2.4473e-05	0.27021
Steroid biosynthesis	1.14.13.132	100274333	GRMZM2G091456	0.083071	0.0021201	0.41838
Inositol phosphate metabolism	3.1.4.3	100285723	GRMZM2G139102	0.083402	0.012669	0.17062
Selenocompound metabolism	2.1.1.12	541786	GRMZM2G098039	0.084018	0.0011984	0.60331
Thiamine metabolism	THI4	542715	GRMZM2G074097	0.084206	7.8559e-05	0.043615
Terpenoid backbone biosynthesis	1.1.1.34	100191922	GRMZM2G058095	0.08594	0.0043409	0.89762
Tryptophan metabolism	1.14.13.168	100192827	GRMZM2G017193	0.086249	0.012827	0.048444
Folate biosynthesis	3.5.4.16	100283069	GRMZM2G062420	0.086342	0.028754	0.92815
Inositol phosphate metabolism	2.7.1.159	732818	GRMZM5G843876	0.086988	0.00058419	0.60321
Monoterpenoid biosynthesis	4.2.3.25	732759	GRMZM2G064406	0.087393	0.0098622	0.062827
Porphyrin and chlorophyll metabolism	1.3.3.4	541866	GRMZM2G364901	0.087438	0.0042886	0.33451
Glycolysis / Gluconeogenesis	3.1.3.11	100281068	GRMZM2G095287	0.087907	0.00079031	0.61439
Glycolysis / Gluconeogenesis	1.2.1.3	100284774	GRMZM2G155502	0.088	0.00020962	0.0072246
Phenylalanine, tyrosine and tryptophan biosynthesis	4.1.3.27	606722	GRMZM2G161337	0.088127	0.00061419	0.99382
Sulfur metabolism	2.5.1.47	100272829	GRMZM2G082185	0.088455	0.0029183	0.24878
Glycerophospholipid metabolism	1.1.1.8	100273065	GRMZM2G090747	0.088921	0.049669	0.43103
Ascorbate and aldarate metabolism	1.1.1.316	732776	GRMZM2G126002	0.08938	0.00045223	0.65976
Valine, leucine and isoleucine degradation	2.3.1.168	100283617	GRMZM2G033644	0.089447	0.005394	0.32895
Amino sugar and nucleotide sugar metabolism	3.2.1.14	100283098	GRMZM2G051943	0.089591	0.001396	0.076168
Pyrimidine metabolism	6.3.4.2	100285653	GRMZM2G153058	0.090302	0.00050595	0.84941
Amino sugar and nucleotide sugar metabolism	5.1.3.5	100383103	GRMZM2G145460	0.090302	0.0074364	0.54469
Purine metabolism	2.7.4.3	100280768	GRMZM2G092923	0.090701	0.00015194	0.27557
Nitrogen metabolism	4.2.1.1	100283312	GRMZM2G145101	0.090701	0.0012665	0.41196
Fatty acid biosynthesis	6.2.1.3	100304373	GRMZM5G840955	0.091247	0.0020471	0.10876
Steroid biosynthesis	2.5.1.21	541614	GRMZM2G108225	0.091924	0.00095384	0.18934
Tyrosine metabolism	3.7.1.5	100272625	GRMZM2G448446	0.091998	0.00083903	0.40733
Purine metabolism	2.7.7.6	100273995	GRMZM2G162697	0.092938	0.0019542	0.41827
Purine metabolism	2.4.2.7	100282568	GRMZM2G093347	0.093302	6.1859e-05	0.11323
Brassinosteroid biosynthesis	1.14.-.-	100272666	GRMZM2G012391	0.093821	0.021443	0.13055
Valine, leucine and isoleucine biosynthesis	4.2.1.9	100384514	GRMZM2G014069	0.094209	0.00045223	0.77305
Butanoate metabolism	4.1.1.15	100501579	GRMZM2G017110	0.094586	0.00045708	0.083927
Purine metabolism	2.7.7.6	845227	GRMZM5G892247	0.094586	0.021715	0.44145
Glycosaminoglycan degradation	3.2.1.166	100193781	GRMZM2G148167	0.094711	0.00013191	0.056316
Starch and sucrose metabolism	5.1.3.6	100280936	GRMZM2G429118	0.09521	0.0050784	0.98
Glycolysis / Gluconeogenesis	1.8.1.4	100501719	GRMZM2G335657	0.095278	6.5385e-05	0.4785
Steroid biosynthesis	1.3.1.21	100282098	GRMZM2G027886	0.095278	0.0024563	0.51772
Starch and sucrose metabolism	2.4.1.14	100384028	GRMZM2G055331	0.096255	0.022344	0.41196
N-Glycan biosynthesis	OST	100191802	GRMZM2G051367	0.098248	0.00037433	0.41838
Glycerolipid metabolism	2.4.1.241	100382823	GRMZM2G098667	0.098248	0.0016377	0.13365
Tyrosine metabolism	2.6.1.5	100279999	GRMZM2G139813	0.099288	0.0047621	0.018733
N-Glycan biosynthesis	OST	541686	GRMZM5G847530	0.099353	0.00047624	0.74478
Glutathione metabolism	2.5.1.18	100216831	GRMZM2G042040	0.099795	0.59534	0.049558
Fatty acid biosynthesis	6.2.1.3	100281546	GRMZM2G059381	0.1003	0.022986	0.41388
Glycolysis / Gluconeogenesis	2.7.2.3	100274579	GRMZM2G382914	0.10076	0.00064102	0.19763
Pentose phosphate pathway	2.7.1.11	100285548	GRMZM2G443985	0.10142	0.0015114	0.17062
Fructose and mannose metabolism	3.2.1.78	100191416	GRMZM2G140201	0.10145	7.3385e-05	0.053692
Flavonoid biosynthesis	5.5.1.6	100275381	GRMZM2G119186	0.10145	0.0039777	0.71718
Pyrimidine metabolism	3.2.-.-	100282483	GRMZM2G126517	0.10145	0.014362	0.79023
Glycolysis / Gluconeogenesis	1.8.1.4	100383599	GRMZM2G152958	0.10169	0.0030332	0.78037
Pyrimidine metabolism	1.8.1.9	100272704	GRMZM5G889769	0.10242	0.0037658	0.064143
Starch and sucrose metabolism	3.2.1.1	100273593	GRMZM2G422938	0.10242	0.0041411	0.70201
Glycolysis / Gluconeogenesis	1.2.4.1	100284103	GRMZM2G088565	0.10338	0.0058231	0.48947
Starch and sucrose metabolism	2.4.1.14	100384650	GRMZM2G471083	0.10371	0.0039301	0.54909
Benzoxazinoid biosynthesis	1.14.13.137	100192631	GRMZM2G085661	0.10371	0.005394	0.046076
Fatty acid biosynthesis	FabG	100273168	GRMZM2G099696	0.10375	0.00092876	0.092655
Glycolysis / Gluconeogenesis	1.2.1.3	542567	GRMZM2G125268	0.10375	0.04511	0.67264
Zeatin biosynthesis	1.5.99.12	542056	GRMZM2G167220	0.10404	0.0098622	0.26282
Starch and sucrose metabolism	3.1.3.12	100275460	GRMZM2G347280	0.10447	0.00071532	0.075151
Brassinosteroid biosynthesis	1.14.13.-	100217085	GRMZM2G107199	0.10483	0.00010825	0.05146
Pentose phosphate pathway	5.3.1.6	100284771	GRMZM2G456086	0.10504	0.0012516	0.79686
Pentose phosphate pathway	2.7.1.11	100281585	GRMZM2G132069	0.10521	0.0031728	0.0051039
Purine metabolism	2.7.7.6	845227	GRMZM2G055859	0.10664	0.017935	0.41783
Phenylalanine, tyrosine and tryptophan biosynthesis	5.4.99.5	100272431	GRMZM2G028369	0.10665	0.0039068	0.63655
Ubiquinone and other terpenoid-quinone biosynthesis	2.1.1.114 2.1.1.64	100272292	GRMZM2G028552	0.1072	0.0024009	0.35277
Lysine biosynthesis	4.3.3.7	100282239	GRMZM2G556131	0.10739	0.0035287	0.38468
Fatty acid degradation	4.2.1.17	100285945	GRMZM2G132903	0.10798	0.0098269	0.13015
Glycosaminoglycan degradation	3.2.1.166	100501670	GRMZM2G083812	0.10866	0.004061	0.078501
Pantothenate and CoA biosynthesis	2.7.1.33	100280926	GRMZM5G808624	0.10964	0.0066729	0.18859
Isoquinoline alkaloid biosynthesis	2.6.1.1	100282625	GRMZM5G836910	0.11107	0.00059757	0.19153
Lysine degradation	2.1.1.43	100194312	GRMZM2G067019	0.11168	0.0016091	0.51994
Glycolysis / Gluconeogenesis	1.8.1.4	100381818	GRMZM2G145595	0.11301	9.6479e-06	0.0051626
Glyoxylate and dicarboxylate metabolism	1.1.1.79	100282207	GRMZM2G153984	0.11426	0.00011954	0.1905
Glycosylphosphatidylinositol(GPI)-anchor biosynthesis	PIG-U	100282184	GRMZM5G891295	0.11545	0.0043406	0.46083
Pentose phosphate pathway	5.1.3.1	100283478	GRMZM2G083102	0.11555	0.012379	0.57602
Diterpenoid biosynthesis	1.14.11.12	778427	AC203966.5_FG005	0.1157	0.0038511	0.20287
Glycerolipid metabolism	2.4.1.241	100277520	GRMZM2G160452	0.1157	0.014047	0.50742
Sulfur metabolism	1.8.4.9	606480	GRMZM2G087254	0.1157	0.033146	0.51994
Glutathione metabolism	1.8.1.7	100273659	GRMZM5G806449	0.11587	0.00603	0.54998
Phenylpropanoid biosynthesis	1.11.1.7	100191217	GRMZM2G095404	0.1161	0.0010436	0.11599
Starch and sucrose metabolism	2.4.1.14	542711	GRMZM2G140107	0.11616	0.0032628	0.4974
Amino sugar and nucleotide sugar metabolism	3.2.1.14	100284575	GRMZM5G837822	0.11648	0.012523	0.061257
Valine, leucine and isoleucine degradation	2.6.1.42	100281255	GRMZM2G153536	0.1165	0.0010951	0.57867
Glycerolipid metabolism	2.4.1.-	100283642	GRMZM2G117153	0.11651	0.0018743	0.2674
Other glycan degradation	3.2.1.26	100280081	GRMZM2G139463	0.11651	0.02288	0.66534
Steroid biosynthesis	1.14.21.6	100282855	GRMZM2G167085	0.11715	0.029175	0.12299
Amino sugar and nucleotide sugar metabolism	3.2.1.14	100281817	GRMZM2G052175	0.11821	0.00064925	0.10403
Lysine degradation	2.1.1.43	542089	GRMZM2G054380	0.11854	0.0021037	0.6186
Glyoxylate and dicarboxylate metabolism	1.1.1.29	100281069	GRMZM2G159587	0.11854	0.0095404	0.11747
Amino sugar and nucleotide sugar metabolism	4.2.1.76	100285088	GRMZM2G166767	0.12043	0.0011097	0.50576
Phenylalanine, tyrosine and tryptophan biosynthesis	4.5.1.54	100272293	GRMZM5G828182	0.12043	0.002024	0.46063
Oxidative phosphorylation	3.6.1.1	100216827	GRMZM2G137930	0.12043	0.0026917	0.10673
Glycolysis / Gluconeogenesis	5.3.1.1	100280823	GRMZM2G146206	0.12209	0.024127	0.11599
Glyoxylate and dicarboxylate metabolism	4.1.1.39	542212	GRMZM2G098520	0.1227	0.0040118	0.092942
Cutin, suberine and wax biosynthesis	FAR	100285021	GRMZM2G120938	0.12272	0.0035287	0.072653
Pantothenate and CoA biosynthesis	2.1.2.11	100283732	GRMZM2G010596	0.12287	0.0050968	0.87635
Glycolysis / Gluconeogenesis	5.1.3.3	100217298	GRMZM2G041356	0.12434	0.010507	0.53387
Glycine, serine and threonine metabolism	2.7.1.39	100216919	GRMZM2G048497	0.12439	0.00016242	0.54426
Starch and sucrose metabolism	2.4.1.18	100136878	GRMZM2G005298	0.12463	0.00031132	0.32217
Purine metabolism	2.7.7.6	845227	GRMZM2G420654	0.12501	0.0057801	0.38768
Cutin, suberine and wax biosynthesis	FAR	100501369	GRMZM2G480516	0.12513	0.029221	0.11943
Fatty acid biosynthesis	FabF	100274137	GRMZM2G007757	0.1263	0.0082797	0.083927
Citrate cycle (TCA cycle)	4.2.1.3	100304277	GRMZM2G176397	0.12644	0.00038228	0.67062
Tyrosine metabolism	4.1.1.25	100281591	GRMZM2G009400	0.12644	0.0025369	0.64459
Vitamin B6 metabolism	1.4.3.5	100381809	GRMZM2G061988	0.12748	0.00055069	0.65976
Porphyrin and chlorophyll metabolism	6.1.1.17	100383787	GRMZM5G891373	0.1275	0.0023067	0.54077
Phenylalanine metabolism	4.1.3.24	100281042	GRMZM2G118345	0.12905	0.00049652	0.12855
Pyruvate metabolism	2.3.3.13	100281571	GRMZM2G537291	0.12953	0.00046427	0.89562
Glycerolipid metabolism	2.4.1.46	100383973	GRMZM2G141320	0.13063	0.015192	0.019359
Purine metabolism	2.7.7.7	100194011	GRMZM2G435338	0.13071	0.00056361	0.27554
Riboflavin metabolism	2.7.1.26	100280513	GRMZM2G027115	0.13139	0.0047704	0.12932
Starch and sucrose metabolism	2.4.1.15	100281927	GRMZM2G122231	0.13149	0.02052	0.083137
Phenylpropanoid biosynthesis	1.2.1.68	541914	GRMZM2G097706	0.13172	0.012085	0.44553
Glyoxylate and dicarboxylate metabolism	1.4.7.1	542710	GRMZM2G036609	0.13257	0.035403	0.17902
Purine metabolism	6.3.5.2	100383569	GRMZM2G136283	0.13259	0.00050442	0.22256
Glycine, serine and threonine metabolism	1.2.1.11	100191334	GRMZM2G076885	0.13279	0.00020962	0.80466
Nitrogen metabolism	4.2.1.1	100280638	GRMZM2G087259	0.13279	0.00054165	0.039712
Phenylalanine, tyrosine and tryptophan biosynthesis	4.2.3.5	100282199	GRMZM2G164562	0.13319	0.0015715	0.54426
Glycolysis / Gluconeogenesis	2.3.1.12	100272519	GRMZM2G058702	0.13324	0.00053257	0.086358
Valine, leucine and isoleucine degradation	1.3.8.4	100217040	GRMZM2G381051	0.13341	0.01338	0.35069
Oxidative phosphorylation	3.6.3.14	100281241	GRMZM2G144372	0.13524	0.00014394	0.52156
Porphyrin and chlorophyll metabolism	1.2.1.70	100193466	AC213521.3_FG005	0.13556	0.0021178	0.32915
Oxidative phosphorylation	1.10.2.2	100194151	GRMZM2G158479	0.13576	1.1574e-05	0.049739
Arginine biosynthesis	2.7.2.8	100273023	GRMZM2G323719	0.13581	0.00059496	0.1234
Phenylpropanoid biosynthesis	1.11.1.7	100192080	GRMZM2G419953	0.13614	0.00027852	0.23966
Pyrimidine metabolism	2.7.4.9	100283933	GRMZM2G141551	0.13627	0.0065973	0.83223
Zeatin biosynthesis	2.4.1.215	100216698	GRMZM2G086925	0.13645	0.033768	0.55623
Amino sugar and nucleotide sugar metabolism	3.2.1.14	100384000	GRMZM2G051921	0.13647	0.0054699	0.10016
Starch and sucrose metabolism	3.2.1.21	100501192	GRMZM2G064254	0.13713	0.026008	0.8735
Phenylpropanoid biosynthesis	1.11.1.7	100282431	GRMZM2G088765	0.13717	0.0064832	0.048437
Oxidative phosphorylation	3.6.3.14	100274416	GRMZM2G177912	0.13736	0.0019331	0.6725
Purine metabolism	2.7.7.7	100282897	GRMZM2G012654	0.13767	0.001052	0.14151
Starch and sucrose metabolism	2.7.7.27	542072	GRMZM2G106213	0.13772	0.0091098	0.75033
Citrate cycle (TCA cycle)	1.3.5.1	100283351	GRMZM2G039542	0.13772	0.045649	0.47531
Lipoic acid metabolism	2.8.1.8	100279807	GRMZM2G071714	0.13795	0.00056062	0.61439
Glycolysis / Gluconeogenesis	2.7.1.40	100193244	GRMZM2G066290	0.13795	0.0013068	0.49206
Butanoate metabolism	2.2.1.6	100284799	GRMZM2G407044	0.13795	0.0065973	0.3017
Pantothenate and CoA biosynthesis	2.7.7.3	100280931	AC192244.3_FG007	0.13838	0.011406	0.71783
Lysine degradation	2.1.1.43	541980	GRMZM2G139710	0.13838	0.034476	0.97473
Glycerolipid metabolism	2.7.1.29	100282191	GRMZM2G073912	0.13862	0.012214	0.47481
Citrate cycle (TCA cycle)	2.3.3.8	100273868	GRMZM2G107082	0.14015	0.01148	0.87635
Phenylalanine, tyrosine and tryptophan biosynthesis	2.6.1.78	100274472	GRMZM2G033799	0.14028	0.0015768	0.19763
Citrate cycle (TCA cycle)	1.3.5.1	100280324	GRMZM2G079888	0.14125	9.6134e-06	0.077163
Fatty acid biosynthesis	FabI	100193519	GRMZM2G070422	0.14125	8.1431e-05	0.086358
Pyruvate metabolism	1.1.1.40	542233	GRMZM2G085019	0.14125	0.0079236	0.20486
Pentose and glucuronate interconversions	3.1.1.11	100281178	GRMZM2G175499	0.14125	0.024995	0.83286
Fatty acid elongation	2.3.1.199	100283031	GRMZM2G445602	0.14127	0.003828	0.069866
Cysteine and methionine metabolism	4.1.1.50	100282888	GRMZM2G461159	0.14137	0.016999	0.95697
Starch and sucrose metabolism	2.4.1.1	100285259	GRMZM2G085577	0.14165	0.013781	0.049739
Ubiquinone and other terpenoid-quinone biosynthesis	2.5.1.115 2.5.1.116	732789	GRMZM2G048472	0.14165	0.042583	0.84969
Oxidative phosphorylation	1.10.2.2	542550	GRMZM2G023194	0.14334	0.0030253	0.25614
Butanoate metabolism	2.2.1.6	100381801	GRMZM2G007647	0.14378	0.013376	0.58519
Stilbenoid, diarylheptanoid and gingerol biosynthesis	1.14.-.-	100193602	GRMZM2G057086	0.14383	7.3429e-05	0.026435
Citrate cycle (TCA cycle)	1.1.1.41	100272953	GRMZM2G006672	0.14414	0.00010699	0.078501
Citrate cycle (TCA cycle)	1.1.1.41	100283574	GRMZM2G120857	0.1448	6.3025e-05	0.18859
Other glycan degradation	3.2.1.51	100285202	GRMZM2G013255	0.1448	0.0028638	0.10786
Carbon fixation in photosynthetic organisms	2.6.1.2	100282849	GRMZM2G088064	0.14489	0.00059757	0.3033
Glycosaminoglycan degradation	2.3.1.78	100193245	GRMZM2G030122	0.14499	0.0039536	0.16841
Carotenoid biosynthesis	5.2.1.12	100194203	GRMZM2G011746	0.14576	0.00064812	0.84969
Brassinosteroid biosynthesis	1.14.-.-	100193331	GRMZM2G103773	0.14589	0.046743	0.25673
Glycolysis / Gluconeogenesis	1.2.4.1	100272256	GRMZM2G027627	0.14589	1.1574e-05	0.012292
Citrate cycle (TCA cycle)	2.3.3.1	100282691	GRMZM2G063851	0.14703	0.0027533	0.47864
Glycine, serine and threonine metabolism	2.6.1.52	100284817	GRMZM2G300800	0.14703	0.0054968	0.74602
Glycerophospholipid metabolism	2.1.1.103	100383478	GRMZM2G170400	0.14751	0.0073855	0.17451
Glycine, serine and threonine metabolism	2.7.2.4 1.1.1.3	542708	GRMZM2G104546	0.14791	0.010904	0.78091
Oxidative phosphorylation	3.6.3.14	845174	GRMZM5G875287	0.14842	0.013585	0.42279
Pentose phosphate pathway	2.7.1.11	100281464	GRMZM5G879882	0.1486	0.0091823	0.13936
Starch and sucrose metabolism	2.4.1.43	100382408	GRMZM2G130046	0.14888	0.0035606	0.55815
Oxidative phosphorylation	1.6.5.3/1.6.99.3	100281028	GRMZM2G396397	0.15051	2.2993e-05	0.27974
Glycolysis / Gluconeogenesis	2.7.1.1	100279587	GRMZM2G171373	0.15131	0.031875	0.8789
Oxidative phosphorylation	1.6.5.3/1.6.99.3	100192845	GRMZM2G041028	0.1567	0.011434	0.43068
Pyrimidine metabolism	3.5.2.3	100193190	GRMZM2G021704	0.15675	0.00083903	0.61113
Glycerophospholipid metabolism	2.7.7.41	100194409	GRMZM5G825110	0.15677	0.0021386	0.21211
Porphyrin and chlorophyll metabolism	4.1.1.37	100192850	GRMZM2G024738	0.16011	0.015394	0.98005
Valine, leucine and isoleucine degradation	1.2.4.4	100191513	GRMZM2G088689	0.1604	0.0045136	0.41603
Glycolysis / Gluconeogenesis	2.3.1.12	100192900	GRMZM2G165176	0.1616	0.00036318	0.67062
Pentose phosphate pathway	2.7.6.1	100279628	GRMZM2G180863	0.16211	0.0024508	0.58519
Glycolysis / Gluconeogenesis	2.7.1.40	100272999	GRMZM2G144730	0.16239	0.00059496	0.43722
Starch and sucrose metabolism	3.2.1.21	100280148	AC197578.4_FG001	0.16239	0.0048147	0.1014
Flavonoid biosynthesis	1.14.13.21	100279887	GRMZM2G160763	0.16258	0.031994	0.88106
Arginine biosynthesis	1.2.1.38	100191877	GRMZM2G038848	0.16465	0.0043406	0.98911
Flavonoid biosynthesis	1.14.13.21	100279887	GRMZM2G049424	0.16503	0.048727	0.84179
Pentose phosphate pathway	1.1.1.49	100279290	GRMZM2G177077	0.16566	0.0025144	0.40829
Lysine degradation	1.5.1.8	541648	GRMZM2G181362	0.16571	0.0052074	0.16522
Butanoate metabolism	2.2.1.6	100274341	GRMZM2G143357	0.16571	0.025404	0.23048
Phenylpropanoid biosynthesis	2.1.1.68	100125646	AC196475.3_FG004	0.16693	0.0058587	0.60391
Purine metabolism	2.7.7.6	100281221	GRMZM2G098764	0.16694	7.3385e-05	0.68222
Pyruvate metabolism	3.2.1.6	100193826	GRMZM2G031825	0.16694	0.019407	0.45456
Oxidative phosphorylation	3.6.3.14	542589	GRMZM2G157758	0.16717	0.0043418	0.25124
Pentose and glucuronate interconversions	4.2.2.2	100273705	GRMZM2G412207	0.16767	0.0007594	0.16081
Nitrogen metabolism	Nrt	542092	GRMZM2G010280	0.16825	0.021339	0.14469
Pyruvate metabolism	2.3.3.13	100280189	GRMZM2G055507	0.17164	0.00010827	0.062858
Oxidative phosphorylation	1.9.3.1	100192808	GRMZM2G152925	0.17164	0.00083903	0.066138
Phenylalanine, tyrosine and tryptophan biosynthesis	1.3.1.78	100284089	GRMZM2G085117	0.17164	0.012784	0.8661
Glyoxylate and dicarboxylate metabolism	2.1.2.1	100192461	GRMZM2G078143	0.1718	0.00019136	0.8074
Sulfur metabolism	2.7.1.25	100217102	GRMZM2G327406	0.1718	0.046743	0.94853
Pentose phosphate pathway	5.3.1.6	100284292	GRMZM5G891282	0.17275	0.0074204	0.45674
Fatty acid degradation	1.3.3.6	100191469	GRMZM5G864319	0.17671	0.0017689	0.15944
Glycolysis / Gluconeogenesis	5.4.2.11	100191671	GRMZM2G021605	0.17699	0.042583	0.6127
Biotin metabolism	2.8.1.6	100194297	GRMZM2G452523	0.17841	0.00014774	0.17665
Glyoxylate and dicarboxylate metabolism	2.1.2.1	100191532	GRMZM2G452630	0.17855	0.0017334	0.1294
Porphyrin and chlorophyll metabolism	1.3.99.22	100285830	GRMZM2G105436	0.17923	0.0012345	0.37725
Phenylpropanoid biosynthesis	1.14.13.36	100274274	GRMZM2G140817	0.17923	0.0030411	0.29841
Oxidative phosphorylation	3.6.3.14	100281167	GRMZM2G171628	0.17923	0.0039301	0.09571
Phenylalanine, tyrosine and tryptophan biosynthesis	2.6.1.78	100276531	GRMZM2G400604	0.17923	0.0066763	0.96474
Galactose metabolism	2.4.1.123	606403	GRMZM2G165919	0.17923	0.016999	0.60321
Cutin, suberine and wax biosynthesis	2.3.1.188	100284056	GRMZM2G034360	0.17961	0.022018	0.19452
Arginine and proline metabolism	1.14.11.2	100193348	GRMZM5G855891	0.17964	0.00033258	0.13798
Purine metabolism	2.7.4.3	100283341	GRMZM2G150014	0.181	0.0012878	0.71985
Phenylalanine, tyrosine and tryptophan biosynthesis	5.4.99.5	100191856	GRMZM2G179454	0.18173	0.00059232	0.31583
Purine metabolism	2.7.4.6	100381602	GRMZM2G134797	0.1831	0.0028664	0.16738
Taurine and hypotaurine metabolism	1.13.11.19	100191514	GRMZM2G136250	0.1831	0.0072228	0.90372
Phenylpropanoid biosynthesis	1.11.1.7	100280077	GRMZM2G116902	0.1831	0.023918	0.59072
Carbon fixation in photosynthetic organisms	2.6.1.2	100280822	GRMZM2G117230	0.18312	1.3705e-05	0.043253
Alanine, aspartate and glutamate metabolism	6.3.4.5	100274106	GRMZM2G010406	0.1841	0.00043746	0.45241
Tyrosine metabolism	1.13.11.5	100192757	GRMZM2G154093	0.1844	0.0079666	0.66352
Glycolysis / Gluconeogenesis	3.1.3.11	100216767	GRMZM2G306732	0.1844	0.023946	0.080336
Pyruvate metabolism	2.3.1.9	100274017	GRMZM5G860137	0.1845	0.016976	0.5484
Nitrogen metabolism	4.2.1.1	100272439	GRMZM2G414528	0.18464	0.0020471	0.085535
Amino sugar and nucleotide sugar metabolism	5.1.3.5	100304323	GRMZM2G000632	0.18517	0.0052847	0.4771
Purine metabolism	3.5.4.4	100194033	GRMZM2G137724	0.18599	0.00012187	0.76135
Glycolysis / Gluconeogenesis	2.7.1.1	542510	GRMZM2G058745	0.18634	0.00045223	0.26856
Other types of O-glycan biosynthesis	2.4.1.255	100381672	GRMZM2G025598	0.18955	0.0035542	0.24362
Glycosylphosphatidylinositol(GPI)-anchor biosynthesis	PIG-H	100304325	GRMZM5G809361	0.19034	0.0076509	0.18474
Arginine biosynthesis	2.7.2.8	100273023	GRMZM2G026922	0.19126	0.025542	0.17314
Glycerophospholipid metabolism	2.1.1.16	100276493	GRMZM2G034697	0.19222	0.027006	0.82108
Galactose metabolism	3.2.1.26	100285169	GRMZM2G095725	0.19388	0.012701	0.12257
Terpenoid backbone biosynthesis	2.5.1.84 2.5.1.85	100282721	GRMZM2G163809	0.19428	0.0035043	0.10403
Purine metabolism	2.4.2.8	100281175	GRMZM2G089021	0.19633	0.0043847	0.45326
Purine metabolism	6.3.5.3	100192064	GRMZM2G000622	0.1968	0.00032739	0.34708
Terpenoid backbone biosynthesis	2.7.1.36	100279817	GRMZM2G074015	0.1968	0.0064403	0.7737
Oxidative phosphorylation	3.6.3.14	845173	GRMZM2G458118	0.1968	0.048505	0.49672
Cutin, suberine and wax biosynthesis	CYP86B1	100217282	GRMZM2G162758	0.19783	0.00066062	0.077939
Glycerophospholipid metabolism	2.7.7.14	100384780	GRMZM2G045970	0.19801	0.00019326	0.48203
Phenylpropanoid biosynthesis	1.11.1.7	100216644	GRMZM2G048775	0.19866	0.0045317	0.079545
Pyrimidine metabolism	1.8.1.9	100284045	GRMZM5G841142	0.19888	0.0021744	0.67419
Lysine degradation	2.1.1.43	542662	GRMZM2G130910	0.19938	0.04962	0.78142
Arginine and proline metabolism	1.14.11.2	100193935	GRMZM2G168506	0.19993	0.0010831	0.75408
One carbon pool by folate	1.5.1.20	541794	GRMZM2G347056	0.20064	0.0002091	0.37224
Starch and sucrose metabolism	3.2.1.21	100279291	GRMZM2G181259	0.20064	0.0014573	0.44471
Oxidative phosphorylation	1.6.5.3/1.6.99.3	100285400	GRMZM5G878308	0.20189	0.089357	0.033457
Brassinosteroid biosynthesis	1.14.-.-	100217090	GRMZM2G126055	0.20534	0.00011029	0.0035077
Brassinosteroid biosynthesis	1.14.-.-	100286851	GRMZM2G047684	0.20534	0.0042219	0.90312
Fatty acid degradation	2.3.1.16	100274263	GRMZM2G110201	0.20568	0.00024736	0.75799
Starch and sucrose metabolism	3.2.1.21	100501315	GRMZM2G376416	0.20596	7.3385e-05	0.043356
Glycolysis / Gluconeogenesis	5.4.2.2	542358	GRMZM2G023289	0.20696	0.00095384	0.19955
Brassinosteroid biosynthesis	1.14.-.-	100272666	GRMZM2G013592	0.20696	0.02269	0.18183
Sphingolipid metabolism	3.5.1.-	100273078	GRMZM2G300944	0.20775	0.00603	0.084272
N-Glycan biosynthesis	2.4.1.144	100282765	GRMZM2G104118	0.20775	0.024743	0.8661
Fatty acid biosynthesis	3.1.2.21	100283590	GRMZM2G007489	0.20775	0.03882	0.043356
Tyrosine metabolism	3.7.1.2	100192910	GRMZM2G093359	0.20915	0.0072523	0.39282
Phenylalanine metabolism	6.2.1.12	542166	GRMZM2G075333	0.20942	0.0039536	0.34731
Lipoic acid metabolism	2.8.1.8	100384288	GRMZM2G101698	0.20999	0.01528	0.4264
Purine metabolism	3.1.3.5	100284093	GRMZM2G157310	0.21061	0.00060774	0.25789
Carotenoid biosynthesis	1.14.13.129	732825	GRMZM2G152135	0.21061	0.03659	0.40132
Oxidative phosphorylation	3.6.3.14	100273246	GRMZM2G128995	0.21224	0.00013709	0.90372
Glycolysis / Gluconeogenesis	1.2.1.3	100382449	GRMZM2G118800	0.21233	0.016701	0.60321
Oxidative phosphorylation	3.6.3.14	100283330	GRMZM2G021635	0.21237	0.0003852	0.60331
Purine metabolism	2.7.7.6	100282883	GRMZM5G874167	0.21333	0.01537	0.79878
Glycerolipid metabolism	2.7.1.107	100127508	GRMZM2G094452	0.21407	0.019879	0.1905
Terpenoid backbone biosynthesis	2.1.1.100	100284671	GRMZM2G004320	0.21454	0.00025151	0.54998
Cysteine and methionine metabolism	1.14.17.4	100273458	GRMZM2G166639	0.21454	0.023495	0.053932
Starch and sucrose metabolism	3.2.1.21	100502286	GRMZM5G828987	0.21492	0.13335	0.0060568
Glyoxylate and dicarboxylate metabolism	6.3.1.2	542401	GRMZM2G036464	0.21531	0.002214	0.76974
Brassinosteroid biosynthesis	1.14.-.-	100501672	GRMZM2G106468	0.21562	0.0012509	0.55815
Glyoxylate and dicarboxylate metabolism	GDC	100286311	GRMZM2G051208	0.21783	4.5237e-05	0.90372
Purine metabolism	4.1.1.21	100501865	GRMZM2G133121	0.21802	5.5365e-05	0.041334
Glycosylphosphatidylinositol(GPI)-anchor biosynthesis	PIG-F	100280817	GRMZM2G032328	0.21829	0.0011054	0.13489
Valine, leucine and isoleucine biosynthesis	1.1.1.86	100193695	GRMZM2G004382	0.2189	0.013978	0.13299
Fatty acid biosynthesis	FabG	100285342	GRMZM2G118183	0.2189	0.035262	0.87635
Oxidative phosphorylation	3.6.3.6	100383411	GRMZM2G068259	0.21959	0.00083903	0.11264
Inositol phosphate metabolism	2.7.1.68	100304265	GRMZM2G163826	0.21959	0.012821	0.15413
Pyrimidine metabolism	2.1.1.45	100286018	GRMZM2G139880	0.2196	0.0033885	0.10403
Terpenoid backbone biosynthesis	2.5.1.58	100272584	GRMZM2G158562	0.22048	0.0019436	0.79686
Oxidative phosphorylation	1.10.2.2	100384742	GRMZM2G032367	0.22256	4.5237e-05	0.041334
Steroid biosynthesis	1.1.1.170	100383338	GRMZM2G007252	0.22256	7.5145e-05	0.088085
Pyruvate metabolism	4.1.1.31	542479	GRMZM2G069542	0.22256	0.00016967	0.049739
Cutin, suberine and wax biosynthesis	CER1	100382841	GRMZM2G075255	0.22256	0.00064102	0.1368
Fatty acid elongation	3.1.2.2	100273486	GRMZM2G344476	0.22256	0.0013516	0.89781
Oxidative phosphorylation	3.6.3.14	100283291	GRMZM5G867882	0.22256	0.0020832	0.25104
Fatty acid biosynthesis	1.14.19.2	100284973	GRMZM2G143625	0.22256	0.0027541	0.75026
Fatty acid biosynthesis	FabF	100193451	GRMZM2G124335	0.22256	0.0033772	0.49008
Glutathione metabolism	2.5.1.18	542366	GRMZM2G116273	0.22256	0.0055004	0.95217
Propanoate metabolism	3.1.2.4	100283920	GRMZM2G042818	0.22256	0.0097451	0.25709
Cutin, suberine and wax biosynthesis	FAR	100272790	GRMZM2G036217	0.22256	0.018433	0.52502
Pentose phosphate pathway	2.2.1.2	100284080	GRMZM2G134256	0.22256	0.031845	0.53412
Glyoxylate and dicarboxylate metabolism	1.1.3.15	100279535	GRMZM2G129246	0.22452	0.026073	0.39096
Glycolysis / Gluconeogenesis	1.2.1.12	542333	GRMZM2G071630	0.22634	0.00012187	0.1841
Glycosylphosphatidylinositol(GPI)-anchor biosynthesis	PIG-C	100273079	GRMZM2G162670	0.22648	0.024364	0.32895
Pyrimidine metabolism	2.7.1.48	100282453	GRMZM5G866100	0.22698	0.0016969	0.75408
Tyrosine metabolism	5.3.2.1	100284546	GRMZM2G048672	0.22698	0.0019855	0.71232
Steroid biosynthesis	3.1.1.13	100382466	GRMZM2G087612	0.22698	0.0043985	0.79386
Arginine biosynthesis	3.5.1.16	100283456	GRMZM2G181273	0.22767	0.0041238	0.66905
Fructose and mannose metabolism	3.2.1.78	100279398	GRMZM2G055585	0.22767	0.0059768	0.061257
Cutin, suberine and wax biosynthesis	CYP86B1	100217282	GRMZM2G013082	0.23072	0.022599	0.17934
Glycolysis / Gluconeogenesis	5.4.2.2	542721	GRMZM2G109383	0.23127	0.00031132	0.16966
Amino sugar and nucleotide sugar metabolism	5.4.99.30	100285211	GRMZM2G173341	0.23153	0.0021744	0.38151
Fructose and mannose metabolism	5.3.1.8	100281365	GRMZM2G456471	0.23182	0.0089947	0.048437
Terpenoid backbone biosynthesis	2.5.1.84 2.5.1.85	100191875	GRMZM2G112728	0.23331	0.00049652	0.61684
Pentose phosphate pathway	1.1.1.49	100383421	GRMZM2G031107	0.23444	0.00024736	0.075434
N-Glycan biosynthesis	OST	100285254	GRMZM2G032409	0.23444	0.00046427	0.24305
Pyrimidine metabolism	1.8.1.9	100283742	GRMZM2G164948	0.23566	0.00036318	0.50193
Ascorbate and aldarate metabolism	1.11.1.11	100193965	GRMZM2G460406	0.23644	0.0048109	0.50891
Carbon fixation in photosynthetic organisms	2.6.1.2	100216685	GRMZM2G088028	0.23668	0.028864	0.77608
N-Glycan biosynthesis	2.4.1.101	100274447	GRMZM2G426275	0.23685	0.003078	0.54057
Oxidative phosphorylation	1.6.5.3/1.6.99.3	100282353	GRMZM2G181542	0.2377	0.00043763	0.21666
Citrate cycle (TCA cycle)	2.3.3.8	100282948	GRMZM2G034083	0.23912	2.8611e-05	0.14151
Porphyrin and chlorophyll metabolism	1.14.13.122	100274228	GRMZM2G171390	0.23912	0.0024663	0.024485
Glycerophospholipid metabolism	2.7.7.15	100283945	GRMZM2G132898	0.24265	0.0021981	0.55085
Nitrogen metabolism	1.4.1.3	542220	GRMZM2G178415	0.24444	0.0019805	0.79853
Inositol phosphate metabolism	3.1.4.3	100384643	GRMZM2G081719	0.24542	0.0062492	0.12984
Cysteine and methionine metabolism	2.1.1.37	542060	GRMZM2G005310	0.24812	1.9781e-05	0.075434
Oxidative phosphorylation	1.6.5.3/1.6.99.3	100282030	GRMZM2G004172	0.24981	0.0080202	0.95659
Oxidative phosphorylation	3.6.1.1	100272927	GRMZM2G090718	0.25074	0.0071246	0.51772
Glycosylphosphatidylinositol(GPI)-anchor biosynthesis	PIG-L	100283695	GRMZM2G142743	0.25095	0.0071342	0.6841
Oxidative phosphorylation	1.6.5.3	845189	GRMZM2G404025	0.25095	0.028924	0.78037
Folate biosynthesis	6.3.2.17	100285702	GRMZM5G869779	0.25393	0.0012434	0.19901
Purine metabolism	2.7.7.7	100191506	GRMZM2G059010	0.25478	9.6479e-06	0.042414
Steroid biosynthesis	2.1.1.41	100126899	GRMZM2G122810	0.25478	0.00092876	0.54057
Oxidative phosphorylation	3.6.3.14	100280656	GRMZM2G177005	0.25478	0.0020471	0.813
Oxidative phosphorylation	1.6.5.3/1.6.99.3	100282384	GRMZM2G040209	0.25478	0.0048719	0.97235
Glyoxylate and dicarboxylate metabolism	1.1.1.29	100191765	GRMZM2G040090	0.25478	0.0057801	0.19153
Oxidative phosphorylation	1.6.5.3	845190	GRMZM2G448142	0.25478	0.017425	0.77538
Pyrimidine metabolism	2.4.2.9	100286008	GRMZM5G816432	0.25562	0.0017817	0.84736
Pyrimidine metabolism	2.1.1.45	541707	GRMZM2G005990	0.25562	0.004401	0.70201
Fatty acid elongation	2.3.1.199	100281769	GRMZM2G003138	0.25562	0.03366	0.21702
Histidine metabolism	4.2.1.19	100194281	GRMZM2G094255	0.2561	0.01945	0.60331
Ascorbate and aldarate metabolism	5.1.3.18	100280325	GRMZM2G138907	0.2567	0.013659	0.6928
Glycolysis / Gluconeogenesis	2.7.1.40	100273990	GRMZM2G033526	0.25756	0.0057749	0.97913
Terpenoid backbone biosynthesis	1.1.1.267	542023	GRMZM2G056975	0.25798	0.037889	0.11134
Galactose metabolism	3.2.1.26	100279283	GRMZM2G018716	0.25966	0.003531	0.16966
Sphingolipid metabolism	3.2.1.23	100502243	GRMZM2G164676	0.25974	0.0090059	0.73472
Biotin metabolism	2.3.1.47	100191565	GRMZM2G110932	0.25976	0.016175	0.36364
Lysine biosynthesis	5.1.1.7	100191234	GRMZM2G130332	0.25992	6.1e-05	0.042361
Inositol phosphate metabolism	5.5.1.4	542540	GRMZM2G155242	0.26233	0.00033664	0.0046199
Oxidative phosphorylation	1.6.5.3	845190	GRMZM5G800980	0.26503	0.015264	0.89309
Cysteine and methionine metabolism	2.1.1.10	541873	AC233893.1_FG001	0.26521	0.025596	0.34247
Purine metabolism	3.6.1.5	100273224	GRMZM2G056944	0.26784	0.026835	0.8995
Purine metabolism	3.6.1.5	100281594	GRMZM2G152457	0.26992	0.0083813	0.98267
Linoleic acid metabolism	1.13.11.12	100037807	GRMZM2G070092	0.27038	0.00059496	0.52547
Inositol phosphate metabolism	3.1.4.11	542162	GRMZM5G889467	0.27096	0.0051497	0.80333
Terpenoid backbone biosynthesis	1.1.1.34	100280335	GRMZM2G393337	0.27157	0.00012187	0.061257
Oxidative phosphorylation	1.6.5.3/1.6.99.3	100283105	GRMZM2G062481	0.27273	0.0036115	0.59072
Sulfur metabolism	2.7.7.4	100281036	GRMZM2G158147	0.27606	0.0039615	0.92815
Oxidative phosphorylation	1.6.5.3/1.6.99.3	100283792	GRMZM5G886688	0.27606	0.017335	0.52932
Taurine and hypotaurine metabolism	1.13.11.19	100283081	GRMZM2G162175	0.27647	0.0061283	0.47559
Fatty acid elongation	2.3.1.199	100281789	GRMZM2G167438	0.2774	0.00033258	0.083856
Glycolysis / Gluconeogenesis	2.7.2.3	100281237	GRMZM2G089136	0.2774	0.0010436	0.38288
Steroid biosynthesis	1.1.1.170	100283692	GRMZM2G149224	0.27837	0.00012187	0.16522
Oxidative phosphorylation	3.6.3.14	100283470	GRMZM2G158766	0.28184	0.03932	0.37235
alpha-Linolenic acid metabolism	1.3.1.42	732733	GRMZM2G068947	0.28193	0.00089339	0.90372
N-Glycan biosynthesis	OST	100282286	GRMZM2G149946	0.28193	0.024887	0.40285
Photosynthesis	1.18.1.2	100282643	GRMZM2G059191	0.28435	0.0040218	0.19763
Arachidonic acid metabolism	5.3.99.3	100191300	GRMZM2G084863	0.28446	0.00082813	0.19759
Pentose phosphate pathway	2.2.1.2	100192890	GRMZM2G139550	0.28446	0.0037119	0.31369
Glycerolipid metabolism	2.3.1.15	100279795	GRMZM2G123987	0.28446	0.026444	0.58766
Phenylalanine metabolism	2.1.1.104	100286151	GRMZM2G033952	0.28579	0.033608	0.25104
Glycine, serine and threonine metabolism	4.1.2.5	100272842	GRMZM2G147256	0.2864	0.00024736	0.10673
Ubiquinone and other terpenoid-quinone biosynthesis	1.6.5.2	100285365	GRMZM2G159643	0.28691	0.011822	0.56537
Glycolysis / Gluconeogenesis	4.2.1.11	100283280	GRMZM2G034848	0.28744	0.00022298	0.074568
Oxidative phosphorylation	3.6.3.14	845170	GRMZM2G385622	0.28744	0.02587	0.71985
Oxidative phosphorylation	1.6.5.3/1.6.99.3	100282522	AC195340.3_FG002	0.28991	0.00010825	0.075151
Sulfur metabolism	2.8.1.1	100275494	GRMZM2G029262	0.28991	0.011028	0.12479
Terpenoid backbone biosynthesis	1.1.1.126	100272889	GRMZM2G109589	0.29141	0.00096577	0.91842
Citrate cycle (TCA cycle)	1.1.1.37	100193663	GRMZM2G068455	0.29253	1.2223e-05	0.808
Oxidative phosphorylation	3.6.3.6	542303	GRMZM2G144821	0.29383	0.018433	0.55061
Oxidative phosphorylation	1.6.5.3/1.6.99.3	100280838	GRMZM2G051613	0.29385	0.0021981	0.58766
Ascorbate and aldarate metabolism	1.6.5.4	100501585	GRMZM2G084881	0.29422	4.1582e-06	0.137
Inositol phosphate metabolism	5.5.1.4	100037797	GRMZM2G004528	0.29519	0.00030836	0.077939
Fatty acid degradation	1.3.3.6	100382424	GRMZM2G052389	0.29578	0.0053943	0.40702
Porphyrin and chlorophyll metabolism	3.1.1.14	100191887	GRMZM2G127421	0.2968	0.0025204	0.79839
Glycerolipid metabolism	2.7.1.107	100284664	GRMZM2G128214	0.29843	0.0056463	0.13988
Phenylalanine, tyrosine and tryptophan biosynthesis	2.4.2.18	100192060	GRMZM2G051219	0.3002	0.0016217	0.25068
Sulfur metabolism	2.5.1.47	100193476	GRMZM2G128744	0.3014	0.0029767	0.2021
Oxidative phosphorylation	1.6.5.3/1.6.99.3	100280460	GRMZM2G110298	0.30418	0.017376	0.083801
Galactose metabolism	3.2.1.22	100280970	GRMZM2G095126	0.30659	0.0097569	0.58519
Photosynthesis	1.10.9.1	100273026	GRMZM2G038365	0.30659	0.20328	0.035629
beta-Alanine metabolism	6.3.2.1	100191171	GRMZM5G876146	0.30705	0.015386	0.78336
Arginine and proline metabolism	1.14.11.2	100303994	GRMZM2G145061	0.3075	0.0021037	0.35587
Fatty acid elongation	2.3.1.199	100191738	GRMZM2G003501	0.30928	0.00050595	0.29705
Purine metabolism	2.1.2.2	100272448	GRMZM2G155626	0.31111	0.0035341	0.9101
Glycerophospholipid metabolism	2.7.8.1	100285552	GRMZM2G466281	0.31241	0.00033258	0.66878
Ascorbate and aldarate metabolism	3.1.3.93	100280816	GRMZM2G029731	0.31246	0.021025	0.27557
Porphyrin and chlorophyll metabolism	2.5.1.62	100274372	GRMZM2G162672	0.31577	0.00062089	0.27557
Phenylalanine, tyrosine and tryptophan biosynthesis	5.3.1.24	100194071	GRMZM2G152984	0.31813	0.002732	0.69147
Glycine, serine and threonine metabolism	1.2.1.8	100302679	GRMZM2G146754	0.31873	0.00026799	0.69535
Amino sugar and nucleotide sugar metabolism	4.2.1.76	100191391	GRMZM2G031311	0.3188	0.00092876	0.069257
Oxidative phosphorylation	1.6.5.3/1.6.99.3	100191453	GRMZM2G145854	0.32194	0.0011513	0.6441
Oxidative phosphorylation	1.9.3.1	100277708	GRMZM2G134738	0.32531	0.025663	0.44765
alpha-Linolenic acid metabolism	4.2.1.92	100279433	GRMZM2G002178	0.32566	1.1574e-05	0.033831
Pentose and glucuronate interconversions	2.7.7.9	100382295	GRMZM2G098370	0.32575	0.00013709	0.97485
Ascorbate and aldarate metabolism	2.7.7.69	100283852	GRMZM2G057186	0.32575	0.0046313	0.20159
Ascorbate and aldarate metabolism	5.1.3.18	100192102	GRMZM2G124434	0.32782	0.0011059	0.45688
Purine metabolism	2.7.4.3	100194305	GRMZM2G173209	0.32823	0.00064812	0.75919
Purine metabolism	6.3.4.4	100193051	GRMZM2G123204	0.32995	0.0099262	0.35301
Fatty acid biosynthesis	6.2.1.3	100383523	GRMZM2G152127	0.33468	0.049714	0.18907
Fructose and mannose metabolism	3.6.1.21	100277024	GRMZM2G069008	0.33468	0.13091	0.049739
Ascorbate and aldarate metabolism	1.11.1.11	100194161	GRMZM2G120517	0.33479	0.00027915	0.32286
Riboflavin metabolism	4.1.99.12 3.5.4.25	100304324	GRMZM2G105466	0.33692	0.00078517	0.81938
Glycolysis / Gluconeogenesis	1.1.1.27	100282503	GRMZM2G128929	0.3381	0.000863	0.41927
Carotenoid biosynthesis	1.13.11.51	732819	GRMZM2G014392	0.3381	0.0048801	0.092942
Oxidative phosphorylation	3.6.3.14	100273417	GRMZM2G030167	0.33816	0.0023923	0.13784
Valine, leucine and isoleucine degradation	2.6.1.42	100191754	GRMZM2G071208	0.33855	0.0021028	0.68237
Butanoate metabolism	1.2.1.24	100280779	GRMZM2G128114	0.33872	0.0019362	0.43606
Glycerophospholipid metabolism	3.1.4.4	100381855	GRMZM2G114710	0.33872	0.034399	0.8948
Porphyrin and chlorophyll metabolism	2.5.1.61	100191140	GRMZM2G026117	0.33909	0.0072853	0.4974
Oxidative phosphorylation	1.10.2.2	100382609	GRMZM2G064896	0.34012	0.028924	0.96939
N-Glycan biosynthesis	2.4.1.144	100282445	GRMZM2G062488	0.3403	0.00055069	0.21702
Ascorbate and aldarate metabolism	1.11.1.11	100272974	GRMZM2G156227	0.3403	0.0013927	0.73284
Riboflavin metabolism	4.1.99.12 3.5.4.25	100383821	GRMZM2G156803	0.34125	0.0019018	0.79686
Purine metabolism	1.47.4.1	100284475	GRMZM2G060163	0.34125	0.012223	0.23233
Phenylalanine metabolism	6.2.1.12	100280100	GRMZM2G174574	0.34355	0.0012708	0.19874
Inositol phosphate metabolism	3.1.4.11	542162	GRMZM2G137435	0.35065	0.0020669	0.20464
Zeatin biosynthesis	2.5.1.75	100174970	GRMZM2G102915	0.35065	0.029697	0.35587
Purine metabolism	1.7.3.3	100274529	GRMZM2G164141	0.35065	0.046282	0.78618
Starch and sucrose metabolism	5.1.3.6	100284577	GRMZM2G052357	0.35311	0.01942	0.41783
Purine metabolism	2.7.7.6	100283887	GRMZM2G025294	0.35408	0.0043646	0.19639
Nicotinate and nicotinamide metabolism	6.3.4.21	100274271	GRMZM5G862488	0.357	0.00057793	0.22649
Cysteine and methionine metabolism	4.1.1.50	542733	GRMZM2G154397	0.36021	0.00010278	0.75026
Starch and sucrose metabolism	3.2.1.4	100274698	GRMZM2G110735	0.36102	0.04186	0.5637
C15-Branched dibasic acid metabolism	1.1.1.85	100284589	GRMZM5G803490	0.3675	0.00012187	0.60776
Purine metabolism	1.47.4.1	100502278	GRMZM2G340527	0.36842	5.5365e-05	0.29641
C12-Branched dibasic acid metabolism	4.2.1.35	100286245	GRMZM5G840002	0.36842	0.0028279	0.71633
Oxidative phosphorylation	3.6.3.6	100383904	GRMZM2G148374	0.36842	0.016175	0.12257
Glycolysis / Gluconeogenesis	1.8.1.4	100383599	GRMZM2G073774	0.37353	0.00054056	0.99312
Sphingolipid metabolism	1.1.1.102	100193352	GRMZM2G167431	0.37353	0.0055295	0.6186
Inositol phosphate metabolism	3.1.4.3	100280012	GRMZM2G479112	0.37388	0.022854	0.31507
Butanoate metabolism	4.1.1.15	100381655	GRMZM2G098875	0.37684	0.0066729	0.40613
Amino sugar and nucleotide sugar metabolism	3.2.1.14	100284387	GRMZM2G129189	0.37879	0.0057007	0.72861
Phenylalanine, tyrosine and tryptophan biosynthesis	2.7.1.71	100283304	GRMZM2G161566	0.38078	0.0092138	0.82484
Porphyrin and chlorophyll metabolism	4.99.1.1	100216845	GRMZM2G047095	0.38838	0.00029218	0.19874
Lysine biosynthesis	1.17.1.8	100194039	GRMZM2G090241	0.38846	0.00048442	0.79853
Phenylalanine metabolism	6.2.1.12	100382272	GRMZM2G055320	0.38883	0.00015175	0.84969
Glycerophospholipid metabolism	1.1.1.8	100191807	GRMZM2G173195	0.38891	0.018076	0.76922
Glycolysis / Gluconeogenesis	5.1.3.3	100383851	GRMZM2G132036	0.39064	0.011048	0.40841
Oxidative phosphorylation	3.6.3.14	100282837	GRMZM2G156068	0.39226	1.1574e-05	0.73472
Vitamin B6 metabolism	4.3.3.6	100272732	GRMZM2G120652	0.39226	0.0022071	0.39394
Starch and sucrose metabolism	3.2.1.21	100284659	AC217401.3_FG002	0.39226	0.0057801	0.72626
Glycerolipid metabolism	2.3.1.15	100382209	GRMZM2G165681	0.39237	0.00099327	0.70201
Oxidative phosphorylation	3.6.3.14	100283237	GRMZM2G042078	0.39387	0.0011266	0.37032
Cysteine and methionine metabolism	2.1.1.37	542082	GRMZM2G334041	0.39391	0.0011984	0.48478
Amino sugar and nucleotide sugar metabolism	5.4.99.30	542592	GRMZM2G073725	0.39391	0.0070317	0.61656
Glycolysis / Gluconeogenesis	6.2.1.1	100279194	GRMZM2G162663	0.39409	0.00086389	0.74602
Glycerolipid metabolism	2.4.1.241	100286172	GRMZM2G092588	0.39409	0.027845	0.56731
Purine metabolism	2.7.4.8	100284281	GRMZM2G084463	0.39428	0.00014651	0.16989
Terpenoid backbone biosynthesis	4.6.1.12	100284320	GRMZM5G835542	0.39775	0.04126	0.47728
Fatty acid degradation	4.2.1.17	100281695	GRMZM5G854613	0.39812	0.011395	0.58182
Purine metabolism	2.7.7.6	100283334	GRMZM5G834335	0.39875	0.00029109	0.40283
Pyruvate metabolism	1.1.1.82	542374	GRMZM2G129513	0.39977	9.449e-05	0.39688
Glycolysis / Gluconeogenesis	4.2.1.11	100502326	GRMZM2G131539	0.39977	0.0006954	0.33317
Brassinosteroid biosynthesis	1.14.13.-	100191562	GRMZM2G065635	0.39977	0.0094968	0.32835
Pentose and glucuronate interconversions	2.7.7.64	100382378	GRMZM2G116586	0.39977	0.021676	0.47864
Glycerolipid metabolism	2.7.1.107	100127509	GRMZM2G076911	0.40085	0.0046233	0.58061
Sphingolipid metabolism	3.1.3.-	100217309	GRMZM2G062377	0.40119	0.013426	0.90372
Tryptophan metabolism	1.14.13.168	100285486	GRMZM2G107761	0.4032	0.007943	0.31507
Starch and sucrose metabolism	2.4.1.43	100192027	GRMZM2G005103	0.40522	0.0050321	0.6725
Pyruvate metabolism	1.1.1.40	100284598	GRMZM5G886257	0.40992	0.00444	0.76687
Glycosylphosphatidylinositol(GPI)-anchor biosynthesis	PIG-W	100273831	GRMZM2G098079	0.41168	0.047061	0.808
Glutathione metabolism	6.3.2.2	542026	GRMZM2G111579	0.41495	0.00059757	0.79514
Glycerophospholipid metabolism	4.1.1.65	100275554	GRMZM2G133885	0.41495	0.0054299	0.90128
Cutin, suberine and wax biosynthesis	CER1	100280261	GRMZM2G066578	0.41495	0.0095848	0.27557
Oxidative phosphorylation	1.6.5.3	845190	GRMZM2G115566	0.41495	0.010226	0.92815
Oxidative phosphorylation	3.6.3.14	100286306	GRMZM2G094497	0.41495	0.011028	0.95206
Phenylalanine, tyrosine and tryptophan biosynthesis	4.2.1.91	100273734	GRMZM2G121546	0.41628	0.00013143	0.76365
Inositol phosphate metabolism	3.1.3.25	100384405	GRMZM2G051276	0.41687	0.00012187	0.34247
Starch and sucrose metabolism	3.1.3.12	732774	GRMZM2G014729	0.41706	0.0019018	0.19107
Inositol phosphate metabolism	2.7.1.68	100216938	GRMZM2G157147	0.41748	7.837e-05	0.60331
Porphyrin and chlorophyll metabolism	1.14.99.3	100192807	GRMZM2G043277	0.42102	0.017372	0.82462
Purine metabolism	6.3.4.4	542334	GRMZM2G119852	0.42349	0.00010192	0.40488
Purine metabolism	3.1.3.5	100280755	GRMZM2G037379	0.4249	0.0065821	0.95751
Porphyrin and chlorophyll metabolism	1.16.3.1	100279847	GRMZM2G083755	0.42698	0.0031301	0.88111
Glycolysis / Gluconeogenesis	4.1.2.13	100272913	GRMZM2G066024	0.42712	0.00010022	0.25068
Glycerolipid metabolism	2.3.1.15	100191740	GRMZM2G059637	0.42747	0.012079	0.17261
Fatty acid biosynthesis	FabZ	100283232	GRMZM2G055667	0.42812	5.6636e-06	0.34895
Tyrosine metabolism	2.6.1.5	100193424	GRMZM2G096958	0.43032	0.016175	0.44914
N-Glycan biosynthesis	2.4.1.259 2.4.1.261	100282615	GRMZM2G051262	0.4306	0.00016506	0.00088099
Citrate cycle (TCA cycle)	4.2.1.3	100281040	GRMZM2G467338	0.4322	0.00014924	0.12142
Inositol phosphate metabolism	2.7.1.64	606457	GRMZM2G361593	0.4322	0.028867	0.95659
Porphyrin and chlorophyll metabolism	1.16.3.1	100284365	GRMZM2G062342	0.43305	0.00042483	0.58766
Pantothenate and CoA biosynthesis	2.7.7.3	100282565	GRMZM2G071294	0.43588	0.0019018	0.39355
Monoterpenoid biosynthesis	1.1.1.208	100281076	GRMZM2G170017	0.43709	0.033317	0.4497
Cysteine and methionine metabolism	2.5.1.16	100279222	GRMZM2G060896	0.43943	0.01151	0.049739
Pentose phosphate pathway	1.1.1.49	100284317	GRMZM2G130230	0.44303	0.0013566	0.13367
Starch and sucrose metabolism	2.4.2.24	100216739	GRMZM2G015886	0.44632	0.0015439	0.26758
Purine metabolism	2.7.7.7	100191752	GRMZM2G044317	0.4487	0.00037262	0.33506
Sulfur metabolism	2.5.1.48	100191523	GRMZM2G113873	0.44887	0.0011656	0.44471
Pyruvate metabolism	4.1.1.31	100191762	GRMZM2G083841	0.44925	0.00036924	0.62795
Galactose metabolism	3.2.1.26	542590	GRMZM2G119689	0.45026	0.00039501	0.11599
Glycerophospholipid metabolism	2.3.1.23 2.3.1.67	100191712	GRMZM2G116243	0.45026	0.035067	0.72565
Citrate cycle (TCA cycle)	2.3.1.61	100284269	GRMZM5G807639	0.45178	6.3406e-05	0.83118
Ubiquinone and other terpenoid-quinone biosynthesis	2.5.1.39	100282174	GRMZM2G080497	0.45382	0.039065	0.63386
Amino sugar and nucleotide sugar metabolism	5.1.3.5	100383292	GRMZM5G830983	0.45425	0.0049839	0.74009
Purine metabolism	2.7.7.6	100282338	GRMZM2G119393	0.45435	0.018184	0.33964
Oxidative phosphorylation	1.10.2.2	100192538	GRMZM2G171664	0.45609	0.00072504	0.066138
Purine metabolism	2.7.7.8	100279772	GRMZM2G392798	0.46625	0.00068715	0.55734
Oxidative phosphorylation	3.6.3.14	100280083	GRMZM2G052088	0.46948	0.0025684	0.64598
Purine metabolism	3.5.1.5	100277946	GRMZM2G461569	0.47077	0.002021	0.0057615
Carotenoid biosynthesis	1.3.5.6	542604	GRMZM2G454952	0.4719	0.013747	0.57182
Histidine metabolism	2.6.1.9	100191987	GRMZM2G170595	0.47345	0.001414	0.78587
Lysine biosynthesis	1.17.1.8	100272879	GRMZM2G104575	0.47345	0.0043912	0.75026
Starch and sucrose metabolism	2.4.1.43	100382003	GRMZM2G143102	0.47393	0.012561	0.61439
Glycolysis / Gluconeogenesis	2.7.2.3	100383528	GRMZM2G003724	0.47515	0.0024029	0.6725
Amino sugar and nucleotide sugar metabolism	3.2.1.14	100191620	GRMZM2G141456	0.47791	0.0054456	0.091944
Fructose and mannose metabolism	2.7.1.4	100193286	GRMZM2G072091	0.47856	0.0028606	0.070761
Pyruvate metabolism	3.2.1.6	100216606	GRMZM2G120300	0.48182	0.0094981	0.67062
Starch and sucrose metabolism	2.7.7.27	100125657	GRMZM2G144002	0.48359	0.040942	0.20216
Cutin, suberine and wax biosynthesis	1.11.2.3	100286047	GRMZM2G090505	0.48388	0.039791	0.56731
Starch and sucrose metabolism	3.2.1.21	542414	GRMZM2G016890	0.48669	0.019025	0.2674
Starch and sucrose metabolism	4.1.1.35	100193447	GRMZM2G165357	0.48669	0.032137	0.94552
Glycolysis / Gluconeogenesis	2.7.1.1	100170246	GRMZM2G432801	0.48724	0.0016857	0.76135
Oxidative phosphorylation	1.6.5.3/1.6.99.3	100285005	GRMZM2G018941	0.48954	0.00074003	0.54909
Tyrosine metabolism	5.2.1.2	541833	GRMZM2G019090	0.48981	0.012079	0.51847
Starch and sucrose metabolism	2.7.7.27	100101531	GRMZM2G391936	0.49227	0.0088373	0.37217
Oxidative phosphorylation	3.6.1.1	100286099	GRMZM2G041065	0.4948	0.00030836	0.99312
Arachidonic acid metabolism	1.11.1.9	541968	GRMZM2G135893	0.4955	0.012694	0.84457
Glycolysis / Gluconeogenesis	5.1.3.15	100282752	GRMZM2G093945	0.50088	0.0056299	0.79023
Amino sugar and nucleotide sugar metabolism	2.3.1.4	100283428	GRMZM2G011624	0.50385	0.0001781	0.63219
N-Glycan biosynthesis	2.4.99.18	100382512	GRMZM2G044096	0.50385	0.00033258	0.37235
Brassinosteroid biosynthesis	1.14.-.-	100381883	GRMZM2G175250	0.51008	0.00039044	0.066138
Phenylalanine, tyrosine and tryptophan biosynthesis	4.5.1.54	100501272	GRMZM2G365160	0.51403	0.029296	0.47654
Folate biosynthesis	2.7.6.3	100280079	GRMZM2G095806	0.51548	0.00085306	0.16738
Starch and sucrose metabolism	3.2.1.4	100285405	GRMZM2G147849	0.52043	0.011406	0.47487
Porphyrin and chlorophyll metabolism	2.5.1.-	100193223	GRMZM2G162776	0.52302	0.0054456	0.17902
Steroid biosynthesis	1.14.13.70	100191975	GRMZM2G068465	0.52442	0.0012519	0.17062
Phenylalanine, tyrosine and tryptophan biosynthesis	4.2.3.4	100283288	GRMZM2G051129	0.52584	0.0039041	0.76974
Starch and sucrose metabolism	3.2.1.21	541703	GRMZM2G017186	0.52749	0.0020952	0.31687
Arginine and proline metabolism	1.5.3.14	541983	GRMZM2G034152	0.52777	0.0079666	0.24762
Starch and sucrose metabolism	2.4.1.21	100136828	GRMZM2G126988	0.52951	7.3385e-05	0.69147
Fatty acid biosynthesis	1.14.19.2	100272745	GRMZM2G027673	0.53498	0.0017545	0.36469
Citrate cycle (TCA cycle)	1.1.1.42	100272371	GRMZM5G829778	0.53619	0.00057793	0.89988
Terpenoid backbone biosynthesis	2.5.1.58	100273635	GRMZM2G703303	0.53913	0.0016126	0.53623
Starch and sucrose metabolism	2.4.1.18	542315	GRMZM2G088753	0.53943	0.029221	0.80159
Citrate cycle (TCA cycle)	6.2.1.4	100283329	GRMZM2G039251	0.54013	0.00099028	0.55078
Glyoxylate and dicarboxylate metabolism	1.1.3.15	100192687	GRMZM5G861035	0.54158	0.0096612	0.049739
Glycolysis / Gluconeogenesis	2.7.1.40	100191614	GRMZM2G119175	0.5451	9.449e-05	0.1191
Porphyrin and chlorophyll metabolism	4.1.1.37	100383208	GRMZM2G377609	0.54653	0.033695	0.58519
Oxidative phosphorylation	1.6.5.3/1.6.99.3	100192845	GRMZM2G330213	0.54913	0.014058	0.38768
Sulfur metabolism	2.7.1.25	100276991	GRMZM5G895554	0.54982	0.0036115	0.91426
Amino sugar and nucleotide sugar metabolism	3.2.1.14	100191620	AC211652.4_FG003	0.54982	0.0042187	0.077939
Purine metabolism	2.7.7.6	100284469	GRMZM2G453684	0.55096	0.0010436	0.74602
N-Glycan biosynthesis	2.4.1.142	100282626	GRMZM2G049484	0.55172	0.0090526	0.71783
Fatty acid biosynthesis	6.2.1.3	100279270	GRMZM2G101875	0.55182	0.0001283	0.39688
Oxidative phosphorylation	1.9.3.1	100272443	GRMZM5G815839	0.55182	0.00038843	0.84179
Purine metabolism	6.3.3.1	100502295	GRMZM2G160925	0.55182	0.00049652	0.39688
Glycolysis / Gluconeogenesis	2.7.1.40	100272951	GRMZM2G177947	0.55182	0.0081979	0.96664
Lysine degradation	2.1.1.43	542102	GRMZM2G117458	0.55213	0.0033772	0.96084
Glycolysis / Gluconeogenesis	1.1.1.1	542363	GRMZM2G442658	0.55468	0.00036924	0.039708
Ascorbate and aldarate metabolism	1.11.1.11	100282326	GRMZM2G004211	0.55597	7.3385e-05	0.045855
Pentose phosphate pathway	2.7.6.1	100272744	GRMZM2G038791	0.55597	0.010634	0.28984
Purine metabolism	1.47.4.1	100502278	GRMZM2G304362	0.55651	0.00010192	0.11599
Inositol phosphate metabolism	2.7.8.11	100136826	GRMZM2G087850	0.55728	0.0086308	0.88712
Fatty acid elongation	2.3.1.199	100285592	GRMZM2G149636	0.55907	0.0035341	0.64491
Oxidative phosphorylation	3.6.3.14	100282598	GRMZM2G181151	0.55907	0.0073075	0.65976
Citrate cycle (TCA cycle)	1.1.1.37	100272900	GRMZM2G466833	0.5616	0.0014675	0.54043
Zeatin biosynthesis	1.5.99.12	100526750	GRMZM2G404443	0.56332	0.049225	0.71697
Starch and sucrose metabolism	4.1.1.35	100284854	GRMZM2G359234	0.56619	0.0047321	0.66534
Phenylalanine, tyrosine and tryptophan biosynthesis	5.3.1.24	100274239	GRMZM2G122198	0.56619	0.029488	0.42413
Amino sugar and nucleotide sugar metabolism	5.4.99.30	100282614	GRMZM2G045287	0.56654	0.0019462	0.8303
Starch and sucrose metabolism	2.4.1.43	100384251	GRMZM2G113506	0.56654	0.0090662	0.8735
Pyrimidine metabolism	3.6.1.12	100282064	GRMZM2G077989	0.56794	0.00088309	0.66074
Purine metabolism	4.3.2.2	100193777	GRMZM2G359070	0.56796	2.1103e-05	0.5562
Oxidative phosphorylation	3.6.3.14	100192065	GRMZM2G078839	0.5695	0.0013163	0.37396
Porphyrin and chlorophyll metabolism	6.6.1.1	100382191	GRMZM2G323024	0.57717	0.0011513	0.09571
Oxidative phosphorylation	3.6.3.14	845170	GRMZM5G808402	0.57717	0.0074275	0.93677
Amino sugar and nucleotide sugar metabolism	3.2.1.14	100383770	GRMZM2G090441	0.57717	0.018076	0.71072
Starch and sucrose metabolism	2.4.1.43	100282552	GRMZM2G391000	0.58327	0.034865	0.87521
Pyrimidine metabolism	3.5.4.5	100283606	GRMZM2G380088	0.58362	0.00051056	0.095683
Glycolysis / Gluconeogenesis	5.3.1.9	100281592	GRMZM2G140614	0.58362	0.010349	0.47487
Glycerolipid metabolism	2.3.1.15	100285746	GRMZM2G159890	0.58495	0.0023923	0.088757
Phenylpropanoid biosynthesis	1.11.1.7	100280862	GRMZM2G080689	0.58794	0.0019018	0.86972
Glutathione metabolism	2.5.1.18	542633	GRMZM2G127789	0.58893	0.024127	0.10786
Purine metabolism	2.7.7.6	100274213	GRMZM2G130207	0.59227	0.0002107	0.077163
Carotenoid biosynthesis	1.1.1.288	100282128	GRMZM2G332976	0.59232	0.0076105	0.47864
Glycolysis / Gluconeogenesis	2.3.1.12	100284493	GRMZM2G015132	0.59551	5.0439e-05	0.59961
Phenylalanine, tyrosine and tryptophan biosynthesis	1.3.1.78	100281038	GRMZM2G084942	0.59637	0.046223	0.51846
Glycerophospholipid metabolism	1.1.1.8	100273469	GRMZM2G155348	0.59672	0.0051249	0.051629
Pyrimidine metabolism	2.1.3.2	100282373	GRMZM2G101900	0.60137	0.0023923	0.6841
Glycerolipid metabolism	2.3.1.51	100282234	GRMZM5G878139	0.60137	0.034865	0.74602
Citrate cycle (TCA cycle)	1.2.4.2	100383412	GRMZM2G151169	0.6025	0.00089339	0.39355
Oxidative phosphorylation	3.6.3.14	100280656	AC216067.3_FG002	0.6025	0.0010151	0.71697
Glyoxylate and dicarboxylate metabolism	GDC	100273340	GRMZM2G010321	0.6025	0.0013675	0.96084
Glycerolipid metabolism	2.7.1.107	100127510	GRMZM2G106578	0.6025	0.0027709	0.9348
Arginine biosynthesis	2.3.1.35	100383335	GRMZM2G044237	0.6025	0.0098622	0.89474
Oxidative phosphorylation	3.6.3.14	100285174	AC194341.4_FG002	0.6025	0.0098953	0.39394
Cutin, suberine and wax biosynthesis	CYP86A4	100192011	GRMZM2G020500	0.60297	0.01806	0.72034
Fatty acid biosynthesis	FabI	100192829	GRMZM2G079256	0.60463	0.00059706	0.75408
Terpenoid backbone biosynthesis	2.5.1.87	100283522	GRMZM2G354772	0.60596	0.0020826	0.70201
Fructose and mannose metabolism	2.7.1.90	100193340	GRMZM2G123371	0.60602	6.6597e-05	0.77778
Starch and sucrose metabolism	3.2.1.2	100192608	GRMZM2G446515	0.60686	0.012104	0.72337
Glycerophospholipid metabolism	2.7.8.29	100191625	GRMZM2G477340	0.61246	0.0096211	0.21861
Oxidative phosphorylation	3.6.3.14	100285442	GRMZM2G021331	0.61525	0.00054842	0.87521
Sulfur metabolism	2.7.7.4	541653	GRMZM2G149952	0.61525	0.004207	0.062858
Fatty acid elongation	2.3.1.199	542018	GRMZM2G022558	0.61674	0.024526	0.9348
Sphingolipid metabolism	3.2.1.45	100279895	GRMZM5G895188	0.62593	0.0024791	0.070823
Carotenoid biosynthesis	5.5.1.19	100383002	GRMZM5G849107	0.6279	0.0027206	0.35301
Citrate cycle (TCA cycle)	1.3.5.1	100279930	GRMZM2G064799	0.6288	1.3705e-05	0.74279
Terpenoid backbone biosynthesis	2.5.1.87	100276550	GRMZM2G002492	0.6288	0.0052631	0.78275
Starch and sucrose metabolism	2.4.1.15	100170239	GRMZM2G068943	0.63503	6.7449e-05	0.26736
Glycosylphosphatidylinositol(GPI)-anchor biosynthesis	PIG-M	100193858	GRMZM2G048762	0.63654	0.011065	0.31537
Arachidonic acid metabolism	3.3.2.6	100382637	GRMZM2G155580	0.64113	0.036353	0.69697
Glyoxylate and dicarboxylate metabolism	2.1.2.1	100381786	GRMZM2G039238	0.64124	0.00018943	0.4439
Propanoate metabolism	3.1.2.4	100382650	GRMZM2G107741	0.64266	7.3385e-05	0.4635
Cysteine and methionine metabolism	3.2.2.6	100286299	GRMZM5G896883	0.64323	0.00016734	0.067506
Zeatin biosynthesis	CYP735A	100501848	GRMZM2G022904	0.64323	0.0029659	0.6928
Steroid biosynthesis	2.1.1.41	100286381	AC210013.4_FG003	0.64396	0.00045092	0.05756
Fatty acid biosynthesis	1.14.19.2	100192652	GRMZM2G180399	0.6441	0.04286	0.61555
Phenylalanine, tyrosine and tryptophan biosynthesis	4.2.1.10	100191894	GRMZM2G014376	0.64701	0.007753	0.81503
Alanine, aspartate and glutamate metabolism	2.6.1.44	100501001	GRMZM2G030571	0.64852	0.004401	0.78052
Glyoxylate and dicarboxylate metabolism	3.1.3.18	100191272	GRMZM2G417843	0.64852	0.013059	0.21702
Oxidative phosphorylation	3.6.3.14	100283904	GRMZM5G893252	0.64852	0.027071	0.1828
N-Glycan biosynthesis	2.7.8.15	100281216	GRMZM5G827205	0.65051	0.0090059	0.76922
Carotenoid biosynthesis	5.2.1.13	100281663	GRMZM2G108457	0.65082	0.044605	0.99283
Phenylalanine, tyrosine and tryptophan biosynthesis	4.2.1.91	100273905	GRMZM2G145451	0.65184	0.007697	0.64459
Sphingolipid metabolism	2.3.1.24	100193560	GRMZM2G444643	0.65221	0.0097797	0.67063
Butanoate metabolism	2.3.3.10	100272824	AC199782.5_FG002	0.65313	0.0039536	0.51846
Starch and sucrose metabolism	2.4.1.43	100384251	GRMZM2G107854	0.65313	0.0091983	0.98539
Purine metabolism	2.4.2.7	542148	GRMZM2G170101	0.65313	0.014361	0.10991
Oxidative phosphorylation	3.6.3.14	100283946	GRMZM2G157018	0.66001	3.1406e-05	0.05734
Glycolysis / Gluconeogenesis	5.4.2.12	100284555	GRMZM2G141634	0.66198	0.0056729	0.6928
Pentose and glucuronate interconversions	2.7.7.9	100191463	GRMZM2G032003	0.6652	0.00091688	0.83503
Glycerolipid metabolism	2.7.1.107	100383024	GRMZM5G827286	0.6652	0.021443	0.87635
Glycerophospholipid metabolism	1.1.5.3	100191950	GRMZM2G446108	0.6652	0.036865	0.69244
Glycolysis / Gluconeogenesis	1.2.1.3;1.2.1.31	100282748	GRMZM2G130440	0.66766	0.00058926	0.42979
Pyrimidine metabolism	2.4.2.10	100274407	GRMZM2G109472	0.6692	0.00022634	0.82679
Cysteine and methionine metabolism	4.4.1.8	100281708	GRMZM2G167156	0.66999	0.00085712	0.89418
N-Glycan biosynthesis	2.4.1.141	100285424	GRMZM5G832378	0.67318	0.0056299	0.37235
Glycosylphosphatidylinositol(GPI)-anchor biosynthesis	PIG-F	100192727	GRMZM2G171986	0.67318	0.021507	0.60321
N-Glycan biosynthesis	2.4.1.117	100273013	GRMZM2G129620	0.67358	0.00091688	0.92481
Pentose and glucuronate interconversions	2.7.1.17	100282641	GRMZM2G141510	0.67358	0.0031301	0.91378
Purine metabolism	3.5.3.26	100217019	GRMZM2G151470	0.67358	0.0042576	0.9061
Porphyrin and chlorophyll metabolism	1.3.7.4	542164	GRMZM5G861678	0.67358	0.033146	0.43109
Glycerophospholipid metabolism	3.1.1.5	100283662	GRMZM5G830695	0.67427	0.0060657	0.66905
Glyoxylate and dicarboxylate metabolism	6.3.1.2	542746	GRMZM2G098290	0.67733	0.0043409	0.53287
Citrate cycle (TCA cycle)	1.1.1.41	100191841	GRMZM2G018566	0.67755	5.0439e-05	0.31583
Glycerophospholipid metabolism	3.1.1.5	100285641	GRMZM2G064967	0.67755	5.3278e-05	0.069257
Purine metabolism	2.7.4.6	100283790	GRMZM2G013478	0.67755	0.00085712	0.60776
Sphingolipid metabolism	2.3.1.24	100216857	GRMZM2G315726	0.67755	0.002582	0.94094
Galactose metabolism	2.4.1.82	100281190	GRMZM2G150906	0.67755	0.034659	0.20028
Porphyrin and chlorophyll metabolism	1.14.13.122	100284976	GRMZM2G038487	0.67755	0.04417	0.056757
Cutin, suberine and wax biosynthesis	CYP86A1	100273463	GRMZM2G350020	0.68092	0.16436	0.033457
Terpenoid backbone biosynthesis	2.7.7.60	100272499	GRMZM5G856881	0.68235	0.018595	0.87235
Fructose and mannose metabolism	2.7.1.4	542107	GRMZM2G086845	0.6874	0.0026509	0.28866
Glycerolipid metabolism	3.1.3.4	100279857	GRMZM2G099481	0.68851	0.010635	0.84416
Fatty acid biosynthesis	6.2.1.3	100285568	GRMZM2G079236	0.6894	0.0098269	0.17996
Tyrosine metabolism	1.10.3.1	100275424	GRMZM2G319062	0.69032	0.055708	0.041805
Citrate cycle (TCA cycle)	1.1.1.42	100274592	GRMZM2G432128	0.69119	7.837e-05	0.6186
Citrate cycle (TCA cycle)	1.1.1.37	100273428	GRMZM2G154595	0.69119	0.0007952	0.84457
Citrate cycle (TCA cycle)	1.1.1.37	100193491	GRMZM2G077415	0.69119	0.029452	0.60509
Glyoxylate and dicarboxylate metabolism	2.7.1.31	100274052	GRMZM2G018786	0.69542	0.00036318	0.33404
Ascorbate and aldarate metabolism	1.11.1.11	100285887	GRMZM2G137839	0.69745	0.0097439	0.75274
Fatty acid elongation	2.3.1.199	100501504	GRMZM5G894016	0.69745	0.010349	0.43068
Pentose and glucuronate interconversions	2.7.1.43	100216586	GRMZM2G033930	0.69765	0.046247	0.034335
One carbon pool by folate	6.3.3.2	100192785	GRMZM2G001904	0.69909	0.0025009	0.89988
Pyruvate metabolism	2.3.1.9	100282283	GRMZM5G866758	0.69941	0.00037375	0.94153
Fatty acid biosynthesis	FabF	100280304	GRMZM2G072205	0.70299	0.0045267	0.70201
Starch and sucrose metabolism	3.2.1.2	100194176	GRMZM2G077202	0.70437	0.034982	0.20486
Glycerolipid metabolism	2.3.1.51	100304330	GRMZM2G135027	0.70454	0.017085	0.72773
Steroid biosynthesis	1.14.13.70	100382691	GRMZM5G899349	0.70599	0.00066706	0.73284
N-Glycan biosynthesis	OST	100274092	GRMZM2G462325	0.70599	0.0010436	0.10991
Glycerophospholipid metabolism	2.7.8.29	100283193	GRMZM2G039385	0.70604	0.0072973	0.46962
Glyoxylate and dicarboxylate metabolism	2.6.1.4	100284842	GRMZM5G840582	0.70604	0.19068	0.039996
Pantothenate and CoA biosynthesis	6.3.2.5	100283870	GRMZM2G002173	0.70973	0.0055682	0.74908
Pyrimidine metabolism	2.4.2.9	100284489	GRMZM2G059121	0.71323	0.0017358	0.79713
Oxidative phosphorylation	1.6.5.3	845190	GRMZM2G333777	0.71323	0.034479	0.33451
Starch and sucrose metabolism	2.4.1.43	100285437	GRMZM2G045467	0.71332	0.027445	0.89651
Pyruvate metabolism	1.1.1.40	542209	GRMZM2G118770	0.71571	5.5365e-05	0.16581
Pentose and glucuronate interconversions	4.2.2.2	100281162	GRMZM2G131912	0.71635	0.044405	0.12888
Phenylalanine, tyrosine and tryptophan biosynthesis	4.2.3.4	100272979	GRMZM2G573867	0.72054	0.0085495	0.45519
Citrate cycle (TCA cycle)	1.1.1.42	100191657	GRMZM2G082581	0.7218	0.00038754	0.44765
Fructose and mannose metabolism	2.7.7.13	100192721	GRMZM2G064841	0.72321	0.00099327	0.72259
Glycerolipid metabolism	2.4.1.46	100274282	GRMZM2G142873	0.72654	0.00099301	0.92815
Purine metabolism	2.7.7.7	100279971	GRMZM2G005536	0.72661	0.00722	0.53412
Pyrimidine metabolism	6.3.5.5	100193467	GRMZM2G029573	0.72695	0.0011759	0.84179
Steroid biosynthesis	5.4.99.8	100382426	GRMZM2G023798	0.73474	0.025614	0.83118
Purine metabolism	3.6.1.13	100272585	GRMZM5G819999	0.73774	0.00054842	0.70035
Phenylalanine, tyrosine and tryptophan biosynthesis	4.1.1.48	100272983	GRMZM2G145870	0.74428	4.3717e-05	0.29139
Glycosylphosphatidylinositol(GPI)-anchor biosynthesis	PIG-S	100383527	GRMZM2G088828	0.75833	0.0010151	0.55834
Histidine metabolism	1.1.1.23	100284964	GRMZM2G058584	0.75833	0.0021147	0.75799
Lysine biosynthesis	2.6.1.83	100283445	GRMZM2G010328	0.75833	0.0023347	0.27527
N-Glycan biosynthesis	3.2.1.113	100502479	GRMZM2G130889	0.75896	0.00073777	0.21359
Ascorbate and aldarate metabolism	1.11.1.11	100283135	GRMZM2G006791	0.76006	0.0044654	0.47166
Oxidative phosphorylation	3.6.3.14	100282544	GRMZM2G124103	0.76006	0.0054114	0.32915
Glycerolipid metabolism	2.7.1.107	100384658	GRMZM2G062429	0.76006	0.023946	0.61439
Pyrimidine metabolism	2.7.4.14	100282335	GRMZM5G801436	0.76473	0.00030459	0.23839
Purine metabolism	2.7.7.7	100279971	GRMZM2G148626	0.76473	0.0025027	0.3646
Amino sugar and nucleotide sugar metabolism	1.6.2.2	100191335	GRMZM2G133213	0.76489	0.00032034	0.20216
Isoquinoline alkaloid biosynthesis	2.6.1.1	100274119	GRMZM2G146677	0.76654	5.6636e-06	0.35301
Oxidative phosphorylation	3.6.3.6	100216710	GRMZM2G104325	0.7671	0.028182	0.56731
Glycolysis / Gluconeogenesis	4.1.2.13	542261	GRMZM2G057823	0.76841	0.00018243	0.33562
Starch and sucrose metabolism	2.4.1.25	100381522	GRMZM2G013811	0.7696	0.0018674	0.86558
Phenylalanine metabolism	1.14.13.11	100272801	GRMZM2G139861	0.77978	0.00017692	0.45326
Glycerolipid metabolism	2.3.1.15	100382138	GRMZM2G177150	0.77978	0.0172	0.24251
Citrate cycle (TCA cycle)	2.3.3.8	100381760	GRMZM2G045534	0.78208	0.002021	0.73779
Starch and sucrose metabolism	4.1.1.35	100191862	GRMZM2G044027	0.78545	4.6574e-05	0.43426
Pyruvate metabolism	4.1.1.31	542393	GRMZM2G473001	0.78868	0.00059243	0.31584
N-Glycan biosynthesis	3.2.1.113	100282405	GRMZM2G150201	0.78979	0.0034106	0.80357
Alanine, aspartate and glutamate metabolism	1.4.3.16	100279867	GRMZM2G139689	0.79032	0.0098622	0.18907
Inositol phosphate metabolism	3.1.3.57	100276170	GRMZM2G088974	0.79222	0.0039037	0.26703
N-Glycan biosynthesis	3.2.1.114	100502340	GRMZM2G075470	0.79222	0.011117	0.89988
Flavonoid biosynthesis	1.3.1.77	100282500	GRMZM2G097841	0.79335	0.00045679	0.69457
Glycolysis / Gluconeogenesis	5.3.1.1	100194114	GRMZM2G018177	0.79617	0.0083539	0.8874
Glycolysis / Gluconeogenesis	5.3.1.9	542313	GRMZM2G065083	0.79662	0.0018476	0.97627
Purine metabolism	3.6.1.13	100192798	GRMZM2G033634	0.79832	0.0015093	0.91842
Glyoxylate and dicarboxylate metabolism	6.3.1.2	542400	GRMZM2G024104	0.80192	0.024127	0.40285
Nitrogen metabolism	3.5.5.1	542573	GRMZM2G178517	0.80192	0.049972	0.63857
Histidine metabolism	3.6.1.31	100284200	GRMZM2G082214	0.804	0.00037375	0.95206
Starch and sucrose metabolism	2.4.1.43	100280001	GRMZM2G008501	0.80777	0.024127	0.59695
Glycolysis / Gluconeogenesis	2.3.1.12	100279373	GRMZM2G117786	0.80785	0.0010628	0.96084
Glycolysis / Gluconeogenesis	4.2.1.11	542316	GRMZM2G048371	0.80951	0.0002107	0.60184
Folate biosynthesis	4.1.99.8	100272516	GRMZM2G135816	0.80951	0.014978	0.048437
Ubiquinone and other terpenoid-quinone biosynthesis	1.14.13.-	100382613	GRMZM2G134270	0.81556	0.0022843	0.7265
Terpenoid backbone biosynthesis	3.1.1.-	100280207	GRMZM2G439203	0.81725	0.046593	0.9101
Terpenoid backbone biosynthesis	1.17.7.1 1.17.7.3	542690	GRMZM2G137409	0.81775	0.00049517	0.028349
Fructose and mannose metabolism	2.7.1.90	100280449	GRMZM2G042502	0.81775	0.00603	0.97913
N-Glycan biosynthesis	3.2.1.114	100502340	GRMZM2G334409	0.81775	0.0071342	0.85312
Phenylalanine metabolism	4.1.3.24	100273579	GRMZM2G029048	0.81775	0.021696	0.82534
Alanine, aspartate and glutamate metabolism	6.3.5.4	542435	GRMZM2G074589	0.81792	0.00093599	0.6186
Glyoxylate and dicarboxylate metabolism	GDC	100279332	GRMZM5G876898	0.81792	0.030702	0.60331
Glycerophospholipid metabolism	2.7.1.82	100193605	GRMZM2G469409	0.81916	0.0040128	0.70035
Purine metabolism	1.47.4.1	100192012	GRMZM2G323679	0.82627	0.0035043	0.24762
Purine metabolism	3.6.1.5	100272244	GRMZM2G131026	0.83115	0.0047035	0.20587
Butanoate metabolism	1.2.1.24	100284047	GRMZM2G119482	0.83351	0.010349	0.25673
Lysine biosynthesis	4.3.3.7	542379	GRMZM2G027835	0.83381	0.0023556	0.87351
Fructose and mannose metabolism	2.7.1.90	100191851	GRMZM2G450163	0.83735	0.0024036	0.60331
Cysteine and methionine metabolism	2.5.1.48	541650	GRMZM2G075153	0.83828	0.0057801	0.25673
Terpenoid backbone biosynthesis	1.1.1.34	100383280	GRMZM2G135085	0.84017	0.0047621	0.40203
N-Glycan biosynthesis	OST	100279928	GRMZM2G166855	0.84172	6.8053e-05	0.36611
Oxidative phosphorylation	1.10.2.2	100383274	GRMZM2G318346	0.84297	0.010349	0.75799
Purine metabolism	3.1.3.5	100284704	GRMZM2G102404	0.8444	0.0039353	0.79386
Purine metabolism	2.7.7.7	100194009	GRMZM2G149802	0.84542	0.00010793	0.10403
Fatty acid biosynthesis	FabF	100383498	GRMZM2G152105	0.85239	0.00099028	0.41973
Terpenoid backbone biosynthesis	2.5.1.1 2.5.1.10	100502542	GRMZM2G005909	0.85425	0.0064403	0.53412
Pyruvate metabolism	1.1.1.39	100501486	GRMZM2G085747	0.85521	0.0064341	0.36038
Pyrimidine metabolism	1.3.5.2	100285695	GRMZM2G043776	0.85531	0.0096401	0.97657
Zeatin biosynthesis	1.5.99.12	100280446	GRMZM2G348452	0.85531	0.029221	0.80333
Glutathione metabolism	2.5.1.18	541831	GRMZM2G126781	0.85627	0.0051276	0.70201
Fructose and mannose metabolism	3.1.3.46	541911	GRMZM2G021846	0.85854	0.0014297	0.067506
Zeatin biosynthesis	2.4.1.215	100273251	GRMZM2G120016	0.85867	0.045922	0.66534
Phenylpropanoid biosynthesis	1.1.1.195	100273263	GRMZM2G700188	0.86002	0.0025562	0.095982
Fatty acid biosynthesis	FabG	100284513	GRMZM2G344911	0.86067	3.9012e-05	0.039708
Glycerolipid metabolism	2.3.1.15	100382183	GRMZM2G065203	0.86067	0.0012878	0.14151
Oxidative phosphorylation	1.6.5.3	845186	GRMZM2G700478	0.86067	0.0012922	0.19034
Oxidative phosphorylation	1.6.5.3/1.6.99.3	100194239	GRMZM2G014382	0.86371	0.0037476	0.57627
Terpenoid backbone biosynthesis	2.5.1.1 2.5.1.10	100279314	GRMZM2G014508	0.86383	0.0031092	0.46962
Tyrosine metabolism	3.7.1.5	100283765	GRMZM2G156516	0.86383	0.0054428	0.55077
Porphyrin and chlorophyll metabolism	6.1.1.17	100383320	GRMZM2G046932	0.86604	0.00033258	0.89988
N-Glycan biosynthesis	3.2.1.84	100279293	GRMZM2G034575	0.8664	0.00049652	0.336
Starch and sucrose metabolism	3.2.1.1	100283908	GRMZM2G103055	0.86883	0.0028156	0.51233
Glutathione metabolism	2.5.1.18	541836	GRMZM2G428168	0.87149	0.0029481	0.40218
Cysteine and methionine metabolism	2.5.1.16	100272866	GRMZM2G051771	0.87226	0.00031132	0.1761
Glycine, serine and threonine metabolism	1.1.1.95	100280735	GRMZM2G009323	0.87611	0.00064102	0.65073
Glyoxylate and dicarboxylate metabolism	1.1.3.15	100193070	GRMZM2G148194	0.87611	0.0017889	0.84416
Cysteine and methionine metabolism	2.5.1.16	100282908	GRMZM2G064163	0.88655	0.00038154	0.077939
Nicotinate and nicotinamide metabolism	2.7.1.23	100285591	GRMZM2G138342	0.8879	0.00019136	0.36038
Glyoxylate and dicarboxylate metabolism	4.1.1.39	845212	GRMZM2G448389	0.8879	0.012725	0.9041
Terpenoid backbone biosynthesis	3.1.1.-	100193534	GRMZM2G473976	0.8879	0.021277	0.81888
N-Glycan biosynthesis	OST	100282884	GRMZM2G177273	0.8885	7.5145e-05	0.54426
Glycolysis / Gluconeogenesis	2.3.1.12	100274483	GRMZM2G036534	0.8885	0.00081614	0.81711
Oxidative phosphorylation	1.6.5.3/1.6.99.3	100282004	GRMZM2G115621	0.89112	0.03366	0.52729
Porphyrin and chlorophyll metabolism	1.3.3.4	542554	GRMZM2G039396	0.89112	0.0092138	0.54998
Sphingolipid metabolism	2.3.1.24	100282784	GRMZM2G163426	0.89169	0.0066769	0.34388
Arginine and proline metabolism	1.14.11.2	100283657	GRMZM2G348578	0.89339	0.012669	0.33451
Oxidative phosphorylation	1.6.5.3/1.6.99.3	100282690	GRMZM2G143651	0.89495	0.00024736	0.55834
Phenylalanine, tyrosine and tryptophan biosynthesis	4.1.3.27	100286252	GRMZM2G171383	0.89523	0.00073777	0.47481
Amino sugar and nucleotide sugar metabolism	5.4.99.30	100274298	GRMZM2G087326	0.89581	0.012452	0.94201
Citrate cycle (TCA cycle)	2.3.1.61	100280624	GRMZM2G079538	0.89594	0.00046507	0.99679
Starch and sucrose metabolism	2.4.1.43	100281481	AC177908.3_FG002	0.89602	0.0053514	0.76687
Oxidative phosphorylation	1.6.5.3/1.6.99.3	100192583	GRMZM2G069061	0.89831	0.0078613	0.84559
Arachidonic acid metabolism	1.11.1.9	100283257	GRMZM2G329144	0.90216	0.014484	0.82957
N-Glycan biosynthesis	2.4.1.267	100278369	GRMZM2G023884	0.90537	0.00089339	0.070823
Pentose phosphate pathway	3.1.1.31	100285593	GRMZM2G122126	0.90611	0.0036834	0.19955
Glycine, serine and threonine metabolism	2.7.2.4 1.1.1.3	100280067	GRMZM2G136712	0.90998	0.019887	0.57867
Glycolysis / Gluconeogenesis	1.2.1.12	100282981	GRMZM2G104632	0.91057	3.9012e-05	0.30398
Inositol phosphate metabolism	2.7.1.159	100282992	GRMZM2G149903	0.91133	0.024016	0.75969
Sphingolipid metabolism	2.3.1.50	100285632	GRMZM2G142030	0.91366	0.00032996	0.35237
Folate biosynthesis	3.1.3.1	100282921	GRMZM2G159660	0.91799	0.00014055	0.19153
Pyrimidine metabolism	2.7.4.14	100193828	GRMZM2G149281	0.91799	0.0030914	0.70891
Glycosylphosphatidylinositol(GPI)-anchor biosynthesis	PIG-A	100383334	GRMZM2G029632	0.91849	0.020803	0.6441
Glycine, serine and threonine metabolism	1.2.1.8	541949	GRMZM2G135470	0.91916	0.00078517	0.98691
Oxidative phosphorylation	3.6.3.14	542267	GRMZM2G113408	0.91916	0.0011468	0.94853
Porphyrin and chlorophyll metabolism	6.6.1.1	732841	GRMZM2G419806	0.91916	0.0024973	0.42413
Starch and sucrose metabolism	4.1.1.35	100273781	GRMZM2G347717	0.91916	0.036183	0.90487
Cysteine and methionine metabolism	2.1.1.37	541827	GRMZM2G025592	0.91959	0.00013444	0.41388
Citrate cycle (TCA cycle)	6.2.1.4	100216609	GRMZM2G072054	0.91959	0.0002407	0.86207
Diterpenoid biosynthesis	4.2.3.19	100279558	AC214360.3_FG001	0.91959	0.017938	0.37128
Pentose and glucuronate interconversions	1.1.1.22	100279549	GRMZM2G328500	0.92079	0.0029134	0.8588
Glycolysis / Gluconeogenesis	4.1.2.13	100286050	GRMZM2G089365	0.9211	0.0036742	0.92045
Glutathione metabolism	2.5.1.18	542490	GRMZM5G895383	0.92384	0.043636	0.49883
Inositol phosphate metabolism	2.7.1.158	100501721	GRMZM2G150496	0.92434	6.8053e-05	0.12299
Glutathione metabolism	6.3.2.3	542055	GRMZM2G155974	0.92434	0.016801	0.58766
Citrate cycle (TCA cycle)	6.2.1.4	100284286	GRMZM2G064695	0.92469	0.00033258	0.62474
Citrate cycle (TCA cycle)	1.2.4.2	100383847	GRMZM2G151041	0.92764	0.0016969	0.36792
Pentose phosphate pathway	1.1.1.43	541699	GRMZM2G145715	0.93274	0.0091823	0.59961
Purine metabolism	6.3.4.13	100281518	GRMZM2G003875	0.936	1.9853e-05	0.98009
N-Glycan biosynthesis	2.4.99.18	100279881	GRMZM2G154165	0.936	0.00032336	0.60527
Phenylpropanoid biosynthesis	1.1.1.195	100192586	GRMZM2G090980	0.936	0.00033999	0.40283
Fructose and mannose metabolism	2.7.1.4	100502178	GRMZM2G026969	0.936	0.0043847	0.73976
Pentose and glucuronate interconversions	1.1.1.22	100282847	GRMZM5G862540	0.936	0.01635	0.65195
Starch and sucrose metabolism	5.1.3.6	100274751	GRMZM2G110558	0.936	0.058902	0.049739
Galactose metabolism	5.1.3.2	100283489	GRMZM2G138410	0.93612	0.034744	0.23469
Phenylalanine, tyrosine and tryptophan biosynthesis	4.2.1.91	100281744	GRMZM2G141273	0.93826	8.5208e-05	0.11599
Pyrimidine metabolism	6.3.4.2	100194241	GRMZM5G855337	0.93834	0.010723	0.22876
Sphingolipid metabolism	3.5.1.-	100273412	GRMZM2G180982	0.9387	0.001141	0.50466
Glutathione metabolism	2.5.1.18	100282447	GRMZM2G096247	0.93928	7.1723e-05	0.077939
Oxidative phosphorylation	1.6.5.3/1.6.99.3	100283266	GRMZM2G072806	0.93956	5.6636e-06	0.030664
Valine, leucine and isoleucine biosynthesis	4.2.1.9	100273676	AC234528.1_FG005	0.93979	0.00024736	0.71542
Glycerolipid metabolism	2.3.1.158	100191489	GRMZM2G095763	0.93979	0.00059496	0.23123
Glycine, serine and threonine metabolism	4.2.3.1	100283397	GRMZM2G050570	0.93979	0.0010552	0.30385
Nitrogen metabolism	4.2.1.104	100284448	GRMZM2G134747	0.94006	0.00035213	0.47166
Glycerophospholipid metabolism	2.7.8.29	100216715	GRMZM2G110834	0.94006	0.0079273	0.79885
Pyrimidine metabolism	2.7.4.22	100217180	GRMZM2G149535	0.94006	0.011719	0.17963
Oxidative phosphorylation	1.6.5.3	845190	GRMZM2G474534	0.94006	0.020231	0.86667
Glycolysis / Gluconeogenesis	1.2.4.1	541705	GRMZM2G043198	0.94054	0.0067216	0.47945
Arginine biosynthesis	2.1.3.3	100280306	GRMZM2G046748	0.9412	7.3385e-05	0.55077
Ascorbate and aldarate metabolism	1.6.5.4	100272772	GRMZM5G828229	0.94378	0.0079273	0.56731
Phenylalanine, tyrosine and tryptophan biosynthesis	1.3.1.78	100276497	GRMZM2G324297	0.94482	0.00059732	0.52729
Cutin, suberine and wax biosynthesis	CER1	100273712	GRMZM2G099097	0.94482	0.0061771	0.39698
N-Glycan biosynthesis	2.7.8.15	100274497	GRMZM2G137707	0.94546	0.005283	0.079886
Starch and sucrose metabolism	3.1.3.12	100272656	GRMZM2G080354	0.94651	0.0019018	0.32895
Arginine and proline metabolism	3.5.1.53	100282130	GRMZM2G073950	0.94901	0.00037262	0.55078
Pentose phosphate pathway	5.3.1.6	100285676	GRMZM2G104070	0.94906	0.0012509	0.38772
Glycine, serine and threonine metabolism	4.2.1.20	100170238	GRMZM5G841619	0.94906	0.0042533	0.99352
Pyrimidine metabolism	6.3.4.2	100280500	GRMZM2G122999	0.95081	0.012221	0.96415
Purine metabolism	2.7.4.6	100282166	GRMZM2G060464	0.95266	0.00090346	0.57282
Fructose and mannose metabolism	2.7.1.90	100282190	GRMZM2G059151	0.95292	0.00031189	0.88134
Cysteine and methionine metabolism	3.3.1.1	100282150	GRMZM2G015295	0.95597	0.0019276	0.72337
Tryptophan metabolism	1.14.13.168	100281459	GRMZM2G132489	0.95597	0.0051535	0.27557
Fructose and mannose metabolism	2.7.7.13	100274471	GRMZM2G149265	0.9565	0.035999	0.80333
Glycolysis / Gluconeogenesis	1.2.4.1	100283889	GRMZM2G140150	0.96416	0.010412	0.80193
Ascorbate and aldarate metabolism	1.11.1.11	100193740	GRMZM2G014397	0.96626	3.9012e-05	0.95697
Arginine and proline metabolism	2.7.2.11	100280719	GRMZM2G028535	0.96664	0.0012797	0.84893
Cutin, suberine and wax biosynthesis	1.11.2.3	100382264	GRMZM2G040121	0.96717	0.00033258	0.056757
N-Glycan biosynthesis	DMP3	100194221	GRMZM2G067964	0.96717	0.0024676	0.029785
Amino sugar and nucleotide sugar metabolism	3.13.1.1	100282424	GRMZM2G053322	0.96717	0.017283	0.23956
Terpenoid backbone biosynthesis	3.4.22.-	100192945	GRMZM2G123503	0.97514	0.027415	0.25968
Oxidative phosphorylation	1.6.5.3/1.6.99.3	100286300	GRMZM5G825609	0.97649	0.00024581	0.80926
N-Glycan biosynthesis	2.4.1.131	100274516	GRMZM2G546081	0.97649	0.00024736	0.094776
Pyrimidine metabolism	3.5.1.6	100283449	GRMZM2G077673	0.97649	0.013417	0.72151
Terpenoid backbone biosynthesis	2.7.1.36	100384063	GRMZM2G019144	0.97649	0.023946	0.93698
Amino sugar and nucleotide sugar metabolism	2.7.7.23	100383496	GRMZM2G155729	0.97704	0.0041419	0.88406
Fructose and mannose metabolism	5.4.2.8	100272867	GRMZM2G165535	0.97916	0.00099327	0.9348
Glycosylphosphatidylinositol(GPI)-anchor biosynthesis	PIG-B	100192477	GRMZM2G000937	0.97916	0.0050321	0.96046
Citrate cycle (TCA cycle)	4.2.1.2	100279871	GRMZM2G010823	0.98087	0.00037442	0.95385
Phenylpropanoid biosynthesis	1.11.1.7	100216995	GRMZM2G150893	0.98087	0.002952	0.6725
Glycerolipid metabolism	2.3.1.20	100383910	GRMZM2G130749	0.98087	0.0037012	0.93926
Glycerophospholipid metabolism	2.3.1.23 2.3.1.67	100193648	GRMZM2G096010	0.98087	0.0095795	0.8874
Ascorbate and aldarate metabolism	1.3.2.3	100381436	GRMZM2G469969	0.98452	0.00014435	0.70839
Biotin metabolism	2.6.1.62	100382888	GRMZM2G102156	0.99032	0.0038608	0.99382
Galactose metabolism	2.7.7.12	100283204	GRMZM2G312839	0.99032	0.029796	0.74574
Starch and sucrose metabolism	2.4.1.14	542711	GRMZM5G875238	0.99086	0.0025734	0.14469
Glycolysis / Gluconeogenesis	5.1.3.15	100282376	GRMZM2G103287	0.99166	0.0063353	0.37725
Glycolysis / Gluconeogenesis	2.7.1.1	100285932	GRMZM2G046686	0.99716	0.0031078	0.99792
N-Glycan biosynthesis	OST	100273881	GRMZM2G133173	0.99758	0.00017292	0.76974
Glycerolipid metabolism	2.4.1.241	100383181	GRMZM2G175453	0.99758	0.00059243	0.52932
Glutathione metabolism	PepA	100381923	GRMZM2G178958	0.99805	4.7321e-05	0.35301
Lysine degradation	2.1.1.60	100273874	GRMZM2G147534	1	0.010349	0.53091

## Sheet: Table S4
Supplementary Table S4. The list of metabolites which were affected by time, cultivar or their interactions. Yellow color indicates the abundance of these metabolites were simultaneously affected by time, cultivar and their interaction.
Super pathway	Sub pathway	Biochemical name	Time	Cultivar	Interaction
Amino acid	Aspartate family (OAA derived)	S-adenosylhomocysteine (SAH)	8.3435e-05	2.6596e-14	8.313e-09
Amino acid	Glutamate family (alpha-ketoglutarate derived)	histidine	1.8006e-05	6.492e-11	1.1369e-08
Amino acid	Glutamate family (alpha-ketoglutarate derived)	N-delta-acetylornithine*	5.4298e-06	3.9152e-10	2.5941e-07
Amino acid	Branched Chain Amino Acids (OAA derived)	isoleucine	0.0021984	3.8856e-06	7.3349e-07
Amino acid	Branched Chain Amino Acids (pyruvate derived)	leucine	1.8324e-05	3.1457e-10	7.452e-07
Amino acid	Branched Chain Amino Acids (pyruvate derived)	valine	0.019193	5.2558e-11	1.0308e-05
Amino acid	Aspartate family (OAA derived)	lysine	6.8591e-05	4.0395e-07	2.3763e-05
Amino acid	Aromatic amino acid metabolism (PEP derived)	tryptophan	0.0001922	4.4767e-07	2.8917e-05
Amino acid	Aromatic amino acid metabolism (PEP derived)	phenylalanine	0.0028275	1.6741e-05	3.0387e-05
Amino acid	Aspartate family (OAA derived)	2-aminoadipate	0.00093747	0.00017016	4.9976e-05
Amino acid	Aspartate family (OAA derived)	aspartate	0.0015589	3.1972e-06	0.00017323
Amino acid	Serine family (phosphoglycerate derived)	glycine	0.025842	2.4441e-09	0.0002229
Amino acid	Aspartate family (OAA derived)	alanine	0.00066192	3.9707e-09	0.00024821
Amino acid	Aspartate family (OAA derived)	allo-threonine	6.9009e-05	1.8514e-05	0.00030464
Amino acid	Aspartate family (OAA derived)	methionine sulfoxide	0.002905	5.438e-11	0.00037887
Amino acid	Amines and polyamines	N-acetylputrescine	0.00025894	4.994e-07	0.00094893
Amino acid	Glutathione metabolism	glutathione, oxidized (GSSG)	0.0095169	1.6249e-09	0.0013787
Amino acid	Aspartate family (OAA derived)	N6-acetyllysine	8.6722e-05	3.1457e-10	0.001401
Amino acid	Glutamate family (alpha-ketoglutarate derived)	glutamate	2.333e-05	0.00088677	0.001401
Amino acid	Glutathione metabolism	ophthalmate	0.00023884	7.0975e-09	0.0021268
Amino acid	Aspartate family (OAA derived)	homoserine	0.010524	5.7406e-07	0.0021569
Amino acid	Serine family (phosphoglycerate derived)	O-acetylserine	0.019185	0.00023957	0.0021569
Amino acid	Aromatic amino acid metabolism (PEP derived)	O-sulfo-L-tyrosine	7.6577e-05	5.7015e-08	0.0029414
Amino acid	Glutathione metabolism	4-hydroxy-nonenal-glutathione	0.00098368	2.7979e-07	0.0049405
Amino acid	Aromatic amino acid metabolism (PEP derived)	3-methoxytyrosine	0.00051357	0.00037145	0.006189
Amino acid	Glutamate family (alpha-ketoglutarate derived)	glutamine	0.010085	1.8827e-07	0.0067203
Amino acid	Branched Chain Amino Acids (pyruvate derived)	4-methyl-2-oxopentanoate	0.0064808	2.6427e-05	0.006804
Amino acid	Amines and polyamines	5-methylthioadenosine (MTA)	6.8591e-05	1.6248e-09	0.0069576
Amino acid	Glutathione metabolism	5-oxoproline	0.041913	5.1262e-07	0.010543
Amino acid	Serine family (phosphoglycerate derived)	S-methylcysteine	0.0061938	3.5236e-08	0.012396
Amino acid	Aromatic amino acid metabolism (PEP derived)	quinate	0.03984	8.811e-11	0.015104
Amino acid	Aromatic amino acid metabolism (PEP derived)	tyramine	0.031634	0.0072655	0.026781
Amino acid	Branched Chain Amino Acids (OAA derived)	allo-isoleucine	0.006757	0.0044345	0.028272
Amino acid	Glutamate family (alpha-ketoglutarate derived)	2-aminobutyrate	0.0078098	1.2445e-09	0.030263
Amino acid	Aspartate family (OAA derived)	asparagine	0.019505	8.1236e-05	0.044027
Carbohydrate	TCA cycle	succinate	1.8324e-05	4.5565e-07	1.9102e-05
Carbohydrate	Sucrose, glucose,fructose metabolism	maltohexaose	0.024684	2.418e-09	4.9976e-05
Carbohydrate	Amino sugar and nucleotide sugar	ribitol	0.0030172	2.4343e-08	4.9976e-05
Carbohydrate	Sucrose, glucose,fructose metabolism	sorbitol	0.040874	1.0111e-07	4.9976e-05
Carbohydrate	Amino sugar and nucleotide sugar	xylonate	7.7732e-05	2.7096e-07	5.0436e-05
Carbohydrate	Amino sugar and nucleotide sugar	erythronate*	7.6577e-05	3.7925e-08	6.4372e-05
Carbohydrate	Photorespiration	glycerate	0.0021661	2.0148e-07	6.986e-05
Carbohydrate	Sucrose, glucose,fructose metabolism	trehalose 6-phosphate	0.01069	1.4217e-07	0.0025563
Carbohydrate	Amino sugar and nucleotide sugar	arabonate	0.022723	3.8146e-06	0.0032937
Carbohydrate	Sucrose, glucose,fructose metabolism	maltose	4.29e-05	5.4563e-08	0.0038986
Carbohydrate	Sucrose, glucose,fructose metabolism	3-deoxyoctulosonate	0.015442	5.7528e-06	0.010543
Carbohydrate	TCA cycle	fumarate	0.0010369	1.3026e-06	0.013568
Carbohydrate	Sucrose, glucose,fructose metabolism	raffinose	8.4129e-05	0.00028403	0.017478
Carbohydrate	Glycolysis	glucose	0.018356	1.2862e-09	0.036948
Cofactors, Prosthetic Groups, Electron Carriers	Nicotinate and nicotinamide metabolism	nicotinate	3.2586e-05	1.6283e-09	3.939e-08
Cofactors, Prosthetic Groups, Electron Carriers	Nicotinate and nicotinamide metabolism	nicotinamide ribonucleotide (NMN)	0.00012054	4.0085e-05	3.6221e-05
Cofactors, Prosthetic Groups, Electron Carriers	CoA metabolism	3'-dephosphocoenzyme A	1.8006e-05	4.4767e-07	5.4469e-05
Cofactors, Prosthetic Groups, Electron Carriers	Ascorbate metabolism	threonate	0.0022177	1.7179e-07	0.0002229
Cofactors, Prosthetic Groups, Electron Carriers	Oxidative phosphorylation	methylphosphate	0.0010874	9.4929e-09	0.00085263
Cofactors, Prosthetic Groups, Electron Carriers	Nicotinate and nicotinamide metabolism	nicotinamide adenine dinucleotide reduced (NADH)	0.0014932	0.00012472	0.0049364
Cofactors, Prosthetic Groups, Electron Carriers	CoA metabolism	pantothenate	2.9917e-05	0.00086077	0.0050608
Cofactors, Prosthetic Groups, Electron Carriers	Riboflavin and FAD metabolism	flavin adenine dinucleotide (FAD)	0.0073721	5.4563e-08	0.010665
Cofactors, Prosthetic Groups, Electron Carriers	Tocopherol metabolism	gamma-tocotrienol	8.3435e-05	4.4767e-07	0.025649
Cofactors, Prosthetic Groups, Electron Carriers	Nicotinate and nicotinamide metabolism	trigonelline (N'-methylnicotinate)	1.7468e-07	0.020922	0.040057
Lipids	Fatty acid, Dicarboxylate	2-hydroxyglutarate	0.002905	0.0021468	0.0001236
Lipids	Free fatty acid	linolenate [alpha or gamma; (18:3n3 or 6)]	0.002468	2.9338e-06	0.0002229
Lipids	Glycerolipids	1-stearoylglycerol (1-monostearin)	0.0098027	1.6341e-06	0.0002686
Lipids	Phospholipids	phosphoethanolamine	0.0010369	1.7311e-07	0.00067838
Lipids	Free fatty acid	linoleate (18:2n6)	0.029688	0.00088967	0.0018443
Lipids	Sterols	beta-sitosterol	0.0018914	2.5739e-09	0.0021268
Lipids	Glycerolipids	1-eicosenoylglycerol	0.00085083	4.6339e-09	0.003224
Lipids	Choline metabolism	choline phosphate	0.00025229	6.4582e-10	0.0082643
Lipids	Sphingolipid	sphinganine	0.046232	5.2607e-08	0.0082643
Lipids	Phospholipids	1-palmitoylglycerophosphoinositol*	1.1373e-05	1.4672e-06	0.0092566
Lipids	Phospholipids	1-palmitoylglycerophosphate	0.0024948	0.00020974	0.016842
Lipids	Glycerolipids	2-oleoylglycerol (2-monoolein)	0.0014879	8.304e-08	0.022372
Lipids	Free fatty acid	dihomo-linoleate (20:2n6)	0.02674	3.7753e-09	0.026644
Lipids	Fatty acid, Dicarboxylate	sebacate (decanedioate)	0.0008022	4.3083e-08	0.040057
Nucleotide	Purine metabolism	allantoin	0.00093747	0.0023134	2.1161e-05
Nucleotide	Purine metabolism	adenosine 5'-monophosphate (AMP)	0.016162	2.4399e-06	0.015746
Nucleotide	Purine metabolism	adenosine	1.2585e-07	4.3667e-05	0.033112
Peptide	gamma-glutamyl	gamma-glutamylisoleucine*	0.00025229	0.0044345	0.0079514
Peptide	gamma-glutamyl	gamma-glutamylphenylalanine	0.00071439	0.00050031	0.015141
Secondary metabolism	Flavonoids	naringenin	1.0535e-07	2.7977e-08	2.7418e-07
Secondary metabolism	Fatty acid and sugar derivatives	galactarate (mucic acid)	0.00070458	2.2404e-08	0.00034514
Secondary metabolism	Phenylpropanoids	gentisic acid-5-glucoside	0.00022027	4.6351e-07	0.0020772
Secondary metabolism	Phenylpropanoids	caffeate	0.0096088	0.0034986	0.015321
Amino acid	Glutathione metabolism	glutathione, reduced (GSH)	0.0015937	0.00024877	0.052104
Cofactors, Prosthetic Groups, Electron Carriers	Tocopherol metabolism	alpha-tocotrienol	0.0022127	0.014788	0.052448
Carbohydrate	Inositol metabolism	inositol 1-phosphate (I1P)	0.0015518	0.031235	0.058148
Lipids	Oxylipins	9,10-epoxystearate	0.048153	0.00099877	0.061013
Lipids	Free fatty acid	arachidate (20:0)	0.0039132	2.2441e-08	0.068842
Carbohydrate	Sucrose, glucose,fructose metabolism	mannitol	0.0021138	0.0038561	0.074986
Cofactors, Prosthetic Groups, Electron Carriers	Ascorbate metabolism	ascorbate (Vitamin C)	0.024437	0.0001877	0.075397
Hormone metabolism	Ethylene metabolism	cyano-alanine	0.023883	0.00038985	0.077203
Lipids	Choline metabolism	ethanolamine	0.0045339	0.00014081	0.077637
Amino acid	Serine family (phosphoglycerate derived)	N-acetylserine	0.016162	0.0030068	0.090814
Peptide	Dipeptide	alanylleucine	0.0072846	2.7258e-05	0.11972
Lipids	Free fatty acid	cis-vaccenate (18:1n7)	0.0018914	0.026762	0.12369
Lipids	Free fatty acid	nonadecanoate (19:0)	0.0011021	8.3358e-08	0.12899
Lipids	Phospholipids	1-stearoylglycerophosphocholine (18:0)	0.0052038	0.00015393	0.13903
Lipids	Sterols	fucosterol	0.0056412	1.3333e-09	0.1414
Lipids	Phospholipids	1-linoleoylglycerophosphoinositol*	0.00018012	0.00019573	0.1414
Carbohydrate	Glycolysis	phosphoenolpyruvate (PEP)	0.017107	3.8856e-06	0.14666
Lipids	Free fatty acid	pelargonate (9:0)	0.012169	5.2917e-06	0.14915
Carbohydrate	Sucrose, glucose,fructose metabolism	gluconate	0.0011426	1.3407e-05	0.15002
Peptide	gamma-glutamyl	gamma-glutamyltryptophan	0.00081516	0.023921	0.15012
Carbohydrate	TCA cycle	malate	0.021036	7.9678e-08	0.15293
Lipids	Oxylipins	13-HODE + 9-HODE	0.0018753	0.00023054	0.16035
Lipids	Phospholipids	1-oleoylglycerophosphoethanolamine	0.00071673	0.015168	0.16035
Lipids	Glycerolipids	1-oleoylglycerol (1-monoolein)	0.0015518	8.1847e-05	0.23973
Carbohydrate	TCA cycle	oxaloacetate	0.030197	0.0037296	0.25354
Peptide	gamma-glutamyl	gamma-glutamylleucine	7.7732e-05	0.0006655	0.28577
Nucleotide	Pyrimidine metabolism	uridine-2',3'-cyclic monophosphate	0.0021984	6.7121e-08	0.30745
Amino acid	Glutamate family (alpha-ketoglutarate derived)	trans-4-hydroxyproline	0.014989	1.3122e-07	0.32752
Peptide	Dipeptide	leucylglycine	0.043473	0.0069237	0.33238
Secondary metabolism	Phenylpropanoids	ferulate	0.00081516	3.8484e-07	0.34086
Lipids	Phospholipids	1-palmitoylglycerophosphocholine (16:0)	0.016162	4.9028e-05	0.34086
Carbohydrate	Amino sugar and nucleotide sugar	threitol	7.6577e-05	0.00038845	0.343
Carbohydrate	TCA cycle	alpha-ketoglutarate	0.00052094	0.0046659	0.3641
Nucleotide	Pyrimidine metabolism	uridine monophosphate (5' or 3')	0.0077135	0.00024877	0.38849
Peptide	gamma-glutamyl	gamma-glutamylvaline	0.00012132	1.1622e-07	0.4102
Carbohydrate	Amino sugar and nucleotide sugar	UDP-glucose	0.0021796	0.0016903	0.47211
Secondary metabolism	Phenylpropanoids	4-hydroxycinnamate (coumaric acid)	0.0010849	0.0034073	0.49163
Amino acid	Glutamate family (alpha-ketoglutarate derived)	proline	0.002124	7.032e-11	0.49784
Peptide	gamma-glutamyl	gamma-glutamyltyrosine	7.7732e-05	0.00014493	0.49784
Amino acid	Glutathione metabolism	norophthalmate*	6.7603e-05	8.2353e-05	0.57275
Nucleotide	Purine metabolism	adenosine-2',3'-cyclic monophosphate	0.0015518	1.3755e-07	0.57836
Lipids	Phospholipids	1-linoleoylglycerophosphoethanolamine*	0.0018837	0.0015657	0.63831
Nucleotide	Purine metabolism	guanosine-2',3'-cyclic monophosphate	0.003703	1.141e-07	0.67821
Carbohydrate	Glycolysis	2,3-butanediol	0.00049382	1.1214e-06	0.72913
Lipids	Fatty acid, Dicarboxylate	azelate (nonanedioate)	0.0038936	0.00020981	0.74551
Lipids	Phospholipids	1-palmitoylglycerophosphoglycerol*	0.0004855	0.011818	0.78597
Lipids	Free fatty acid	stearate (18:0)	0.0036571	6.3528e-05	0.8546
Nucleotide	Purine metabolism	adenosine 3'-monophosphate (3'-AMP)	0.020103	5.7579e-08	0.86921
Amino acid	Glutamate family (alpha-ketoglutarate derived)	4-hydroxy-2-oxoglutaric acid	0.0062347	7.1554e-05	0.90158
Amino acid	Branched Chain Amino Acids (pyruvate derived)	norvaline	0.02098	3.4354e-06	0.9755
Lipids	Sterols	campesterol	0.0030193	0.0026973	0.99718
Amino acid	Glutamate family (alpha-ketoglutarate derived)	pyroglutamine*	8.3435e-05	0.048941	0.99718
Carbohydrate	Glycolysis	glucose-6-phosphate (G6P)	0.030972	0.057937	0.27191
Amino acid	Glutamate family (alpha-ketoglutarate derived)	arginine	1.1373e-05	0.058174	0.084675
Lipids	Phospholipids	1-oleoylglycerophosphoinositol*	0.001095	0.062079	0.54688
Carbohydrate	Glycolysis	fructose-6-phosphate	0.014969	0.077816	0.48551
Amino acid	Glutamate family (alpha-ketoglutarate derived)	4-guanidinobutanoate	8.1099e-05	0.17966	0.62594
Carbohydrate	Sucrose, glucose,fructose metabolism	galactinol	0.033712	0.23409	0.45829
Carbohydrate	Amino sugar and nucleotide sugar	ribose	0.003703	0.27464	0.0012758
Amino acid	Glutamate family (alpha-ketoglutarate derived)	N-acetylproline	1.2585e-07	0.31209	0.067456
Carbohydrate	Amino sugar and nucleotide sugar	adenosine-5'-diphosphoglucose	2.2651e-05	0.66587	0.00046
Carbohydrate	Amino sugar and nucleotide sugar	UDP-galactose	0.040874	0.83423	0.0019401
Lipids	Free fatty acid	10-heptadecenoate (17:1n7)	0.050148	7.2536e-06	0.092009
Peptide	Dipeptide	valylleucine	0.051868	8.3971e-07	0.0029803
Amino acid	Aromatic amino acid metabolism (PEP derived)	3-(4-hydroxyphenyl)lactate	0.053793	0.0024857	0.022372
Lipids	Phospholipids	1-linoleoylglycerophosphocholine (18:2n6)	0.054283	2.6101e-06	0.59848
Lipids	Phospholipids	1-oleoylglycerophosphocholine (18:1)	0.055822	1.2703e-07	0.066367
Carbohydrate	Amino sugar and nucleotide sugar	xylose	0.062012	0.0017834	7.5788e-05
Carbohydrate	Amino sugar and nucleotide sugar	ribulose/xylulose 5-phosphate	0.064659	7.3189e-07	0.63831
Carbohydrate	Sucrose, glucose,fructose metabolism	maltotetraose	0.065479	1.2862e-09	0.016842
Amino acid	Glutamate family (alpha-ketoglutarate derived)	citrulline	0.065479	2.5164e-08	0.0063092
Hormone metabolism	Auxin metabolism	2-oxindole-3-acetate	0.065479	5.7579e-08	0.2451
Carbohydrate	Sucrose, glucose,fructose metabolism	maltotriose	0.065479	0.00028927	0.41497
Amino acid	Glutamate family (alpha-ketoglutarate derived)	N-monomethylarginine	0.065727	8.4895e-06	0.0012758
Amino acid	Glutamate family (alpha-ketoglutarate derived)	1,3-diaminopropane	0.070731	0.032603	0.10292
Amino acid	Aspartate family (OAA derived)	homoserine lactone	0.074797	2.0628e-06	0.006804
Nucleotide	Purine metabolism	adenine	0.075071	5.4563e-08	0.8278
Amino acid	Serine family (phosphoglycerate derived)	serine	0.075927	2.2441e-08	0.010543
Lipids	Free fatty acid	caproate (6:0)	0.094717	2.8966e-07	0.74551
Nucleotide	Pyrimidine metabolism	3-aminoisobutyrate	0.10084	2.7432e-08	0.045836
Carbohydrate	Amino sugar and nucleotide sugar	N-acetylglucosamine	0.10348	0.016492	0.0029414
Lipids	Free fatty acid	margarate (17:0)	0.10591	3.3351e-07	0.57462
Lipids	Glycerolipids	glycerol	0.10853	1.1622e-07	0.045455
Amino acid	Amines and polyamines	spermidine	0.11008	2.4441e-09	0.058358
Nucleotide	Pyrimidine metabolism	pseudouridine	0.11742	0.33704	0.0312
Carbohydrate	Amino sugar and nucleotide sugar	arabitol	0.11889	1.9217e-06	0.0012758
Nucleotide	Purine metabolism	2'-deoxyadenosine	0.13483	1.7633e-06	0.1229
Amino acid	Serine family (phosphoglycerate derived)	homocysteine	0.13935	0.0039218	0.098091
Nucleotide	Purine metabolism	guanosine 5'- monophosphate (GMP)	0.14078	6.7513e-11	0.0076503
Lipids	Free fatty acid	2-hydroxypalmitate	0.14078	1.1724e-10	0.0039767
Nucleotide	Purine metabolism	inosine	0.14469	0.0070959	0.74034
Lipids	Free fatty acid	erucate (22:1n9)	0.14728	6.492e-11	0.94903
Amino acid	Glutamate family (alpha-ketoglutarate derived)	gamma-aminobutyrate (GABA)	0.15037	1.7839e-05	0.30745
Hormone metabolism	Auxin metabolism	indoleacetate	0.16374	0.00017093	0.28698
Peptide	gamma-glutamyl	gamma-glutamylglutamine	0.16487	4.6339e-09	0.54688
Peptide	gamma-glutamyl	gamma-glutamylalanine	0.16847	1.6134e-07	0.0024929
Cofactors, Prosthetic Groups, Electron Carriers	Tocopherol metabolism	gamma-tocopherol	0.17661	1.0593e-08	0.00023043
Carbohydrate	Amino sugar and nucleotide sugar	xylitol	0.18055	1.4672e-06	0.23896
Amino acid	Branched Chain Amino Acids (pyruvate derived)	2,3-dihydroxyisovalerate	0.18084	9.5593e-10	0.0079299
Lipids	Glycerolipids	1-palmitoylglycerol (1-monopalmitin)	0.18084	0.00079468	0.0039767
Nucleotide	Pyrimidine metabolism	cytidine	0.19638	0.00028927	0.12894
Lipids	Free fatty acid	oleate (18:1n9)	0.20619	0.0054904	0.25062
Lipids	Glycerolipids	2-linoleoylglycerol (2-monolinolein)	0.20669	1.9974e-07	0.0059546
Carbohydrate	Calvin cycle and pentose phosphate	ribose 5-phosphate	0.22117	9.211e-07	0.58768
Lipids	Free fatty acid	palmitoleate (16:1n7)	0.23206	2.7478e-05	0.41294
Lipids	Free fatty acid	eicosenoate (20:1n9 or 11)	0.23909	2.9757e-07	0.34086
Carbohydrate	Amino sugar and nucleotide sugar	erythritol	0.24472	9.8356e-06	0.017603
Hormone metabolism	Auxin metabolism	indoleacetylaspartate	0.24558	9.5896e-09	0.40618
Carbohydrate	Amino sugar and nucleotide sugar	glucosamine	0.27648	3.4938e-06	0.24221
Secondary metabolism	Phenylpropanoids	coumaroylquinate	0.28615	2.7977e-08	0.0021268
Nucleotide	Pyrimidine metabolism	uridine	0.29901	0.0019324	0.040057
Nucleotide	Purine metabolism	guanine	0.31736	8.9443e-06	0.83905
Carbohydrate	Sucrose, glucose,fructose metabolism	maltopentaose	0.33152	6.4582e-10	0.0002229
Amino acid	Aspartate family (OAA derived)	threonine	0.34214	8.1866e-10	0.2685
Lipids	Phospholipids	glycerophosphorylcholine (GPC)	0.34214	5.0328e-07	0.0001236
Amino acid	Glutamate family (alpha-ketoglutarate derived)	2-pyrrolidinone	0.35071	2.7478e-05	0.69956
Secondary metabolism	Phenylpropanoids	vanillate	0.38829	4.0979e-06	0.37559
Lipids	Glycerolipids	2-palmitoylglycerol (2-monopalmitin)	0.43883	0.091922	0.044523
Lipids	Sterols	stigmasterol	0.44287	7.0172e-07	0.10221
Carbohydrate	C5 branched dibasic acid metabolism	citramalate	0.48065	0.00049685	0.011624
Amino acid	Aromatic amino acid metabolism (PEP derived)	tyrosine	0.49982	0.00090018	0.64898
Cofactors, Prosthetic Groups, Electron Carriers	Nicotinate and nicotinamide metabolism	nicotinate ribonucleoside*	0.51609	5.8062e-07	0.00017239
Amino acid	Branched Chain Amino Acids (pyruvate derived)	3-methyl-2-oxovalerate	0.53118	0.0061846	0.00046
Lipids	Glycerolipids	1-linoleoylglycerol (1-monolinolein)	0.55081	5.8921e-05	0.0020772
Peptide	Dipeptide	isoleucylglycine	0.55081	0.00027325	0.44242
Amino acid	Serine family (phosphoglycerate derived)	S-methylmethionine	0.55282	2.6615e-06	0.0020535
Carbohydrate	Amino sugar and nucleotide sugar	arabinose	0.55718	6.4518e-05	0.23692
Cofactors, Prosthetic Groups, Electron Carriers	Oxidative phosphorylation	phosphate	0.58477	0.0095185	0.29008
Amino acid	Branched Chain Amino Acids (pyruvate derived)	2-isopropylmalate	0.609	1.1264e-05	0.023054
Lipids	Free fatty acid	10-nonadecenoate (19:1n9)	0.6289	9.0644e-07	0.75204
Amino acid	Amines and polyamines	putrescine	0.63936	1.1622e-07	0.054135
Carbohydrate	Inositol metabolism	myo-inositol	0.63936	3.1905e-07	0.056325
Lipids	Phospholipids	2-palmitoylglycerophosphocholine*	0.63936	0.027194	0.82096
Carbohydrate	Sucrose, glucose,fructose metabolism	fructose	0.64764	7.6355e-08	0.2451
Amino acid	Serine family (phosphoglycerate derived)	cysteine	0.70156	0.00066929	0.07918
Carbohydrate	Glycolysis	2-phosphoglycerate	0.72677	0.0339	0.86189
Carbohydrate	Amino sugar and nucleotide sugar	glucosaminate	0.74207	2.4062e-07	0.62594
Lipids	Fatty acid, Dicarboxylate	dodecanedioate	0.74207	0.00066508	0.68348
Carbohydrate	Sucrose, glucose,fructose metabolism	1-kestose	0.75779	5.7015e-08	0.21922
Amino acid	Branched Chain Amino Acids (pyruvate derived)	3-methyl-2-oxobutyrate	0.78959	2.152e-08	0.0019401
Carbohydrate	Sucrose, glucose,fructose metabolism	sucrose	0.78959	2.3901e-08	0.032389
Lipids	Free fatty acid	palmitate (16:0)	0.82332	2.5394e-05	0.8501
Nucleotide	Pyrimidine metabolism	beta-alanine	0.83613	0.00066929	0.15531
Carbohydrate	Amino sugar and nucleotide sugar	ribulose	0.87267	3.8241e-08	0.38849
Lipids	Phospholipids	glycerol 3-phosphate (G3P)	0.87267	7.2972e-05	0.0010915
Lipids	Free fatty acid	2-hydroxystearate	0.87616	1.2862e-09	0.0012887
Carbohydrate	Glycolysis	pyruvate	0.87616	0.0003664	0.0022586
Cofactors, Prosthetic Groups, Electron Carriers	Nicotinate and nicotinamide metabolism	nicotinamide adenine dinucleotide (NAD+)	0.90267	1.1724e-10	0.37894
Carbohydrate	TCA cycle	citrate	0.92339	5.4385e-07	0.00034451
Amino acid	Aspartate family (OAA derived)	pipecolate	0.92364	1.2862e-09	0.0067219
Lipids	Fatty acid ester	linoleate, methyl ester	0.92364	1.8827e-07	0.54208
Lipids	Free fatty acid	heptanoate (7:0)	0.92364	0.00012472	0.1414
Amino acid	Amines and polyamines	agmatine	0.92364	0.028111	0.57275
Nucleotide	Purine metabolism	guanosine	0.9419	0.00017016	0.002937
Carbohydrate	Sucrose, glucose,fructose metabolism	mannose-6-phosphate	0.94563	5.0505e-05	0.67821
Amino acid	Aspartate family (OAA derived)	methionine	0.96847	2.1593e-13	0.068199
Lipids	Glycerolipids	glycerophosphoglycerol	0.97548	0.12426	0.022221
Lipids	Sphingolipid	phytosphingosine	0.98095	4.495e-08	0.52784
Cofactors, Prosthetic Groups, Electron Carriers	Nicotinate and nicotinamide metabolism	nicotinamide	0.98706	0.00057085	0.70809

## Sheet: Table S5
Supplementary Table S5. List of well-modeled genes associtated with time, cultivar and interaction, respectively.
Time
Pathway	Enzyme	Kegg ID	Acc ID	Leverage	SPE
Ascorbate and aldarate metabolism	1.11.1.11	100283822	GRMZM2G054300	0.00366118	178.059
Ascorbate and aldarate metabolism	1.11.1.11	100285887	GRMZM2G137839	0.0022608	265.663
Ascorbate and aldarate metabolism	1.6.5.4	100501585	GRMZM2G084881	0.00239102	571.165
Brassinosteroid biosynthesis	1.14.13.-	100217085	GRMZM2G107199	0.00230872	836.011
Carbon fixation in photosynthetic organisms	2.6.1.2	100282849	GRMZM2G088064	0.00838445	58.107
Citrate cycle (TCA cycle)	1.1.1.37	100280767	GRMZM2G415359	0.00827537	152.654
Citrate cycle (TCA cycle)	1.1.1.37	100273428	GRMZM2G154595	0.00579794	24.6254
Citrate cycle (TCA cycle)	1.1.1.37	100272900	GRMZM2G466833	0.00223449	23.709
Citrate cycle (TCA cycle)	1.1.1.42	100272371	GRMZM5G829778	0.00294247	19.2557
Citrate cycle (TCA cycle)	1.2.4.2	100383847	GRMZM2G151041	0.00422826	20.5874
Citrate cycle (TCA cycle)	1.3.5.1	100279930	GRMZM2G064799	0.00265289	27.3674
Citrate cycle (TCA cycle)	2.3.1.61	100284269	GRMZM5G807639	0.00290941	10.4395
Citrate cycle (TCA cycle)	2.3.1.61	100280624	GRMZM2G079538	0.00253417	10.4019
Citrate cycle (TCA cycle)	4.2.1.3	100216599	GRMZM2G020801	0.0064965	2.02764
Fatty acid biosynthesis	FabI	100193519	GRMZM2G070422	0.00339238	2.99742
Fructose and mannose metabolism	2.7.1.4	542108	GRMZM2G051677	0.00261577	23.0683
Fructose and mannose metabolism	2.7.1.90	100191851	GRMZM2G450163	0.0057251	79.4073
Fructose and mannose metabolism	2.7.1.90	100282190	GRMZM2G059151	0.00488817	13.6091
Galactose metabolism	3.2.1.26	542590	GRMZM2G119689	0.00679471	659.352
Glutathione metabolism	PepA	100381923	GRMZM2G178958	0.00311977	333.037
Glycolysis / Gluconeogenesis	1.2.1.3;1.2.1.31	100282748	GRMZM2G130440	0.00361168	524.79
Glycolysis / Gluconeogenesis	2.7.1.40	100191614	GRMZM2G119175	0.00466697	703.59
Glycolysis / Gluconeogenesis	2.7.2.3	100274579	GRMZM2G382914	0.0319589	339.106
Glycolysis / Gluconeogenesis	4.1.2.13	542261	GRMZM2G057823	0.0376787	574.49
Glycolysis / Gluconeogenesis	4.2.1.11	732811	GRMZM2G064302	0.057585	71.4712
Glycolysis / Gluconeogenesis	4.2.1.11	542316	GRMZM2G048371	0.00894551	69.4558
Glycolysis / Gluconeogenesis	5.3.1.1	100272481	GRMZM2G030784	0.00941516	115.313
Glycolysis / Gluconeogenesis	5.3.1.9	542313	GRMZM2G065083	0.00249579	53.4095
Glycolysis / Gluconeogenesis	5.4.2.12	100381658	GRMZM2G003385	0.00759241	226.265
Glycolysis / Gluconeogenesis	5.4.2.12	542578	GRMZM5G833389	0.00634133	324.723
Glycolysis / Gluconeogenesis	5.4.2.2	542721	GRMZM2G109383	0.00564417	7.4173
Glycolysis / Gluconeogenesis	5.4.2.2	542358	GRMZM2G023289	0.00502568	827.261
Glyoxylate and dicarboxylate metabolism	2.1.2.1	100192461	GRMZM2G078143	0.00459824	599.017
Isoquinoline alkaloid biosynthesis	2.6.1.1	100274119	GRMZM2G146677	0.0103134	401.653
N-Glycan biosynthesis	OST	100273881	GRMZM2G133173	0.00221252	399.646
Oxidative phosphorylation	3.6.1.1	542328	GRMZM2G069095	0.00361962	1.27503
Oxidative phosphorylation	3.6.3.14	542267	GRMZM2G113408	0.0131887	136.564
Oxidative phosphorylation	3.6.3.14	100285442	GRMZM2G021331	0.0097876	69.4969
Oxidative phosphorylation	3.6.3.14	100282837	GRMZM2G156068	0.00601743	55.5649
Oxidative phosphorylation	3.6.3.14	100283946	GRMZM2G157018	0.00373361	0.0265198
Oxidative phosphorylation	3.6.3.14	100286306	GRMZM2G094497	0.0037307	184.221
Oxidative phosphorylation	3.6.3.14	100282598	GRMZM2G181151	0.00209758	37.7475
Pentose and glucuronate interconversions	2.7.7.9	100191463	GRMZM2G032003	0.0241891	1177.79
Phenylalanine, tyrosine and tryptophan biosynthesis	4.1.3.27	606722	GRMZM2G161337	0.00222549	26.4283
Porphyrin and chlorophyll metabolism	6.1.1.17	100383320	GRMZM2G046932	0.00232218	76.9081
Purine metabolism	2.7.4.6	100381602	GRMZM2G134797	0.0134422	277.971
Pyruvate metabolism	2.3.3.13	100280499	GRMZM2G130062	0.00271168	262.439
Pyruvate metabolism	4.1.1.31	542479	GRMZM2G069542	0.00276675	1005.68
Starch and sucrose metabolism	2.4.1.13	542247	GRMZM2G152908	0.0139293	474.345
Starch and sucrose metabolism	2.4.1.18	542315	GRMZM2G088753	0.00328267	855.747
Starch and sucrose metabolism	2.7.7.27	541902	GRMZM2G068506	0.0112865	1287.38
Starch and sucrose metabolism	2.7.7.27	542761	GRMZM2G429899	0.00575989	1227.64
Starch and sucrose metabolism	2.7.7.27	542072	GRMZM2G106213	0.00276271	242.318
Steroid biosynthesis	2.1.1.41	100126899	GRMZM2G122810	0.00301342	257.351
Valine, leucine and isoleucine biosynthesis	1.1.1.86	100193695	GRMZM2G004382	0.00256353	7.69864
Valine, leucine and isoleucine biosynthesis	4.2.1.9	100273676	AC234528.1_FG005	0.00213215	155.867
cultivar
Pathway	Enzyme	Kegg ID	Acc ID	Leverage	SPE
Alanine, aspartate and glutamate metabolism	3.5.1.3	100280276	GRMZM2G156486	0.00317664	0
Amino sugar and nucleotide sugar metabolism	3.2.1.14	100274481	GRMZM2G162359	0.00549627	2.27192e-28
Amino sugar and nucleotide sugar metabolism	3.2.1.14	100216890	GRMZM2G005633	0.00444194	1.13596e-28
Arginine and proline metabolism	3.4.11.5	100272740	GRMZM2G176396	0.00253801	2.27192e-28
Ascorbate and aldarate metabolism	1.11.1.11	100283822	GRMZM2G054300	0.00478696	2.27192e-28
Ascorbate and aldarate metabolism	1.13.99.1	100273421	GRMZM2G126900	0.00243012	0
Butanoate metabolism	1.1.1.157	100191282	GRMZM2G106250	0.00272122	2.27192e-28
Citrate cycle (TCA cycle)	1.1.1.37	100280767	GRMZM2G415359	0.00294974	2.27192e-28
Cutin, suberine and wax biosynthesis	1.11.2.3	100275194	GRMZM2G063220	0.00293255	2.27192e-28
Flavonoid biosynthesis	1.1.1.219 1.1.1.234	100286107	GRMZM2G026930	0.00317724	2.27192e-28
Fructose and mannose metabolism	2.7.7.13	100274383	GRMZM2G160506	0.00271037	2.27192e-28
Glutathione metabolism	3.4.11.2	100280242	GRMZM2G389233	0.00359859	2.27192e-28
Glutathione metabolism	6.3.2.2	100381846	GRMZM2G020096	0.00306458	2.27192e-28
Glycerophospholipid metabolism	3.1.4.4	100280155	GRMZM2G061969	0.0038841	2.27192e-28
Glycerophospholipid metabolism	3.1.4.46	100283806	GRMZM2G058227	0.00346976	2.27192e-28
Glycine, serine and threonine metabolism	1.4.3.21	100383438	GRMZM2G147884	0.00413341	2.27192e-28
Glycolysis / Gluconeogenesis	1.1.1.1	542459	GRMZM5G824600	0.00259761	0
Glycolysis / Gluconeogenesis	1.2.1.12	542367	GRMZM2G046804	0.00484374	1.13596e-28
Glycolysis / Gluconeogenesis	2.7.2.3	100274579	GRMZM2G382914	0.00341443	1.13596e-28
Glycolysis / Gluconeogenesis	4.1.1.1	542376	AC197705.4_FG001	0.00249625	0
Glycolysis / Gluconeogenesis	5.1.3.3	100383712	GRMZM2G056629	0.00511231	2.27192e-28
Glycolysis / Gluconeogenesis	5.3.1.1	100272481	GRMZM2G030784	0.00311507	1.13596e-28
Oxidative phosphorylation	1.9.3.1	100274770	GRMZM2G177432	0.00257281	2.27192e-28
Pentose phosphate pathway	3.1.1.31	100285062	GRMZM2G136918	0.00341047	1.13596e-28
Phenylpropanoid biosynthesis	1.11.1.7	100037830	GRMZM2G129761	0.00586709	2.27192e-28
Purine metabolism	3.5.1.116	100279195	GRMZM2G130034	0.00395548	2.27192e-28
Pyruvate metabolism	1.1.1.40	542331	GRMZM2G122479	0.00514825	1.13596e-28
Starch and sucrose metabolism	2.4.1.13	542365	GRMZM2G089713	0.112108	0
Starch and sucrose metabolism	2.4.1.14	100384028	GRMZM2G055331	0.00246973	2.27192e-28
Starch and sucrose metabolism	3.2.1.21	100192939	GRMZM2G015804	0.00289896	2.27192e-28
Steroid biosynthesis	1.3.1.72	542549	GRMZM2G057000	0.00270138	2.27192e-28
Tryptophan metabolism	1.14.13.168	100037821	GRMZM2G091819	0.00329989	2.27192e-28
Interaction
Pathway	Enzyme	Kegg ID	Acc ID	Leverage	SPE
Amino sugar and nucleotide sugar metabolism	3.2.1.14	100283098	GRMZM2G051943	0.0135375	2.05419e-27
Amino sugar and nucleotide sugar metabolism	3.2.1.14	542525	GRMZM2G453805	0.00480703	7.78606e-28
Amino sugar and nucleotide sugar metabolism	3.2.1.14	100274481	GRMZM2G162359	0.00401523	4.54384e-28
Arginine and proline metabolism	1.5.-.-	100281186	GRMZM2G053720	0.00761765	9.93965e-28
Butanoate metabolism	4.1.1.15	100501579	GRMZM2G017110	0.00402774	1.8767e-27
Carbon fixation in photosynthetic organisms	2.6.1.2	100282849	GRMZM2G088064	0.00807491	5.39581e-28
Citrate cycle (TCA cycle)	1.1.1.37	100280767	GRMZM2G415359	0.00735618	1.34422e-27
Citrate cycle (TCA cycle)	4.2.1.3	100216599	GRMZM2G020801	0.0135087	1.90273e-27
Cysteine and methionine metabolism	2.1.1.10	541876	GRMZM2G039166	0.00844203	1.95953e-27
Cysteine and methionine metabolism	4.1.1.50	100282559	GRMZM2G125635	0.0136047	1.92403e-27
Flavonoid biosynthesis	1.1.1.219 1.1.1.234	100286107	GRMZM2G026930	0.0104135	8.80369e-28
Flavonoid biosynthesis	1.14.11.19	100127010	GRMZM2G345717	0.00429034	2.74524e-28
Flavonoid biosynthesis	2.3.1.74	100274415	GRMZM2G422750	0.00607013	6.91042e-28
Galactose metabolism	3.2.1.26	542590	GRMZM2G119689	0.00942391	7.76239e-28
Glycolysis / Gluconeogenesis	1.1.1.1	542364	GRMZM2G098346	0.00390966	1.11939e-27
Glycolysis / Gluconeogenesis	4.2.1.11	732811	GRMZM2G064302	0.0197192	1.7418e-27
Glycolysis / Gluconeogenesis	5.3.1.1	100272481	GRMZM2G030784	0.0105667	7.38374e-28
Glycolysis / Gluconeogenesis	5.4.2.12	542578	GRMZM5G833389	0.00526767	9.75032e-28
Glycolysis / Gluconeogenesis	5.4.2.2	542721	GRMZM2G109383	0.00448874	1.59981e-27
Linoleic acid metabolism	1.13.11.58	541856	GRMZM2G156861	0.00687636	3.02923e-28
Lysine degradation	1.5.1.8	541648	GRMZM2G181362	0.00973874	1.11703e-27
Phenylpropanoid biosynthesis	1.11.1.7	100037830	GRMZM2G129761	0.00886505	1.0413e-27
Pyruvate metabolism	6.4.1.2	542319	GRMZM5G858094	0.00501327	4.73317e-28
Starch and sucrose metabolism	4.1.1.35	100272553	GRMZM2G007404	0.0049323	9.70299e-28
Thiamine metabolism	THI4	542715	GRMZM2G074097	0.00428942	2.08259e-28

## Sheet: Table S6
Supplementary Table S6. List of well-modeled metabolites associtated with time, cultivar and interaction, respectively.
Time
Super pathway	Sub pathway	Biochemical name	Leverage	SPE
Amino acid	Aspartate family (OAA derived)	methionine	0.0187752	0.409135
Amino acid	Aspartate family (OAA derived)	homoserine	0.0183231	0.000597703
Amino acid	Serine family (phosphoglycerate derived)	S-methylcysteine	0.0236647	0.256953
Hormone metabolism	Auxin metabolism	indoleacetylaspartate	0.0150637	0.0551348
Lipids	Fatty acid ester	linoleate, methyl ester	0.0216312	0.242783
Lipids	Free fatty acid	erucate (22:1n9)	0.01489	0.412068
Lipids	Sphingolipid	phytosphingosine	0.0362945	1.64922
Lipids	Sphingolipid	sphinganine	0.0162107	0.682899
Cultivar
Super pathway	Sub pathway	Biochemical name	Leverage	SPE
Amino acid	Aspartate family (OAA derived)	homoserine	0.0170109	3.69779e-31
Amino acid	Glutamate family (alpha-ketoglutarate derived)	arginine	0.0167026	3.69779e-31
Amino acid	Glutamate family (alpha-ketoglutarate derived)	4-guanidinobutanoate	0.0149454	1.84889e-31
Carbohydrate	Amino sugar and nucleotide sugar	xylonate	0.019437	1.84889e-31
Carbohydrate	Amino sugar and nucleotide sugar	adenosine-5'-diphosphoglucose	0.0174205	3.69779e-31
Carbohydrate	Amino sugar and nucleotide sugar	erythronate	0.0162611	0
Cofactors, Prosthetic Groups, Electron Carriers	CoA metabolism	3'-dephosphocoenzyme A	0.0146722	3.69779e-31
Cofactors, Prosthetic Groups, Electron Carriers	Nicotinate and nicotinamide metabolism	nicotinate	0.0367969	3.69779e-31
Secondary metabolism	Phenylpropanoids	gentisic acid-5-glucoside	0.0186699	3.69779e-31
Interaction
Super pathway	Sub pathway	Biochemical name	Leverage	SPE
Cofactors, Prosthetic Groups, Electron Carriers	Nicotinate and nicotinamide metabolism	nicotinate	0.0379624	1.35585e-30
Cofactors, Prosthetic Groups, Electron Carriers	Tocopherol metabolism	gamma-tocopherol	0.0345188	1.14882e-30
Lipids	Phospholipids	glycerophosphorylcholine (GPC)	0.0562139	1.59082e-30
Nucleotide	Purine metabolism	urate	0.0270182	8.09854e-31
Nucleotide	Purine metabolism	xanthine	0.0263866	2.00297e-30
Nucleotide	Purine metabolism	allantoin	0.0251838	1.32504e-30
Secondary metabolism	Flavonoids	naringenin	0.0262827	1.07852e-30

## Sheet: Table S7
Supplementary Table S7. Significantly enriched GO terms among genes differently expressed between SW93 and SW48 at three time points.
I
Type	GOID	GOTerm	DifGene	AllDifGene	GeneInGOID	AllGene	P-Value	FDR
Lower	GO:0009734	auxin-activated signaling pathway	34	2486	182	29872	5.87539e-05	0.0439787
	GO:0006857	oligopeptide transport	30	2486	155	29872	8.86729e-05	0.0439787
	GO:0009697	salicylic acid biosynthetic process	42	2486	259	29872	0.000150356	0.0439787
	GO:0009886	post-embryonic morphogenesis	11	2486	29	29872	0.000158297	0.0439787
	GO:0006468	protein phosphorylation	206	2486	1861	29872	0.000166966	0.0439787
Higher	GO:0006950	response to stress	90	1951	471	29872	2.71618e-16	3.2893e-13
	GO:0009408	response to heat	70	1951	328	29872	4.23872e-15	2.56655e-12
	GO:0009644	response to high light intensity	61	1951	286	29872	2.20165e-13	8.88733e-11
	GO:0042542	response to hydrogen peroxide	51	1951	241	29872	2.2763e-11	6.8915e-09
	GO:0006457	protein folding	91	1951	607	29872	3.15194e-11	7.63399e-09
	GO:0006915	apoptotic process	26	1951	162	29872	9.9105e-05	0.0200027
II
Type	GOID	GOTerm	DifGene	AllDifGene	GeneInGOID	AllGene	P-Value	FDR
Lower	GO:0009408	response to heat	83	2346	328	29872	5.3077e-17	6.42232e-14
	GO:0006457	protein folding	120	2346	607	29872	1.72549e-16	1.04392e-13
	GO:0009644	response to high light intensity	70	2346	286	29872	4.89608e-14	1.97475e-11
	GO:0042542	response to hydrogen peroxide	63	2346	241	29872	7.04667e-14	2.13162e-11
	GO:0006950	response to stress	91	2346	471	29872	1.647e-12	3.98574e-10
	GO:0034976	response to endoplasmic reticulum stress	48	2346	231	29872	3.23262e-08	6.51912e-06
	GO:0006915	apoptotic process	28	2346	162	29872	0.000315674	0.0479262
	GO:0010286	heat acclimation	18	2346	82	29872	0.000316868	0.0479262
Higher	GO:0055114	oxidation-reduction process	255	2352	2350	29872	4.49806e-06	0.00331462
	GO:0055085	transmembrane transport	122	2352	976	29872	5.14813e-06	0.00331462
	GO:0005982	starch metabolic process	17	2352	52	29872	7.32243e-06	0.00331462
III
Type	GOID	GOTerm	DifGene	AllDifGene	GeneInGOID	AllGene	P-Value	FDR
Lower	GO:0009644	response to high light intensity	38	1833	286	29872	3.66543e-05	0.0389279
	GO:0009651	response to salt stress	92	1833	953	29872	7.56365e-05	0.0389279
	GO:0009408	response to heat	40	1833	328	29872	0.000124918	0.0389279
	GO:0009636	response to toxic substance	15	1833	72	29872	0.000137732	0.0389279
	GO:0006094	gluconeogenesis	41	1833	345	29872	0.000170437	0.0389279
Higher	GO:0008152	metabolic process	237	1882	2614	29872	6.56857e-07	0.000789542
	GO:0055114	oxidation-reduction process	209	1882	2350	29872	7.33174e-06	0.00340628
	GO:0005975	carbohydrate metabolic process	84	1882	773	29872	8.50152e-06	0.00340628
	GO:0000272	polysaccharide catabolic process	17	1882	75	29872	2.78009e-05	0.00835418
	GO:0009718	anthocyanin-containing compound biosynthetic process	14	1882	56	29872	5.57914e-05	0.0134122
	GO:0009813	flavonoid biosynthetic process	18	1882	95	29872	0.000124464	0.0249342
	GO:0006629	lipid metabolic process	66	1882	636	29872	0.000220245	0.0378193
	GO:0080027	response to herbivore	6	1882	11	29872	0.00030592	0.0459645

## Sheet: Table S8
Supplementary Table S8.Comparision of expression levels of enzyme coding genes between different maize kernel samples.
						count_original																		mean_counts						ratio									P-value									log2ratio
Pathway	Enzyme code	KeggID	AccID	Enzyem name in Figure 5D	Cluster in Figure 4A	SW93-I-1	SW93-I-2	SW93-I-3	SW93-II-1	SW93-II-2	SW93-II-3	SW93-III-1	SW93-III-2	SW93-III-3	SW48-I-1	SW48-I-2	SW48-I-3	SW48-II-1	SW48-II-2	SW48-II-3	SW48-III-1	SW48-III-2	SW48-III-3	SW93-I	SW93-II	SW93-III	SW48-I	SW48-II	SW48-III	SW93-I/SW93-I	SW93-II/SW93-I	SW93-III/SW93-I	SW48-I/SW48-I	SW48-II/SW48-I	SW48-III/SW48-I	SW93-I/SW48-I	SW93-II/SW48-II	SW93-III/SW48-III	SW93-I/SW93-I	SW93-II/SW93-I	SW93-III/SW93-I	SW48-I/SW48-I	SW48-II/SW48-I	SW48-III/SW48-I	SW93-I/SW48-I	SW93-II/SW48-II	SW93-III/SW48-III	SW93-I/SW93-I	SW93-II/SW93-I
Alanine, aspartate and glutamate metabolism	6.3.4.5	100274106	GRMZM2G010406		1	4082	3205	4709	1357	1790	1230	1386	1410	1344	4331	3735	3381	1885	2747	1846	1905	2337	1918	3998.67	1459	1380	3815.67	2159.33	2053.33	1	0.364872	0.345115	1	0.565912	0.538132	1.04796	0.675672	0.672078	1	0.00558993	0.00388723	1	0.0148678	0.0048045	0.741136	0.108037	0.00929154	0	-1.45454
Alanine, aspartate and glutamate metabolism	6.3.5.4	542435	GRMZM2G074589		1	2609	3005	2562	955	1621	1296	1241	1451	1030	3118	1943	2480	1286	1771	1121	1651	1616	1348	2725.33	1290.67	1240.67	2513.67	1392.67	1538.33	1	0.473581	0.455235	1	0.554038	0.611988	1.08421	0.926759	0.806501	1	0.00382465	0.00132875	1	0.0458247	0.0506281	0.595516	0.72849	0.126646	0	-1.07832
Alanine, aspartate and glutamate metabolism	4.3.2.1	100191977	GRMZM2G124059		1	2103	2084	2048	784	947	720	812	665	787	2989	2135	2620	1098	1662	1041	1202	1421	1010	2078.33	817	754.667	2581.33	1267	1211	1	0.393103	0.363111	1	0.490832	0.469137	0.805139	0.64483	0.623176	1	5.41195e-05	1.04476e-05	1	0.0142899	0.00751418	0.112242	0.0980784	0.0229654	0	-1.34702
Alanine, aspartate and glutamate metabolism	1.4.3.16	100279867	GRMZM2G139689		1	465	465	598	386	490	356	466	466	330	777	553	619	257	322	207	656	465	359	509.333	410.667	420.667	649.667	262	493.333	1	0.806283	0.825916	1	0.403284	0.759364	0.783992	1.56743	0.852703	1	0.176083	0.234556	1	0.00644702	0.226201	0.153816	0.0472743	0.499619	0	-0.310642
Alanine, aspartate and glutamate metabolism	3.5.1.3	100280276	GRMZM2G156486		1	177	165	188	138	152	135	124	178	121	1301	971	1417	1038	1541	998	1317	1136	959	176.667	141.667	141	1229.67	1192.33	1137.33	1	0.801887	0.798113	1	0.969639	0.924912	0.14367	0.118815	0.123974	1	0.0144048	0.144081	1	0.873451	0.613679	0.0014075	0.00385681	0.000688187	0	-0.31853
Alanine, aspartate and glutamate metabolism	6.3.5.4	100192349	GRMZM2G093175		2	50	16	35	149	255	195	388	380	244	11	6	26	462	398	400	2486	3282	2859	33.6667	199.667	337.333	14.3333	420	2875.67	1	5.93069	10.0198	1	29.3023	200.628	2.34884	0.475397	0.117306	1	0.0067397	0.00313325	1	4.95411e-05	0.000240115	0.168826	0.00406679	0.000414181	0	2.5682
Alanine, aspartate and glutamate metabolism	2.6.1.44	100501001	GRMZM2G030571		3	2	1	1	5	5	9	3	4	8	0	0	0	6	8	5	2	7	0	1.33333	6.33333	5	0	6.33333	3	1	4.75	3.75	1	#DIV/0!	#DIV/0!	#DIV/0!	1	1.66667	1	0.0220029	0.0789276	1	0.00199149	0.222983	0.0161301	1	0.481817	0	2.24793
Alanine, aspartate and glutamate metabolism	6.3.5.4	100192350	GRMZM2G053669		4	20	19	63	48	59	96	72	99	91	198	1924	359	391	392	592	226	171	263	34	67.6667	87.3333	827	458.333	220	1	1.9902	2.56863	1	0.554212	0.266022	0.0411125	0.147636	0.39697	1	0.176225	0.0322997	1	0.542515	0.33254	0.223261	0.00464576	0.00893816	0	0.992911
Alanine, aspartate and glutamate metabolism	6.3.5.4	100192351	GRMZM2G078472		4	3	0	10	8	9	15	25	28	14	34	204	40	23	41	31	26	11	20	4.33333	10.6667	22.3333	92.6667	31.6667	19	1	2.46154	5.15385	1	0.341727	0.205036	0.0467626	0.336842	1.17544	1	0.160516	0.0255545	1	0.336773	0.257708	0.188407	0.0204965	0.613354	0	1.29956
Alanine, aspartate and glutamate metabolism	2.6.1.44	100384690	GRMZM2G107739		4	195	213	154	240	223	217	253	409	300	298	178	252	48	82	60	144	118	85	187.333	226.667	320.667	242.667	63.3333	115.667	1	1.20996	1.71174	1	0.260989	0.476648	0.771978	3.57895	2.77233	1	0.104145	0.0541223	1	0.00784853	0.0309413	0.229654	0.000174629	0.0141238	0	0.274965
Alanine, aspartate and glutamate metabolism	3.5.1.3	100279870	GRMZM2G169365		4	391	381	374	334	527	409	482	373	405	832	739	769	457	823	511	729	678	422	382	423.333	420	780	597	609.667	1	1.1082	1.09948	1	0.765385	0.781624	0.489744	0.709101	0.688901	1	0.504201	0.310086	1	0.193799	0.159978	0.000139173	0.24375	0.131709	0	0.148221
alpha-Linolenic acid metabolism	1.3.1.42	732733	GRMZM2G068947		1	152	360	155	44	18	14	22	5	9	338	221	297	60	39	60	56	53	26	222.333	25.3333	12	285.333	53	45	1	0.113943	0.053973	1	0.185748	0.15771	0.779206	0.477987	0.266667	1	0.0470855	0.0381402	1	0.00266786	0.00250428	0.458648	0.0776716	0.0381581	0	-3.13362
alpha-Linolenic acid metabolism	5.3.99.6	542151	GRMZM2G077316		1	1152	1019	1477	730	899	627	818	1263	950	892	802	943	1157	1016	866	759	982	1077	1216	752	1010.33	879	1013	939.333	1	0.618421	0.830866	1	1.15245	1.06864	1.38339	0.742349	1.07559	1	0.0420966	0.338854	1	0.225445	0.589022	0.0767433	0.0867467	0.684099	0	-0.693339
alpha-Linolenic acid metabolism	1.3.1.42	732734	GRMZM2G082087		1	520	453	534	287	319	308	332	369	357	715	666	568	406	634	482	315	401	411	502.333	304.667	352.667	649.667	507.333	375.667	1	0.606503	0.702057	1	0.780913	0.578245	0.773217	0.600526	0.938776	1	0.00177582	0.00536786	1	0.148855	0.0065976	0.0419168	0.0401596	0.516494	0	-0.721413
alpha-Linolenic acid metabolism	1.3.1.42	732829	GRMZM2G087192		1	411	434	456	309	448	459	408	401	300	248	192	215	106	107	117	87	135	122	433.667	405.333	369.667	218.333	110	114.667	1	0.934666	0.852421	1	0.503817	0.525191	1.98626	3.68485	3.22384	1	0.601147	0.160747	1	0.00286432	0.00874956	0.000491928	0.00364943	0.00249742	0	-0.0974777
alpha-Linolenic acid metabolism	1.3.1.42	732830	GRMZM2G148281		1	339	179	343	235	238	147	174	302	268	383	250	270	187	280	188	200	252	213	287	206.667	248	301	218.333	221.667	1	0.720093	0.864111	1	0.72536	0.736434	0.953488	0.946565	1.1188	1	0.262896	0.587451	1	0.184566	0.147492	0.847061	0.799181	0.558809	0	-0.473745
alpha-Linolenic acid metabolism	1.3.1.42	732731	GRMZM2G156712		1	0	0	0	0	0	0	0	0	0	19	9	10	3	5	4	7	4	0	0	0	0	12.6667	4	3.66667	1	#DIV/0!	#DIV/0!	1	0.315789	0.289474	0	0	0	1	#DIV/0!	#DIV/0!	1	0.0551314	0.0754553	0.0163535	0.00227843	0.144818	0	#DIV/0!
alpha-Linolenic acid metabolism	5.3.99.6	100273356	GRMZM2G415793		1	218	268	356	180	187	128	186	305	234	322	324	528	423	281	322	396	455	489	280.667	165	241.667	391.333	342	446.667	1	0.587886	0.861045	1	0.873935	1.1414	0.717206	0.482456	0.541045	1	0.059813	0.503561	1	0.572258	0.493643	0.235596	0.0184885	0.00956927	0	-0.766392
alpha-Linolenic acid metabolism	1.3.1.42	732822	GRMZM2G000236		3	48	25	88	45	143	113	128	123	127	179	243	346	1159	2163	1273	895	1053	851	53.6667	100.333	126	256	1531.67	933	1	1.86957	2.34783	1	5.98307	3.64453	0.209635	0.065506	0.135048	1	0.245734	0.0172997	1	0.0164972	0.000983188	0.0176872	0.0108959	0.000192899	0	0.902703
alpha-Linolenic acid metabolism	4.2.1.92	100279433	GRMZM2G002178		3	17	4	18	110	130	104	219	228	230	53	71	37	103	53	48	205	184	179	13	114.667	225.667	53.6667	68	189.333	1	8.82051	17.359	1	1.26708	3.52795	0.242236	1.68627	1.1919	1	0.000359404	2.94828e-06	1	0.515554	0.000427714	0.01972	0.0723145	0.0137121	0	3.14086
alpha-Linolenic acid metabolism	4.2.1.92	542150	GRMZM2G067225		3	1206	642	1123	1011	1298	1042	1268	2014	1925	1353	1359	1247	1456	1826	1549	2572	2691	2444	990.333	1117	1735.67	1319.67	1610.33	2569	1	1.1279	1.75261	1	1.22026	1.9467	0.750442	0.693645	0.67562	1	0.557027	0.0641214	1	0.0677824	9.8465e-05	0.140506	0.0263993	0.0275275	0	0.173643
alpha-Linolenic acid metabolism	1.3.1.42	732815	GRMZM2G106303		3	35	26	25	43	64	42	43	67	66	60	79	120	187	303	208	155	172	166	28.6667	49.6667	58.6667	86.3333	232.667	164.333	1	1.73256	2.04651	1	2.69498	1.90347	0.332046	0.213467	0.356998	1	0.0554233	0.0238736	1	0.021327	0.0132503	0.0327163	0.00734586	0.000340098	0	0.792904
Amino sugar and nucleotide sugar metabolism	3.2.1.14	100191620	AC211652.4_FG003		1	10	15	13	5	6	3	3	5	2	6	8	7	2	4	7	6	9	4	12.6667	4.66667	3.33333	7	4.33333	6.33333	1	0.368421	0.263158	1	0.619048	0.904762	1.80952	1.07692	0.526316	1	0.0092617	0.00535882	1	0.163279	0.691761	0.0222699	0.85408	0.152317	0	-1.44057
Amino sugar and nucleotide sugar metabolism	5.1.3.5	100304323	GRMZM2G000632		1	447	730	394	206	284	237	279	258	264	337	316	395	159	220	172	276	229	216	523.667	242.333	267	349.333	183.667	240.333	1	0.462763	0.509866	1	0.525763	0.687977	1.49905	1.31942	1.11096	1	0.0578276	0.0699491	1	0.00527456	0.0217095	0.178384	0.115774	0.238498	0	-1.11166
Amino sugar and nucleotide sugar metabolism	2.3.1.4	100283428	GRMZM2G011624		1	397	407	324	88	126	80	128	132	154	458	373	277	152	164	151	136	145	151	376	98	138	369.333	155.667	144	1	0.260638	0.367021	1	0.42148	0.389892	1.01805	0.62955	0.958333	1	0.000731207	0.000964275	1	0.0151754	0.0126955	0.914705	0.0175603	0.549178	0	-1.93988
Amino sugar and nucleotide sugar metabolism	2.7.7.23	100282551	GRMZM2G019986		1	843	834	684	386	415	345	362	325	285	1134	747	928	522	862	573	688	770	604	787	382	324	936.333	652.333	687.333	1	0.485388	0.41169	1	0.696689	0.734069	0.840513	0.58559	0.471387	1	0.00186478	0.00118014	1	0.138858	0.110047	0.291875	0.0662044	0.00234166	0	-1.04279
Amino sugar and nucleotide sugar metabolism	4.2.1.76	100191391	GRMZM2G031311		1	381	355	335	205	334	197	291	358	295	716	486	516	178	207	169	385	326	292	357	245.333	314.667	572.667	184.667	334.333	1	0.687208	0.881419	1	0.322468	0.583818	0.623399	1.32852	0.941176	1	0.0736087	0.171673	1	0.00605306	0.0365753	0.0424738	0.25635	0.601862	0	-0.541181
Amino sugar and nucleotide sugar metabolism	3.2.1.52	100281192	GRMZM2G034598		1	400	374	386	374	432	328	466	396	394	437	327	341	199	290	230	439	445	280	386.667	378	418.667	368.333	239.667	388	1	0.977586	1.08276	1	0.650679	1.05339	1.04977	1.57719	1.07904	1	0.793749	0.267084	1	0.0421706	0.774435	0.631648	0.0263367	0.630586	0	-0.0327042
Amino sugar and nucleotide sugar metabolism	5.1.3.5	100280696	GRMZM2G040397		1	1088	1136	1023	673	902	717	912	992	941	777	747	891	555	800	569	744	901	686	1082.33	764	948.333	805	641.333	777	1	0.705882	0.876193	1	0.796687	0.965217	1.34451	1.19127	1.22051	1	0.0147133	0.0290948	1	0.145619	0.737029	0.00714703	0.311509	0.0662784	0	-0.5025
Amino sugar and nucleotide sugar metabolism	2.7.7.23	100279878	GRMZM2G044629		1	721	654	721	545	557	521	480	494	449	1055	1005	1094	929	1260	847	989	1076	901	698.667	541	474.333	1051.33	1012	988.667	1	0.774332	0.678912	1	0.962587	0.940393	0.664553	0.534585	0.479771	1	0.00309721	0.000990829	1	0.775374	0.331107	0.000492821	0.0205108	0.000596832	0	-0.368976
Amino sugar and nucleotide sugar metabolism	5.4.99.30	100282614	GRMZM2G045287		1	332	265	481	169	174	172	165	196	176	292	367	269	155	224	126	111	184	161	359.333	171.667	179	309.333	168.333	152	1	0.477737	0.498145	1	0.544181	0.491379	1.16164	1.0198	1.17763	1	0.0424248	0.048965	1	0.0272876	0.0126619	0.51654	0.914327	0.312468	0	-1.06571
Amino sugar and nucleotide sugar metabolism	3.13.1.1	100282424	GRMZM2G053322		1	362	389	317	263	325	305	361	331	222	515	338	545	201	222	173	299	351	244	356	297.667	304.667	466	198.667	298	1	0.836142	0.855805	1	0.426323	0.639485	0.763948	1.49832	1.02237	1	0.104158	0.337604	1	0.0155669	0.0788033	0.1806	0.0128553	0.904763	0	-0.25818
Amino sugar and nucleotide sugar metabolism	AXS	542159	GRMZM2G063949		1	2456	2668	2609	1353	1597	1292	1688	1746	1700	3072	1515	2348	1910	2586	1876	2084	2225	1927	2577.67	1414	1711.33	2311.67	2124	2078.67	1	0.548558	0.663908	1	0.918818	0.899207	1.11507	0.665725	0.823284	1	0.000494289	0.000189923	1	0.729418	0.637711	0.589601	0.0464793	0.0139098	0	-0.866284
Amino sugar and nucleotide sugar metabolism	3.2.1.14	100283208	GRMZM2G064360		1	6	4	0	0	1	1	4	1	1	0	0	0	0	1	1	4	0	4	3.33333	0.666667	2	0	0.666667	2.66667	1	0.2	0.6	1	#DIV/0!	#DIV/0!	#DIV/0!	1	0.75	1	0.211579	0.546715	1	0.116117	0.116117	0.131778	1	0.709597	0	-2.32193
Amino sugar and nucleotide sugar metabolism	5.1.3.- 1.1.1.-	100286359	GRMZM2G072911		1	1771	2398	1427	506	830	622	726	772	670	2938	2850	2434	1012	1717	1045	1359	1605	1151	1865.33	652.667	722.667	2740.67	1258	1371.67	1	0.349893	0.38742	1	0.459012	0.500486	0.680613	0.518813	0.526853	1	0.0155113	0.0161495	1	0.00590136	0.0025387	0.0539843	0.0715078	0.00848705	0	-1.51502
Amino sugar and nucleotide sugar metabolism	5.4.99.30	542592	GRMZM2G073725		1	7153	6926	11511	3677	4328	3678	4556	5417	4728	8766	5465	5995	2554	4020	2472	5548	5835	4740	8530	3894.33	4900.33	6742	3015.33	5374.33	1	0.456546	0.574482	1	0.447246	0.797142	1.2652	1.29151	0.911803	1	0.0371177	0.0746884	1	0.0308491	0.272105	0.378976	0.183752	0.322495	0	-1.13117
Amino sugar and nucleotide sugar metabolism	3.2.1.55	100282597	GRMZM2G077299		1	733	785	160	138	232	80	366	216	81	3489	3200	1893	336	607	347	559	528	441	559.333	150	221	2860.67	430	509.333	1	0.268176	0.395113	1	0.150315	0.178047	0.195526	0.348837	0.433901	1	0.116639	0.19313	1	0.00820729	0.00879623	0.0122507	0.0474461	0.0323065	0	-1.89875
Amino sugar and nucleotide sugar metabolism	5.4.99.30	100274298	GRMZM2G087326		1	3588	6249	4805	1858	1918	1684	1985	2260	2087	8501	2996	3296	1246	1393	1151	2071	2477	2037	4880.67	1820	2110.67	4931	1263.33	2195	1	0.3729	0.432455	1	0.256202	0.445143	0.989792	1.44063	0.961579	1	0.0166344	0.0231226	1	0.109602	0.20166	0.9806	0.00499044	0.631252	0	-1.42314
Amino sugar and nucleotide sugar metabolism	3.2.1.14	100383770	GRMZM2G090441		1	34	29	20	15	10	13	15	19	19	32	55	24	15	8	12	27	13	12	27.6667	12.6667	17.6667	37	11.6667	17.3333	1	0.457831	0.638554	1	0.315315	0.468468	0.747748	1.08571	1.01923	1	0.0260225	0.081006	1	0.0561676	0.133738	0.410031	0.708991	0.950266	0	-1.12711
Amino sugar and nucleotide sugar metabolism	3.2.1.55	100193089	GRMZM2G097277		1	147	186	156	100	193	194	207	186	165	133	69	61	54	34	40	86	71	72	163	162.333	186	87.6667	42.6667	76.3333	1	0.99591	1.1411	1	0.486692	0.870722	1.85932	3.80469	2.43668	1	0.984997	0.245429	1	0.128526	0.652027	0.042535	0.0195731	0.00109916	0	-0.00591269
Amino sugar and nucleotide sugar metabolism	1.6.2.2	100191335	GRMZM2G133213		1	2650	2903	2321	847	1157	916	891	981	860	2077	1799	2320	938	1638	947	1209	1302	827	2624.67	973.333	910.667	2065.33	1174.33	1112.67	1	0.370841	0.346965	1	0.568593	0.538735	1.27082	0.828839	0.818454	1	0.0010228	0.000574146	1	0.0321775	0.0103919	0.0685218	0.466738	0.248792	0	-1.43113
Amino sugar and nucleotide sugar metabolism	3.2.1.52	100280178	GRMZM2G134251		1	477	445	562	403	360	293	444	478	418	839	702	676	445	665	469	618	678	700	494.667	352	446.667	739	526.333	665.333	1	0.71159	0.902965	1	0.712224	0.900316	0.669373	0.668778	0.671343	1	0.0394612	0.285772	1	0.0689253	0.260012	0.016447	0.0853884	0.00189191	0	-0.490881
Amino sugar and nucleotide sugar metabolism	3.2.1.14	100191620	GRMZM2G141456		1	10	15	13	5	7	3	4	5	2	6	8	7	2	4	7	6	9	4	12.6667	5	3.66667	7	4.33333	6.33333	1	0.394737	0.289474	1	0.619048	0.904762	1.80952	1.15385	0.578947	1	0.014483	0.00610723	1	0.163279	0.691761	0.0222699	0.737597	0.191744	0	-1.34104
Amino sugar and nucleotide sugar metabolism	5.1.3.5	100383103	GRMZM2G145460		1	1250	1241	909	575	794	620	824	826	590	1411	1232	1891	627	791	570	1324	1140	817	1133.33	663	746.667	1511.33	662.667	1093.67	1	0.585	0.658824	1	0.438465	0.723644	0.74989	1.0005	0.682719	1	0.0227115	0.0475505	1	0.0149981	0.165174	0.170442	0.997342	0.107199	0	-0.773491
Amino sugar and nucleotide sugar metabolism	2.7.7.23	100383496	GRMZM2G155729		1	153	268	124	61	85	80	83	80	77	220	148	170	46	88	51	101	107	73	181.667	75.3333	80	179.333	61.6667	93.6667	1	0.414679	0.440367	1	0.343866	0.522305	1.01301	1.22162	0.854093	1	0.0755347	0.0820016	1	0.00937184	0.0225839	0.9642	0.417429	0.267548	0	-1.26993
Amino sugar and nucleotide sugar metabolism	4.2.1.76	100285088	GRMZM2G166767		1	1104	1789	1184	466	613	486	564	614	530	1638	1216	1490	859	1003	754	1042	1097	835	1359	521.667	569.333	1448	872	991.333	1	0.383861	0.418935	1	0.60221	0.684622	0.938536	0.598242	0.574311	1	0.0193115	0.0221826	1	0.0158131	0.0360773	0.738909	0.0149437	0.00718382	0	-1.38135
Amino sugar and nucleotide sugar metabolism	5.4.99.30	100285211	GRMZM2G173341		1	1598	1847	1317	921	1202	912	1175	1031	985	1546	1226	1323	459	832	516	1248	1205	799	1587.33	1011.67	1063.67	1365	602.333	1084	1	0.637337	0.670097	1	0.44127	0.794139	1.16288	1.67958	0.981242	1	0.0331145	0.0327733	1	0.00702082	0.176793	0.284423	0.0525717	0.901372	0	-0.649871
Amino sugar and nucleotide sugar metabolism	5.1.3.5	100383292	GRMZM5G830983		1	235	292	189	114	180	142	166	205	138	221	197	233	93	202	115	121	132	118	238.667	145.333	169.667	217	136.667	123.667	1	0.608939	0.710894	1	0.6298	0.569892	1.09985	1.06341	1.37197	1	0.0577934	0.124364	1	0.082897	0.00121501	0.530777	0.832427	0.0817727	0	-0.715631
Amino sugar and nucleotide sugar metabolism	1.6.2.2	100126901	GRMZM2G157263		2	216	259	267	190	219	193	182	275	195	20	13	17	13	13	12	21	23	11	247.333	200.667	217.333	16.6667	12.6667	18.3333	1	0.811321	0.878706	1	0.76	1.1	14.84	15.8421	11.8545	1	0.0634694	0.416133	1	0.12343	0.713645	0.000133404	3.40643e-05	0.00245812	0	-0.301656
Amino sugar and nucleotide sugar metabolism	AXS	100282841	GRMZM2G167872		2	1620	1672	1622	1065	1405	1124	1315	1454	1246	1884	1458	1630	1896	2099	1787	1924	2550	2480	1638	1198	1338.33	1657.33	1927.33	2318	1	0.73138	0.817053	1	1.16291	1.39863	0.988335	0.621584	0.577366	1	0.0143684	0.00917144	1	0.154104	0.0473796	0.88448	0.00633272	0.00912671	0	-0.451307
Amino sugar and nucleotide sugar metabolism	3.2.1.14	100216890	GRMZM2G005633		3	1789	968	1592	2996	4260	2798	8591	10570	8797	413	740	843	1683	1781	1449	3029	2891	3898	1449.67	3351.33	9319.33	665.333	1637.67	3272.67	1	2.3118	6.4286	1	2.46142	4.91884	2.17886	2.04641	2.84763	1	0.0217036	0.00030966	1	0.00394757	0.0015685	0.0484302	0.0216057	0.00100294	0	1.20901
Amino sugar and nucleotide sugar metabolism	3.2.1.14	100384000	GRMZM2G051921		3	0	0	0	0	2	0	4	21	13	0	2	2	0	1	2	28	97	83	0	0.666667	12.6667	1.33333	1	69.3333	1	#DIV/0!	#DIV/0!	1	0.75	52	0	0.666667	0.182692	1	0.373901	0.0613528	1	0.724659	0.0320502	0.116117	0.724659	0.0587585	0	#DIV/0!
Amino sugar and nucleotide sugar metabolism	3.2.1.14	100283098	GRMZM2G051943		3	380	162	267	1626	4646	1803	5658	13238	9190	47	226	98	57	46	136	1312	2715	2768	269.667	2691.67	9362	123.667	79.6667	2265	1	9.98146	34.7169	1	0.644205	18.3154	2.18059	33.7866	4.13333	1	0.0689388	0.0142565	1	0.506134	0.0111276	0.151278	0.0559067	0.0339654	0	3.31925
Amino sugar and nucleotide sugar metabolism	3.2.1.14	100284192	GRMZM2G062974		3	7	5	7	10	24	12	63	40	52	18	56	37	30	289	163	40	46	86	6.33333	15.3333	51.6667	37	160.667	57.3333	1	2.42105	8.15789	1	4.34234	1.54955	0.171171	0.0954357	0.901163	1	0.111551	0.00245461	1	0.177114	0.32489	0.0492898	0.124339	0.739425	0	1.27563
Amino sugar and nucleotide sugar metabolism	3.2.1.14	100284387	GRMZM2G129189		3	72	40	58	88	97	96	87	270	191	53	22	78	145	135	135	328	185	200	56.6667	93.6667	182.667	51	138.333	237.667	1	1.65294	3.22353	1	2.71242	4.66013	1.11111	0.677108	0.768583	1	0.0188022	0.0791849	1	0.00616447	0.0179244	0.776487	0.000522916	0.474569	0	0.725035
Amino sugar and nucleotide sugar metabolism	3.2.1.14	100272870	GRMZM2G133781		3	173	112	153	260	254	234	247	330	295	241	183	289	304	318	259	466	578	483	146	249.333	290.667	237.667	293.667	509	1	1.70776	1.99087	1	1.23562	2.14165	0.614306	0.849035	0.571054	1	0.00620184	0.00852768	1	0.189213	0.00426709	0.0612668	0.0849189	0.00671635	0	0.772107
Amino sugar and nucleotide sugar metabolism	3.2.1.14	100274481	GRMZM2G162359		3	117	39	150	294	594	482	395	858	741	621	544	817	5482	2041	3755	3844	3882	5132	102	456.667	664.667	660.667	3759.33	4286	1	4.47712	6.51634	1	5.69021	6.48739	0.15439	0.121475	0.155079	1	0.0192197	0.0169728	1	0.035904	0.00109228	0.00311115	0.029599	0.00124467	0	2.16257
Amino sugar and nucleotide sugar metabolism	3.2.1.14	100280478	GRMZM2G328171		3	0	0	0	0	0	0	0	0	0	142	114	140	324	141	219	239	254	275	0	0	0	132	228	256	1	#DIV/0!	#DIV/0!	1	1.72727	1.93939	0	0	0	1	#DIV/0!	#DIV/0!	1	0.148808	0.000848161	0.000126764	0.0126421	1.64151e-05	0	#DIV/0!
Amino sugar and nucleotide sugar metabolism	3.2.1.14	100285336	GRMZM2G400999		3	2	2	0	2	0	0	9	4	10	0	0	0	0	0	0	0	0	0	1.33333	0.666667	7.66667	0	0	0	1	0.5	5.75	1	#DIV/0!	#DIV/0!	#DIV/0!	#DIV/0!	#DIV/0!	1	0.518519	0.0325398	1	#DIV/0!	#DIV/0!	0.116117	0.373901	0.014483	0	-1
Amino sugar and nucleotide sugar metabolism	3.2.1.14	100284575	GRMZM5G837822		3	0	2	6	15	12	18	5	10	18	0	0	5	0	2	0	1	6	8	2.66667	15	11	1.66667	0.666667	5	1	5.625	4.125	1	0.4	3	1.6	22.5	2.2	1	0.00754858	0.116753	1	0.607168	0.27944	0.701406	0.0015134	0.23724	0	2.49185
Amino sugar and nucleotide sugar metabolism	3.2.1.52	100280704	GRMZM5G860235		3	3	3	0	11	9	5	17	38	32	1	5	0	7	3	4	12	13	9	2	8.33333	29	2	4.66667	11.3333	1	4.16667	14.5	1	2.33333	5.66667	1	1.78571	2.55882	1	0.0354039	0.0129597	1	0.241982	0.00863579	1	0.160943	0.0499228	0	2.05889
Amino sugar and nucleotide sugar metabolism	3.2.1.14	100281817	GRMZM2G052175		4	18	4	18	22	53	33	77	134	108	11	29	23	7	17	10	40	48	70	13.3333	36	106.333	21	11.3333	52.6667	1	2.7	7.975	1	0.539683	2.50794	0.634921	3.17647	2.01899	1	0.090465	0.00557596	1	0.186164	0.0383693	0.338292	0.0610567	0.045888	0	1.43296
Amino sugar and nucleotide sugar metabolism	3.2.1.14	542525	GRMZM2G453805		4	92	49	61	1211	680	856	167	1593	810	2032	1805	1542	888	1327	1027	176	893	847	67.3333	915.667	856.667	1793	1080.67	638.667	1	13.599	12.7228	1	0.602714	0.3562	0.0375534	0.847316	1.34134	1	0.00563876	0.12823	1	0.0206169	0.0131475	0.000264236	0.461723	0.668799	0	3.76543
Anthocyanin biosynthesis	2.4.1.115,2.4.1.91	732800	GRMZM2G165390	UFGT	4	31	45	29	86	161	86	316	388	262	54	82	81	15	25	33	38	35	37	35	111	322	72.3333	24.3333	36.6667	1	3.17143	9.2	1	0.336406	0.506912	0.483871	4.56164	8.78182	1	0.0407308	0.00146464	1	0.0104065	0.0179763	0.0234047	0.0274327	0.00144639	0	1.66513
Arachidonic acid metabolism	5.3.99.3	100191300	GRMZM2G084863		1	1346	1633	923	352	440	393	388	405	361	970	709	859	271	520	301	538	517	336	1300.67	395	384.667	846	364	463.667	1	0.30369	0.295746	1	0.43026	0.548069	1.53743	1.08516	0.829619	1	0.0120717	0.0113907	1	0.0114879	0.0182066	0.107222	0.726158	0.293521	0	-1.71933
Arachidonic acid metabolism	1.11.1.9	541968	GRMZM2G135893		1	799	1406	632	436	614	535	633	565	474	887	698	860	320	462	348	637	565	441	945.667	528.333	557.333	815	376.667	547.667	1	0.558689	0.589355	1	0.462168	0.671984	1.16033	1.40265	1.01765	1	0.158017	0.180428	1	0.00392484	0.0313282	0.618527	0.0874881	0.901675	0	-0.839883
Arachidonic acid metabolism	3.3.2.6	100382637	GRMZM2G155580		1	2195	2309	1730	1213	1165	1213	1402	1115	896	4959	1639	2226	747	1548	913	1585	1206	736	2078	1197	1137.67	2941.33	1069.33	1175.67	1	0.576035	0.547482	1	0.363554	0.399705	0.706482	1.11939	0.967678	1	0.0077345	0.0149585	1	0.149683	0.168581	0.452405	0.629291	0.900694	0	-0.795773
Arachidonic acid metabolism	1.11.1.9	100283257	GRMZM2G329144		1	701	694	853	411	609	495	559	661	531	957	723	723	334	650	452	588	597	398	749.333	505	583.667	801	478.667	527.667	1	0.673932	0.778915	1	0.597586	0.65876	0.935497	1.05501	1.10613	1	0.0342213	0.0639235	1	0.0558528	0.0544316	0.610612	0.820313	0.50191	0	-0.569324
Arachidonic acid metabolism	1.11.1.9	100285629	GRMZM2G012479		2	219	309	125	55	95	92	86	101	70	148	122	189	252	442	264	339	250	179	217.667	80.6667	85.6667	153	319.333	256	1	0.370597	0.393568	1	2.08715	1.6732	1.42266	0.25261	0.334635	1	0.0662968	0.0704164	1	0.0612811	0.1096	0.316884	0.0190601	0.0224939	0	-1.43208
Arachidonic acid metabolism	1.11.1.9	100273297	GRMZM2G144153		2	2918	2847	3372	1776	2907	2493	2635	3084	2659	1209	1197	1145	1119	2030	1322	1188	1666	1597	3045.67	2392	2792.67	1183.67	1490.33	1483.67	1	0.785378	0.916931	1	1.25908	1.25345	2.57308	1.60501	1.88227	1	0.151217	0.31383	1	0.330069	0.116924	0.000356528	0.104344	0.00329276	0	-0.348541
Arachidonic acid metabolism	1.11.1.9	100280060	GRMZM5G884600		2	204	100	180	70	129	93	104	152	101	147	146	137	187	98	145	139	212	271	161.333	97.3333	119	143.333	143.333	207.333	1	0.603306	0.737603	1	1	1.44651	1.12558	0.67907	0.573955	1	0.148536	0.299172	1	1	0.170113	0.5994	0.210947	0.100947	0	-0.729039
Arginine and proline metabolism	1.14.11.2	100284871	GRMZM2G025867		1	3925	3311	3133	1144	1593	1286	1635	1762	1639	2556	1991	2523	974	1712	1064	1037	1177	837	3456.33	1341	1678.67	2356.67	1250	1017	1	0.387983	0.485678	1	0.53041	0.431542	1.46662	1.0728	1.65061	1	0.00151676	0.00187177	1	0.0201203	0.00298838	0.0218884	0.75089	0.00348729	0	-1.36593
Arginine and proline metabolism	2.7.2.11	100280719	GRMZM2G028535		1	441	729	423	186	314	225	243	237	238	700	571	345	205	237	147	314	286	189	531	241.667	239.333	538.667	196.333	263	1	0.455116	0.450722	1	0.36448	0.488243	0.985767	1.2309	0.910013	1	0.0526428	0.0423232	1	0.0329564	0.0670529	0.959953	0.381438	0.566359	0	-1.13569
Arginine and proline metabolism	3.5.3.12	100280344	GRMZM2G064159		1	661	663	712	522	593	488	573	557	526	1310	1365	1050	847	1106	828	894	797	656	678.667	534.333	552	1241.67	927	782.333	1	0.787328	0.81336	1	0.746577	0.630067	0.546577	0.576411	0.705582	1	0.0147651	0.00425288	1	0.0759679	0.0182519	0.00464547	0.0143796	0.0308168	0	-0.344963
Arginine and proline metabolism	1.5.1.2	606449	GRMZM2G068665		1	945	746	1229	371	437	393	417	472	418	1788	1591	1704	1003	1436	961	811	955	816	973.333	400.333	435.667	1694.33	1133.33	860.667	1	0.411301	0.447603	1	0.668896	0.507968	0.574464	0.353235	0.506197	1	0.0154769	0.0190285	1	0.0258445	0.000354735	0.00887505	0.00871672	0.00109675	0	-1.28173
Arginine and proline metabolism	3.5.1.53	100282130	GRMZM2G073950		1	440	635	569	220	311	272	256	294	274	751	489	494	189	231	163	335	315	261	548	267.667	274.667	578	194.333	303.667	1	0.488443	0.501217	1	0.336217	0.525375	0.948097	1.37736	0.904501	1	0.0112723	0.00939161	1	0.0124185	0.0372069	0.786822	0.0902064	0.305077	0	-1.03374
Arginine and proline metabolism	2.6.1.13	100191445	GRMZM2G080828		1	3093	3553	2219	1195	4395	1443	2603	1377	1762	8831	8451	9564	6591	11946	7072	7436	5905	4144	2955	2344.33	1914	8948.67	8536.33	5828.33	1	0.793345	0.647716	1	0.953922	0.651307	0.330217	0.27463	0.328396	1	0.608299	0.122521	1	0.824456	0.0361193	0.000299117	0.0361186	0.0183581	0	-0.33398
Arginine and proline metabolism	1.14.11.2	100303994	GRMZM2G145061		1	422	609	333	117	166	162	156	206	143	324	235	346	110	223	123	176	169	110	454.667	148.333	168.333	301.667	152	151.667	1	0.326246	0.370235	1	0.503867	0.502762	1.50718	0.975877	1.10989	1	0.0208694	0.0266242	1	0.0384481	0.0197355	0.157546	0.929619	0.588898	0	-1.61597
Arginine and proline metabolism	1.5.3.17	100384102	GRMZM2G150248		1	647	720	536	287	481	440	490	710	495	1025	888	1159	581	1079	693	464	487	443	634.333	402.667	565	1024	784.333	464.667	1	0.634787	0.890699	1	0.765951	0.453776	0.619466	0.513387	1.21593	1	0.0437623	0.484555	1	0.231221	0.0021263	0.0147128	0.0779795	0.244603	0	-0.655655
Arginine and proline metabolism	1.14.11.2	100193935	GRMZM2G168506		1	982	852	985	665	703	631	776	784	738	852	1012	689	424	614	448	741	676	560	939.667	666.333	766	851	495.333	659	1	0.709117	0.815183	1	0.58206	0.774383	1.10419	1.34522	1.16237	1	0.00488706	0.0196259	1	0.0325331	0.147835	0.438015	0.0539016	0.122626	0	-0.495905
Arginine and proline metabolism	3.4.11.5	100272740	GRMZM2G176396		1	1165	1388	1088	859	1085	778	944	836	853	3884	2250	3320	1284	2273	1529	1749	1799	1339	1213.67	907.333	877.667	3151.33	1695.33	1629	1	0.747597	0.723153	1	0.537973	0.516924	0.385128	0.535195	0.538776	1	0.075773	0.0248971	1	0.0612106	0.038419	0.0164789	0.0645355	0.00736024	0	-0.419668
Arginine and proline metabolism	1.14.11.2	100283657	GRMZM2G348578		1	457	678	317	182	191	210	188	179	170	423	302	301	209	351	232	270	232	171	484	194.333	179	342	264	224.333	1	0.401515	0.369835	1	0.77193	0.655945	1.4152	0.736111	0.79792	1	0.0514748	0.0441649	1	0.262139	0.0770951	0.275874	0.194676	0.196711	0	-1.31647
Arginine and proline metabolism	1.14.11.2	100282945	GRMZM2G459063		1	583	512	590	283	421	264	347	473	402	465	265	370	408	528	373	387	427	371	561.667	322.667	407.333	366.667	436.333	395	1	0.574481	0.725223	1	1.19	1.07727	1.53182	0.739496	1.03122	1	0.0124992	0.0250281	1	0.402227	0.661954	0.0362221	0.170872	0.773724	0	-0.79967
Arginine and proline metabolism	1.14.11.2	100193348	GRMZM5G855891		1	564	549	554	179	290	235	245	297	236	444	456	283	254	306	216	167	224	235	555.667	234.667	259.333	394.333	258.667	208.667	1	0.422316	0.466707	1	0.655959	0.529163	1.40913	0.907216	1.24281	1	0.000578814	0.000109691	1	0.0923073	0.0357327	0.04485	0.592494	0.148789	0	-1.24361
Arginine and proline metabolism	1.5.3.17	100191603	GRMZM2G078033		2	1974	1942	2211	1834	2572	2220	2841	3438	3204	3228	2590	3469	4467	7574	4955	4805	4011	3375	2042.33	2208.67	3161	3095.67	5665.33	4063.67	1	1.08144	1.54774	1	1.83009	1.3127	0.659739	0.389856	0.777869	1	0.508518	0.0044292	1	0.0619469	0.119282	0.0187495	0.0249215	0.114528	0	0.112957
Arginine and proline metabolism	3.5.1.4	100283862	GRMZM2G111309		2	18	29	22	14	26	16	26	39	28	48	46	29	38	67	54	43	72	34	23	18.6667	31	41	53	49.6667	1	0.811594	1.34783	1	1.29268	1.21138	0.560976	0.352201	0.624161	1	0.427352	0.196261	1	0.309882	0.540074	0.0578866	0.0200582	0.199449	0	-0.30117
Arginine and proline metabolism	1.14.11.2	100383727	GRMZM2G520535		2	1402	1103	1595	961	1164	918	1115	1048	949	1508	1155	1487	1384	1895	1330	1762	1764	1465	1366.67	1014.33	1037.33	1383.33	1536.33	1663.67	1	0.742195	0.759024	1	1.1106	1.20265	0.987952	0.66023	0.623522	1	0.0952611	0.0946769	1	0.512748	0.137838	0.931879	0.0556743	0.0047651	0	-0.43013
Arginine and proline metabolism	1.5.3.16	100383200	GRMZM2G035994		3	17	3	8	9	19	12	41	15	5	0	0	0	0	0	1	2	1	3	9.33333	13.3333	20.3333	0	0.333333	2	1	1.42857	2.17857	1	#DIV/0!	#DIV/0!	#DIV/0!	40	10.1667	1	0.473069	0.392389	1	0.373901	0.0257214	0.0849169	0.012059	0.163147	0	0.514573
Arginine and proline metabolism	1.5.-.-	100281269	GRMZM2G117956		3	66	81	55	654	177	263	947	749	295	1069	880	834	2509	3074	2609	2108	1801	1933	67.3333	364.667	663.667	927.667	2730.67	1947.33	1	5.41584	9.85644	1	2.94359	2.09917	0.0725835	0.133545	0.340808	1	0.113107	0.03666	1	0.000665289	0.000874334	0.000285625	0.000484393	0.0037865	0	2.43719
Arginine and proline metabolism	4.1.1.17	100274319	GRMZM2G140824		3	3	0	4	2	14	3	4	21	21	2	3	6	5	13	6	2	2	1	2.33333	6.33333	15.3333	3.66667	8	1.66667	1	2.71429	6.57143	1	2.18182	0.454545	0.636364	0.791667	9.2	1	0.376862	0.0882104	1	0.195198	0.184074	0.476621	0.735155	0.073746	0	1.44057
Arginine and proline metabolism	1.5.3.14	541983	GRMZM2G034152		4	1	0	0	4	12	9	27	14	16	28	4	7	0	2	2	34	23	17	0.333333	8.33333	19	13	1.33333	24.6667	1	25	57	1	0.102564	1.89744	0.025641	6.25	0.77027	1	0.0274258	0.010007	1	0.198567	0.26654	0.169025	0.0448066	0.426732	0	4.64386
Arginine and proline metabolism	1.5.-.-	100281186	GRMZM2G053720		4	899	761	1271	803	1401	1054	1575	1359	1635	3877	2992	2456	1522	2041	1701	941	989	949	977	1086	1523	3108.33	1754.67	959.667	1	1.11157	1.55885	1	0.564504	0.30874	0.314316	0.618921	1.58701	1	0.661299	0.0348197	1	0.0374071	0.00659362	0.00847122	0.0441884	0.00270231	0	0.152594
Arginine biosynthesis	2.7.2.8	100273023	GRMZM2G026922		1	63	155	41	50	80	82	94	67	58	284	154	179	67	60	63	152	105	80	86.3333	70.6667	73	205.667	63.3333	112.333	1	0.818533	0.84556	1	0.307942	0.546191	0.419773	1.11579	0.649852	1	0.689216	0.733751	1	0.0233913	0.107142	0.087346	0.525115	0.172552	0	-0.288888
Arginine biosynthesis	1.2.1.38	100191877	GRMZM2G038848		1	948	1261	596	278	395	316	380	296	320	1130	862	1344	353	652	382	662	567	301	935	329.667	332	1112	462.333	510	1	0.352585	0.35508	1	0.415767	0.458633	0.840827	0.71305	0.65098	1	0.0361524	0.0357638	1	0.0183343	0.0269559	0.497268	0.26026	0.183718	0	-1.50396
Arginine biosynthesis	2.3.1.35	100383335	GRMZM2G044237		1	1437	2103	1087	657	927	843	928	758	751	1974	1011	1403	432	789	479	992	835	557	1542.33	809	812.333	1462.67	566.667	794.667	1	0.52453	0.526691	1	0.38742	0.5433	1.05447	1.42765	1.02223	1	0.0762163	0.0739656	1	0.0409447	0.0952997	0.854921	0.152783	0.905488	0	-0.930903
Arginine biosynthesis	2.1.3.3	100280306	GRMZM2G046748		1	1231	1268	1044	412	454	423	517	437	410	1139	1029	1080	361	663	410	615	517	427	1181	429.667	454.667	1082.67	478	519.667	1	0.363816	0.384984	1	0.441502	0.479988	1.09083	0.898884	0.87492	1	0.000438045	0.000683629	1	0.00361347	0.000862164	0.26678	0.635676	0.361039	0	-1.45872
Arginine biosynthesis	2.1.3.3	100284885	GRMZM2G050371		1	497	606	597	174	270	280	291	356	312	348	373	312	184	268	181	207	211	190	566.667	241.333	319.667	344.333	211	202.667	1	0.425882	0.564118	1	0.612778	0.588577	1.64569	1.14376	1.5773	1	0.00259035	0.00344084	1	0.0165017	0.00167389	0.00474956	0.530366	0.00442019	0	-1.23147
Arginine biosynthesis	2.7.2.8	100283064	GRMZM2G132777		1	771	398	1209	415	417	308	457	643	464	787	675	552	388	746	497	512	561	440	792.667	380	521.333	671.333	543.667	504.333	1	0.479394	0.657696	1	0.809831	0.751241	1.18073	0.698958	1.03371	1	0.156772	0.325206	1	0.36764	0.09419	0.645084	0.217389	0.820766	0	-1.06071
Arginine biosynthesis	2.3.1.1	100381519	GRMZM2G134426		1	507	564	558	324	430	318	408	484	373	796	651	715	494	737	532	504	552	445	543	357.333	421.667	720.667	587.667	500.333	1	0.658072	0.77655	1	0.815449	0.694265	0.753469	0.608054	0.842771	1	0.0102558	0.0316064	1	0.198327	0.0134065	0.0177062	0.0514078	0.155813	0	-0.603682
Arginine biosynthesis	3.5.1.16	100283456	GRMZM2G181273		1	706	984	609	399	496	507	501	451	421	866	535	665	244	350	220	483	434	351	766.333	467.333	457.667	688.667	271.333	422.667	1	0.60983	0.597216	1	0.393998	0.613746	1.11278	1.72236	1.08281	1	0.0636635	0.0546962	1	0.0160803	0.0623056	0.627441	0.0204328	0.480497	0	-0.71352
Arginine biosynthesis	2.7.2.8	100273023	GRMZM2G323719		1	68	55	53	41	56	34	102	100	102	123	131	85	28	38	34	186	140	108	58.6667	43.6667	101.333	113	33.3333	144.667	1	0.744318	1.72727	1	0.294985	1.28024	0.519174	1.31	0.700461	1	0.134558	0.00084968	1	0.00532661	0.301511	0.0220657	0.219803	0.12824	0	-0.426009
Arginine biosynthesis	1.14.13.49	100381773	GRMZM2G384293		1	347	325	366	221	308	285	315	336	251	365	177	279	133	256	129	168	163	107	346	271.333	300.667	273.667	172.667	146	1	0.7842	0.868979	1	0.630938	0.533496	1.26431	1.57143	2.05936	1	0.0593567	0.18289	1	0.214282	0.0915473	0.263246	0.115087	0.0086118	0	-0.350706
Arginine biosynthesis	3.5.3.1	100272721	GRMZM2G174671		2	2585	2126	2816	2060	2523	2334	2793	2849	2225	2643	1746	2601	2024	3724	2328	2163	2048	1607	2509	2305.67	2622.33	2330	2692	1939.33	1	0.918958	1.04517	1	1.15536	0.832332	1.07682	0.856488	1.35218	1	0.450282	0.71056	1	0.578508	0.311871	0.641258	0.51417	0.0593769	0	-0.121929
Ascorbate and aldarate metabolism	1.11.1.11	100282326	GRMZM2G004211		1	111	94	72	27	22	24	31	27	11	88	75	67	35	31	27	70	45	45	92.3333	24.3333	23	76.6667	31	53.3333	1	0.263538	0.249097	1	0.404348	0.695652	1.20435	0.784946	0.43125	1	0.00394429	0.00568754	1	0.00221318	0.0869792	0.289453	0.0709488	0.0425803	0	-1.92392
Ascorbate and aldarate metabolism	1.11.1.11	100283135	GRMZM2G006791		1	108	154	97	70	69	63	84	65	61	187	86	131	28	36	36	85	71	59	119.667	67.3333	70	134.667	33.3333	71.6667	1	0.562674	0.584958	1	0.247525	0.532178	0.888614	2.02	0.976744	1	0.0409626	0.0578448	1	0.0259518	0.105002	0.682165	0.000593353	0.879683	0	-0.829629
Ascorbate and aldarate metabolism	1.11.1.11	100193740	GRMZM2G014397		1	1236	1197	1454	407	513	354	396	480	442	1449	1226	1155	408	575	377	453	446	416	1295.67	424.667	439.333	1276.67	453.333	438.333	1	0.327759	0.339079	1	0.355091	0.343342	1.01488	0.936765	1.00228	1	0.000712671	0.000511318	1	0.00157973	0.00071719	0.881207	0.729346	0.972029	0	-1.60929
Ascorbate and aldarate metabolism	3.1.3.93	100280816	GRMZM2G029731		1	307	282	310	134	226	182	191	191	182	265	211	286	215	254	214	255	236	183	299.667	180.667	188	254	227.667	224.667	1	0.602892	0.627364	1	0.896325	0.884514	1.17979	0.793558	0.836795	1	0.0131739	0.000283867	1	0.3673	0.398078	0.130262	0.18813	0.167126	0	-0.730028
Ascorbate and aldarate metabolism	1.11.1.11	100283822	GRMZM2G054300		1	8679	8676	9482	3063	3313	3077	2660	3487	3262	14108	9219	10823	7190	8374	6411	5392	6246	5517	8945.67	3151	3136.33	11383.3	7325	5718.33	1	0.352238	0.350598	1	0.643485	0.502343	0.785857	0.430171	0.54847	1	3.22808e-05	9.05935e-05	1	0.0586875	0.0179725	0.171149	0.00193007	0.00206682	0	-1.50538
Ascorbate and aldarate metabolism	2.7.7.69	100283852	GRMZM2G057186		1	2880	2369	2678	2007	2413	1773	2103	2076	1754	2741	2299	2276	1338	1572	1184	2584	2129	1656	2642.33	2064.33	1977.67	2438.67	1364.67	2123	1	0.781254	0.748455	1	0.559595	0.870558	1.08352	1.5127	0.931543	1	0.0727418	0.0233565	1	0.00470957	0.362907	0.391251	0.0327667	0.643052	0	-0.356137
Ascorbate and aldarate metabolism	1.6.5.4	100501585	GRMZM2G084881		1	5413	6473	5757	2379	2682	2177	2431	3175	2390	5268	5165	4509	1929	2505	1856	2623	2669	2222	5881	2412.67	2665.33	4980.67	2096.67	2504.67	1	0.410248	0.453211	1	0.420961	0.502878	1.18077	1.15072	1.06415	1	0.000550478	0.00133932	1	0.000780923	0.000864659	0.0834499	0.278653	0.611378	0	-1.28543
Ascorbate and aldarate metabolism	1.11.1.11	100194161	GRMZM2G120517		1	1523	1076	1448	450	671	492	399	554	495	1245	1421	1173	706	1065	776	516	681	543	1349	537.667	482.667	1279.67	849	580	1	0.398567	0.357796	1	0.663454	0.453243	1.05418	0.633294	0.832184	1	0.00620786	0.00398304	1	0.0312069	0.00145429	0.680861	0.0734126	0.226694	0	-1.32711
Ascorbate and aldarate metabolism	5.1.3.18	100192102	GRMZM2G124434		1	2490	2890	3010	912	1098	900	747	719	679	6020	3258	3062	759	1189	830	1029	970	689	2796.67	970	715	4113.33	926	896	1	0.346841	0.255662	1	0.225122	0.217828	0.679903	1.04752	0.797991	1	0.000422935	0.000193768	1	0.0297785	0.0286018	0.245322	0.780635	0.165158	0	-1.52765
Ascorbate and aldarate metabolism	1.1.1.316	732776	GRMZM2G126002		1	814	640	1013	293	384	288	278	295	304	948	835	894	438	674	459	308	360	371	822.333	321.667	292.333	892.333	523.667	346.333	1	0.391163	0.355493	1	0.586851	0.388121	0.921554	0.614258	0.844081	1	0.0111348	0.00800803	1	0.010933	0.000136009	0.5678	0.0685645	0.0608473	0	-1.35416
Ascorbate and aldarate metabolism	1.6.5.4	100382120	GRMZM2G134708		1	1345	1808	1276	665	1209	1104	1128	1042	671	5592	2051	3678	1201	1776	1313	2148	1973	1440	1476.33	992.667	947	3773.67	1430	1853.67	1	0.672387	0.641454	1	0.378942	0.491211	0.39122	0.694172	0.510879	1	0.109673	0.0721934	1	0.0869565	0.140099	0.09105	0.145468	0.0236613	0	-0.572637
Ascorbate and aldarate metabolism	1.11.1.11	100285887	GRMZM2G137839		1	7333	9571	9290	4123	4809	4697	4610	4399	4542	10878	4056	7003	4244	4935	3913	5491	4555	4299	8731.33	4543	4517	7312.33	4364	4781.67	1	0.52031	0.517332	1	0.5968	0.653918	1.19406	1.04102	0.94465	1	0.00469175	0.00396845	1	0.214115	0.276146	0.53573	0.652543	0.51134	0	-0.942557
Ascorbate and aldarate metabolism	5.1.3.18	100280325	GRMZM2G138907		1	410	377	588	289	274	183	256	365	334	489	393	431	247	314	258	369	441	388	458.333	248.667	318.333	437.667	273	399.333	1	0.542545	0.694545	1	0.623762	0.912414	1.04722	0.910867	0.797162	1	0.0461334	0.128031	1	0.0090711	0.338083	0.786119	0.567234	0.105945	0	-0.882184
Ascorbate and aldarate metabolism	1.11.1.11	542476	GRMZM2G140667		1	2126	1519	2291	1859	2022	1574	1881	2030	2095	6362	4005	5172	4490	6601	4593	5684	4622	3378	1978.67	1818.33	2002	5179.67	5228	4561.33	1	0.918969	1.01179	1	1.00933	0.880623	0.382007	0.347807	0.438907	1	0.582917	0.928155	1	0.962533	0.551572	0.0112703	0.00819357	0.018723	0	-0.121912
Ascorbate and aldarate metabolism	1.10.3.3	100273169	GRMZM2G141376		1	193	140	293	142	156	104	133	124	128	262	217	183	183	215	169	100	130	160	208.667	134	128.333	220.667	189	130	1	0.642173	0.615016	1	0.856495	0.589124	0.945619	0.708995	0.987179	1	0.190847	0.148316	1	0.30004	0.0341976	0.82335	0.0562333	0.928767	0	-0.638967
Ascorbate and aldarate metabolism	1.11.1.11	100272974	GRMZM2G156227		1	457	401	359	180	235	210	166	239	172	513	309	345	94	186	115	201	208	153	405.667	208.333	192.333	389	131.667	187.333	1	0.513558	0.474117	1	0.338475	0.481577	1.04284	1.58228	1.02669	1	0.00373166	0.00439665	1	0.0200696	0.0364629	0.82095	0.0750304	0.871877	0	-0.961401
Ascorbate and aldarate metabolism	1.6.5.4	100279805	GRMZM2G320307		1	870	826	681	590	803	666	699	613	530	1040	869	1084	560	1005	609	943	916	631	792.333	686.333	614	997.667	724.667	830	1	0.866218	0.774926	1	0.726362	0.831941	0.794186	0.947102	0.739759	1	0.278098	0.0764437	1	0.153783	0.232994	0.077534	0.815739	0.123759	0	-0.207198
Ascorbate and aldarate metabolism	2.7.7.69	100272546	GRMZM2G359397		1	1978	1976	1691	952	1545	1439	1167	1345	1179	1622	1030	1524	741	1320	794	677	756	482	1881.67	1312	1230.33	1392	951.667	638.333	1	0.697254	0.653853	1	0.683669	0.458573	1.35177	1.37863	1.92742	1	0.0505519	0.0042539	1	0.165869	0.0197861	0.0767332	0.237712	0.00402546	0	-0.520243
Ascorbate and aldarate metabolism	1.11.1.11	100193965	GRMZM2G460406		1	4057	4534	2999	2098	2144	2055	2157	2172	1852	3158	2413	3278	1691	2954	1804	1922	1913	1518	3863.33	2099	2060.33	2949.67	2149.67	1784.33	1	0.543313	0.533305	1	0.728783	0.604927	1.30975	0.97643	1.15468	1	0.0177865	0.0179312	1	0.174953	0.0180816	0.158688	0.906318	0.178068	0	-0.880144
Ascorbate and aldarate metabolism	1.3.2.3	100381436	GRMZM2G469969		1	1358	1660	1406	519	719	548	625	599	514	1927	1371	1404	348	650	409	634	680	504	1474.67	595.333	579.333	1567.33	469	606	1	0.403707	0.392857	1	0.299234	0.386644	0.940876	1.26937	0.955996	1	0.00144958	0.000844814	1	0.00558415	0.00687021	0.671732	0.319853	0.691383	0	-1.30862
Ascorbate and aldarate metabolism	1.6.5.4	100272772	GRMZM5G828229		1	721	1061	641	435	536	419	481	469	350	892	564	679	432	572	441	604	571	433	807.667	463.333	433.333	711.667	481.667	536	1	0.573669	0.536525	1	0.676815	0.753162	1.13489	0.961938	0.808458	1	0.0618291	0.0505794	1	0.0962744	0.183704	0.582321	0.768538	0.20029	0	-0.80171
Ascorbate and aldarate metabolism	1.13.99.1	100273421	GRMZM2G126900		3	378	229	533	1238	1715	1260	1477	2031	1997	480	1685	973	2742	4212	3075	2630	3348	3669	380	1404.33	1835	1046	3343	3215.67	1	3.69561	4.82895	1	3.19598	3.07425	0.363289	0.420082	0.570644	1	0.0045707	0.00188243	1	0.0153709	0.00958148	0.138488	0.0146992	0.0178069	0	1.88581
Ascorbate and aldarate metabolism	1.11.1.11	100383462	GRMZM2G047968			0	0	0	0	1	1	1	0	2	0	0	0	3	7	0	0	2	0	0	0.666667	1	0	3.33333	0.666667	1	#DIV/0!	#DIV/0!	1	#DIV/0!	#DIV/0!	#DIV/0!	0.2	1.5	1	0.116117	0.158302	1	0.175523	0.373901	#DIV/0!	0.264145	0.724659	0	#DIV/0!
Benzoxazinoid biosynthesis	4.1.2.8	100273163	GRMZM2G046163		1	4	0	0	3	3	2	1	0	0	88	44	39	6	11	5	6	3	4	1.33333	2.66667	0.333333	57	7.33333	4.33333	1	2	0.25	1	0.128655	0.0760234	0.0233918	0.363636	0.0769231	1	0.386912	0.507158	1	0.0339207	0.0278421	0.0235252	0.0685871	0.0132356	0	1
Benzoxazinoid biosynthesis	2.4.1.202	100277344	GRMZM2G085054		1	1433	946	1122	427	634	458	625	956	728	2151	1852	2040	808	1165	906	766	846	960	1167	506.333	769.667	2014.33	959.667	857.333	1	0.433876	0.659526	1	0.476419	0.425616	0.579348	0.527614	0.897745	1	0.0133989	0.0829061	1	0.00156087	0.000369271	0.00710947	0.0219301	0.48059	0	-1.20465
Benzoxazinoid biosynthesis	1.14.13.139	100382554	GRMZM2G172491		1	455	457	499	429	432	292	387	414	540	401	409	319	201	248	185	281	400	364	470.333	384.333	447	376.333	211.333	348.333	1	0.817151	0.95039	1	0.561559	0.925598	1.24978	1.81861	1.28325	1	0.149923	0.660568	1	0.00868556	0.571438	0.0430352	0.0256477	0.168986	0	-0.291325
Benzoxazinoid biosynthesis	1.14.13.137	100192631	GRMZM2G085661		3	0	3	0	17	11	6	7	8	11	2	5	1	4	1	2	129	67	58	1	11.3333	8.66667	2.66667	2.33333	84.6667	1	11.3333	8.66667	1	0.875	31.75	0.375	4.85714	0.102362	1	0.0362211	0.00802312	1	0.834019	0.0214141	0.34649	0.0525831	0.0272689	0	3.5025
Benzoxazinoid biosynthesis	2.4.1.202	100274317	GRMZM2G161335		3	1321	947	1187	1327	1518	1244	1664	2064	1700	811	791	665	562	757	532	1435	1471	1208	1151.67	1363	1809.33	755.667	617	1371.33	1	1.1835	1.57106	1	0.816498	1.81473	1.52404	2.20908	1.3194	1	0.195679	0.0173924	1	0.174303	0.00282719	0.0288349	0.0022642	0.0449282	0	0.243062
Benzoxazinoid biosynthesis	2.1.1.241	100147731	GRMZM2G441753		3	52	30	108	268	304	223	456	540	577	44	55	32	225	254	178	357	433	389	63.3333	265	524.333	43.6667	219	393	1	4.18421	8.27895	1	5.01527	9	1.45038	1.21005	1.33418	1	0.0036242	0.000416247	1	0.00162095	0.000109742	0.461144	0.226784	0.0353717	0	2.06496
beta-Alanine metabolism	6.3.2.1	100191171	GRMZM5G876146		1	81	168	69	38	55	60	85	74	63	157	109	159	45	64	58	125	84	73	106	51	74	141.667	55.6667	94	1	0.481132	0.698113	1	0.392941	0.663529	0.748235	0.916168	0.787234	1	0.159731	0.371653	1	0.00761241	0.104184	0.368432	0.620321	0.305847	0	-1.0555
Biotin metabolism	2.8.1.6	100194297	GRMZM2G095400		1	636	608	574	288	351	260	397	433	352	1081	544	807	339	538	338	536	609	525	606	299.667	394	810.667	405	556.667	1	0.494499	0.650165	1	0.499589	0.686678	0.747533	0.739918	0.707784	1	0.000692452	0.00198652	1	0.0739703	0.181566	0.259919	0.215943	0.00993768	0	-1.01596
Biotin metabolism	2.6.1.62	100382888	GRMZM2G102156		1	298	478	209	110	195	153	175	187	135	410	315	267	122	204	118	218	163	131	328.333	152.667	165.667	330.667	148	170.667	1	0.464975	0.504569	1	0.447581	0.516129	0.992944	1.03153	0.970703	1	0.101275	0.11395	1	0.022421	0.0311218	0.980468	0.906342	0.875207	0	-1.10478
Biotin metabolism	2.3.1.47	100191565	GRMZM2G110932		1	320	454	305	223	267	308	274	228	250	777	472	458	195	354	215	353	275	217	359.667	266	250.667	569	254.667	281.667	1	0.739574	0.696942	1	0.447569	0.495021	0.632103	1.0445	0.889941	1	0.153963	0.0910375	1	0.0528613	0.0612036	0.141122	0.848698	0.497364	0	-0.435234
Biotin metabolism	2.8.1.6	100194297	GRMZM2G452523		1	529	535	414	182	234	213	259	291	270	404	394	313	181	271	187	212	249	204	492.667	209.667	273.333	370.333	213	221.667	1	0.425575	0.554804	1	0.575158	0.59856	1.33033	0.984351	1.23308	1	0.00256614	0.00562079	1	0.0183764	0.00966238	0.0662358	0.923812	0.0367007	0	-1.23251
Brassinosteroid biosynthesis	1.14.-.-	100272666	GRMZM2G012391		1	1800	1158	1492	1543	1404	1353	1489	1241	1284	3894	2347	2753	2007	2749	1842	1698	1113	870	1483.33	1433.33	1338	2998	2199.33	1227	1	0.966292	0.902022	1	0.7336	0.409273	0.494774	0.651713	1.09046	1	0.809215	0.508771	1	0.213634	0.0278301	0.0385306	0.0546	0.688479	0	-0.0494687
Brassinosteroid biosynthesis	1.14.-.-	100272666	GRMZM2G013592		1	3	6	3	2	5	1	5	5	3	14	18	5	0	2	2	6	12	8	4	2.66667	4.33333	12.3333	1.33333	8.66667	1	0.666667	1.08333	1	0.108108	0.702703	0.324324	2	0.5	1	0.441823	0.795255	1	0.0478583	0.434894	0.103893	0.386912	0.0831129	0	-0.584963
Brassinosteroid biosynthesis	1.14.-.-	100286851	GRMZM2G047684		1	515	393	475	164	236	162	276	204	262	530	338	140	144	108	98	169	159	125	461	187.333	247.333	336	116.667	151	1	0.406363	0.536515	1	0.347222	0.449405	1.37202	1.60571	1.63797	1	0.00322806	0.00712366	1	0.125341	0.17806	0.349816	0.0654888	0.0201042	0	-1.29916
Brassinosteroid biosynthesis	1.14.-.-	100501672	GRMZM2G106468		1	17	20	20	6	7	5	8	9	9	14	14	17	4	8	7	14	6	6	19	6	8.66667	15	6.33333	8.66667	1	0.315789	0.45614	1	0.422222	0.577778	1.26667	0.947368	1	1	0.00035461	0.000606962	1	0.00517963	0.0902321	0.0474207	0.814902	1	0	-1.66297
Brassinosteroid biosynthesis	1.14.13.-	100217085	GRMZM2G107199		1	4787	5740	5683	3715	3907	3910	3101	3665	2862	7217	5737	5981	2115	3219	2244	1916	1083	918	5403.33	3844	3209.33	6311.67	2526	1305.67	1	0.711413	0.593954	1	0.400211	0.206866	0.856087	1.52177	2.458	1	0.00778369	0.00489884	1	0.00276652	0.000822372	0.175429	0.0204959	0.00815014	0	-0.491241
Brassinosteroid biosynthesis	1.14.-.-	100217090	GRMZM2G126055		1	773	716	1022	733	683	693	604	729	774	1930	1563	1702	508	683	595	388	205	200	837	703	702.333	1731.67	595.333	264.333	1	0.839904	0.839108	1	0.343792	0.152647	0.483349	1.18085	2.657	1	0.231959	0.275992	1	0.000656752	0.000288025	0.00327549	0.110941	0.00543405	0	-0.251703
Brassinosteroid biosynthesis	1.14.-.-	100384722	GRMZM2G143235		1	99	74	99	49	77	50	76	68	60	56	40	26	39	61	48	54	43	33	90.6667	58.6667	68	40.6667	49.3333	43.3333	1	0.647059	0.75	1	1.21311	1.06557	2.22951	1.18919	1.56923	1	0.0611747	0.0760704	1	0.465911	0.813386	0.0141606	0.450602	0.0318004	0	-0.628031
Brassinosteroid biosynthesis	1.14.-.-	100381883	GRMZM2G175250		1	404	464	540	286	285	262	229	307	269	892	823	520	277	340	234	176	108	124	469.333	277.667	268.333	745	283.667	136	1	0.591619	0.571733	1	0.380761	0.18255	0.629978	0.978848	1.97304	1	0.0087953	0.0113925	1	0.0175576	0.00631254	0.0846631	0.859369	0.0122239	0	-0.757259
Brassinosteroid biosynthesis	1.3.1.22	100283443	GRMZM2G449033		1	208	106	228	122	167	97	202	264	183	216	128	105	127	143	114	154	193	176	180.667	128.667	216.333	149.667	128	174.333	1	0.712177	1.19742	1	0.855234	1.16481	1.20713	1.00521	1.24092	1	0.292858	0.472395	1	0.5678	0.527156	0.574004	0.977411	0.193948	0	-0.489692
Brassinosteroid biosynthesis	1.14.-.-	100286851	GRMZM5G852663		1	626	304	480	179	221	183	278	249	288	342	220	153	130	100	89	158	120	107	470	194.333	271.667	238.333	106.333	128.333	1	0.413475	0.578014	1	0.446154	0.538462	1.97203	1.82759	2.11688	1	0.0427616	0.102031	1	0.0802967	0.127809	0.0991576	0.00833967	0.00174064	0	-1.27413
Brassinosteroid biosynthesis	1.14.13.-	100191562	GRMZM2G065635		3	2	28	11	27	48	24	58	54	61	98	23	17	18	26	22	122	89	61	13.6667	33	57.6667	46	22	90.6667	1	2.41463	4.21951	1	0.478261	1.97101	0.297101	1.5	0.636029	1	0.145903	0.00506372	1	0.410824	0.228695	0.299523	0.235973	0.136453	0	1.2718
Brassinosteroid biosynthesis	1.14.-.-	100193331	GRMZM2G103773		3	220	130	272	261	359	328	326	548	445	218	233	236	201	326	204	212	249	316	207.333	316	439.667	229	243.667	259	1	1.52412	2.12058	1	1.06405	1.131	0.905386	1.29685	1.69755	1	0.0980843	0.0383406	1	0.741916	0.387155	0.63197	0.223933	0.0636596	0	0.607972
Brassinosteroid biosynthesis	1.14.-.-	100382270	GRMZM2G138750		3	33	32	25	37	40	44	44	36	37	32	38	28	32	38	26	33	41	42	30	40.3333	39	32.6667	32	38.6667	1	1.34444	1.3	1	0.979592	1.18367	0.918367	1.26042	1.00862	1	0.0329823	0.0647485	1	0.889917	0.214334	0.526055	0.106488	0.934326	0	0.42701
Butanoate metabolism	2.3.3.10	100272824	AC199782.5_FG002		1	1610	2177	1547	866	1180	934	1120	957	867	1816	1249	1638	634	1045	654	1354	1285	895	1778	993.333	981.333	1567.67	777.667	1178	1	0.55868	0.551931	1	0.496066	0.751435	1.13417	1.27733	0.83305	1	0.0240878	0.0202934	1	0.0210871	0.151376	0.465609	0.259567	0.288794	0	-0.839905
Butanoate metabolism	2.2.1.6	100381801	GRMZM2G007647		1	11019	7131	7250	4875	4967	4176	4164	4386	4470	8115	8674	10257	5903	10321	6830	6366	5427	3976	8466.67	4672.67	4340	9015.33	7684.67	5256.33	1	0.55189	0.512598	1	0.8524	0.583044	0.939141	0.608051	0.825671	1	0.0433906	0.0321508	1	0.422349	0.0164847	0.720501	0.0924792	0.26132	0	-0.857548
Butanoate metabolism	2.2.1.6	100279727	GRMZM2G077215		1	358	480	248	180	266	277	320	254	213	220	177	252	104	318	155	266	231	171	362	241	262.333	216.333	192.333	222.667	1	0.665746	0.724678	1	0.88906	1.02928	1.67334	1.25303	1.17814	1	0.175914	0.248726	1	0.742287	0.866093	0.10747	0.53318	0.395595	0	-0.586957
Butanoate metabolism	2.3.3.10	100384769	GRMZM2G087207		1	1211	1408	1401	561	1001	820	1126	1310	816	729	549	598	307	508	317	254	385	292	1340	794	1084	625.333	377.333	310.333	1	0.592537	0.808955	1	0.603412	0.496269	2.14286	2.10424	3.49302	1	0.0188342	0.180339	1	0.0428081	0.00898197	0.00104545	0.0439182	0.00659792	0	-0.755022
Butanoate metabolism	4.1.1.15	100381655	GRMZM2G098875		1	630	817	725	558	349	426	415	343	535	1471	679	1114	457	440	339	873	496	392	724	444.333	431	1088	412	587	1	0.61372	0.595304	1	0.378676	0.539522	0.665441	1.07848	0.734242	1	0.0264755	0.019658	1	0.0434813	0.138902	0.196744	0.673618	0.375223	0	-0.704347
Butanoate metabolism	2.3.3.10	100285783	GRMZM2G106263		1	1807	1994	2056	775	1304	1123	1192	1756	1202	1361	1372	1036	508	502	409	740	888	747	1952.33	1067.33	1383.33	1256.33	473	791.667	1	0.546696	0.708554	1	0.376492	0.630141	1.55399	2.25652	1.74737	1	0.00681166	0.0471838	1	0.00241017	0.0181052	0.00640797	0.019951	0.0371571	0	-0.871189
Butanoate metabolism	2.6.1.96	100286148	GRMZM2G108125		1	196	208	148	162	192	166	162	203	152	449	311	385	155	275	166	425	384	286	184	173.333	172.333	381.667	198.667	365	1	0.942029	0.936594	1	0.520524	0.956332	0.482096	0.872483	0.472146	1	0.631951	0.653259	1	0.029653	0.785826	0.0107867	0.55559	0.0119679	0	-0.0861566
Butanoate metabolism	1.2.1.24	100284047	GRMZM2G119482		1	2068	2806	1814	906	1226	1165	1211	1034	960	1963	1407	2036	877	1354	922	2096	1689	1250	2229.33	1099	1068.33	1802	1051	1678.33	1	0.492972	0.479217	1	0.583241	0.931373	1.23714	1.04567	0.636544	1	0.022592	0.0193419	1	0.039852	0.714503	0.298232	0.803915	0.0752783	0	-1.02042
Butanoate metabolism	2.2.1.6	100285396	GRMZM2G143008		1	16055	14320	13415	13076	15309	15508	16562	13896	13626	20443	14283	21153	13098	21790	13601	17382	16763	11527	14596.7	14631	14694.7	18626.3	16163	15224	1	1.00235	1.00671	1	0.86775	0.817337	0.783658	0.905216	0.96523	1	0.976574	0.939619	1	0.527368	0.300679	0.15668	0.62791	0.811673	0	0.00338943
Butanoate metabolism	2.2.1.6	100274341	GRMZM2G143357		1	1205	1312	1106	1056	1379	1044	1431	1347	1257	2042	1256	1682	1003	1333	713	2089	2158	1564	1207.67	1159.67	1345	1660	1016.33	1937	1	0.960254	1.11372	1	0.612249	1.16687	0.72751	1.14103	0.694373	1	0.720112	0.152528	1	0.090102	0.400306	0.126357	0.532449	0.0380716	0	-0.0585121
Butanoate metabolism	4.1.3.4	100193689	GRMZM2G175071		1	1025	1217	805	574	778	628	800	724	639	734	581	1602	356	651	434	811	804	446	1015.67	660	721	972.333	480.333	687	1	0.649819	0.709879	1	0.494001	0.706548	1.04457	1.37405	1.04949	1	0.056447	0.0824004	1	0.210178	0.448567	0.904585	0.16935	0.805394	0	-0.621889
Butanoate metabolism	2.2.1.6	100284799	GRMZM2G407044		1	1192	1197	927	605	878	661	678	747	574	943	604	834	435	626	411	706	749	588	1105.33	714.667	666.333	793.667	490.667	681	1	0.646562	0.602835	1	0.618228	0.858043	1.39269	1.45652	0.978463	1	0.0328308	0.0127653	1	0.0662856	0.367133	0.0805029	0.105592	0.843404	0	-0.629139
Butanoate metabolism	4.1.1.15	100191549	GRMZM5G826838		1	78	79	116	80	46	48	62	88	823	105	55	53	51	62	45	56	60	64	91	58	324.333	71	52.6667	60	1	0.637363	3.5641	1	0.741784	0.84507	1.28169	1.10127	5.40556	1	0.118748	0.403073	1	0.359374	0.556517	0.39709	0.681853	0.349055	0	-0.649814
Butanoate metabolism	1.1.1.157	100191282	GRMZM2G106250		2	869	547	1317	867	1061	906	1268	1459	785	1576	1768	1549	2045	2259	1954	2205	2756	2031	911	944.667	1170.67	1631	2086	2330.67	1	1.03696	1.28503	1	1.27897	1.42898	0.558553	0.45286	0.502288	1	0.891172	0.435734	1	0.0161016	0.0378982	0.0368867	0.000455029	0.0173804	0	0.0523543
Butanoate metabolism	4.1.1.15	100501579	GRMZM2G017110		3	685	792	759	838	1377	980	2566	1863	2099	2105	1313	1518	733	942	714	5138	3796	3098	745.333	1065	2176	1645.33	796.333	4010.67	1	1.42889	2.9195	1	0.483995	2.4376	0.452998	1.33738	0.542553	1	0.123692	0.00238194	1	0.0268036	0.0213296	0.019793	0.203779	0.044238	0	0.514896
Butanoate metabolism	2.6.1.96	100282236	GRMZM2G093900		3	697	691	557	834	1366	1023	1159	891	910	1055	804	875	714	1185	800	1736	1970	1542	648.333	1074.33	986.667	911.333	899.667	1749.33	1	1.65707	1.52185	1	0.987198	1.91953	0.711412	1.19415	0.564024	1	0.0584793	0.0257389	1	0.946357	0.00440027	0.0398122	0.457538	0.0072067	0	0.728634
Butanoate metabolism	4.1.3.4	100283677	GRMZM2G095141		3	613	208	427	557	477	261	634	689	334	691	764	568	729	643	549	742	785	884	416	431.667	552.333	674.333	640.333	803.667	1	1.03766	1.32772	1	0.94958	1.19179	0.616906	0.674128	0.687267	1	0.920082	0.444374	1	0.682703	0.142529	0.118382	0.111609	0.100325	0	0.0533342
Butanoate metabolism	1.2.1.24	100280779	GRMZM2G128114		3	514	397	381	673	1232	787	1888	1610	1618	409	587	934	400	460	348	2245	1584	1168	430.667	897.333	1705.33	643.333	402.667	1665.67	1	2.08359	3.95975	1	0.625907	2.58912	0.66943	2.22848	1.02381	1	0.0565484	0.000222743	1	0.201245	0.0429915	0.253909	0.0464068	0.909192	0	1.05907
Butanoate metabolism	4.1.1.15	100273302	GRMZM2G355906		4	0	0	2	1	2	1	3	2	7	5	18	2	4	1	3	2	1	2	0.666667	1.33333	4	8.33333	2.66667	1.66667	1	2	6	1	0.32	0.2	0.08	0.5	2.4	1	0.421648	0.116117	1	0.319454	0.247013	0.196736	0.2302	0.209875	0	1
C10-Branched dibasic acid metabolism	4.2.1.35	100193712	GRMZM2G010044		1	1055	814	778	300	315	244	256	220	248	1499	1441	1638	619	1142	649	596	610	439	882.333	286.333	241.333	1526	803.333	548.333	1	0.324518	0.273517	1	0.526431	0.359327	0.5782	0.356432	0.440122	1	0.00265244	0.0018588	1	0.0157408	0.000259062	0.00356013	0.0389825	0.00535351	0	-1.62363
C11-Branched dibasic acid metabolism	4.2.1.35	100284902	GRMZM2G370852		1	5968	4591	5412	3287	4372	3820	3758	3360	3415	5579	4312	6614	2788	5764	3272	4346	3655	2675	5323.67	3826.33	3511	5501.67	3941.33	3558.67	1	0.71874	0.659508	1	0.716389	0.646834	0.967646	0.970822	0.986605	1	0.0420759	0.0123755	1	0.241942	0.0777029	0.829946	0.91168	0.928708	0	-0.476458
C12-Branched dibasic acid metabolism	4.2.1.35	100286245	GRMZM5G840002		1	3894	2428	5391	1370	1588	1250	1541	2042	1891	3893	4854	3718	2084	2835	2134	1691	1923	2123	3904.33	1402.67	1824.67	4155	2351	1912.33	1	0.359259	0.467344	1	0.565824	0.460249	0.939671	0.596626	0.954157	1	0.043883	0.0747155	1	0.0135686	0.00391176	0.799889	0.022321	0.674614	0	-1.4769
C14-Branched dibasic acid metabolism	1.1.1.85	100283376	GRMZM2G104613		1	2871	2592	2544	1016	1175	1009	1042	1035	1087	4330	3804	3640	1460	2296	1446	2041	1749	1384	2669	1066.67	1054.67	3924.67	1734	1724.67	1	0.39965	0.395154	1	0.441821	0.439443	0.680058	0.615148	0.611519	1	0.00015631	9.76825e-05	1	0.00331318	0.00145341	0.00562376	0.0801088	0.0246159	0	-1.32319
C15-Branched dibasic acid metabolism	1.1.1.85	100284589	GRMZM5G803490		1	2790	2328	2285	1036	1104	1056	1009	1093	1099	2899	2468	2927	876	1520	961	1118	970	719	2467.67	1065.33	1067	2764.67	1119	935.667	1	0.431717	0.432392	1	0.40475	0.338437	0.892573	0.952041	1.14036	1	0.00100074	0.00103722	1	0.00278794	0.000634881	0.247519	0.80456	0.335323	0	-1.21184
Carbon fixation in photosynthetic organisms	2.6.1.2	100282849	GRMZM2G088064		1	17973	12148	12103	5252	6067	3924	6214	6120	5596	22564	15085	22045	6759	10085	6216	5989	4542	3088	14074.7	5081	5976.67	19898	7686.67	4539.67	1	0.361003	0.42464	1	0.386303	0.228147	0.707341	0.661015	1.31654	1	0.011746	0.0144416	1	0.0106017	0.00384226	0.13356	0.128097	0.169758	0	-1.46992
Carbon fixation in photosynthetic organisms	2.6.1.1	100273311	GRMZM2G094712		1	42355	35773	36410	21013	28417	27875	26866	28473	27860	26061	25495	28717	28748	40064	28697	22618	25855	21877	38179.3	25768.3	27733	26757.7	32503	23450	1	0.674929	0.726388	1	1.21472	0.876384	1.42686	0.792799	1.18264	1	0.0173804	0.00825398	1	0.215548	0.103521	0.00790361	0.206277	0.0306637	0	-0.567193
Carbon fixation in photosynthetic organisms	2.7.1.19	100282845	GRMZM2G162529		1	3	12	4	1	1	2	0	0	0	0	1	7	0	1	0	0	0	0	6.33333	1.33333	0	2.66667	0.333333	0	1	0.210526	0	1	0.125	0	2.375	4	#DIV/0!	1	0.156159	0.0902321	1	0.350815	0.289477	0.364843	0.101192	#DIV/0!	0	-2.24793
Carbon fixation in photosynthetic organisms	2.6.1.2	100280822	GRMZM2G117230		2	158	143	77	1539	3220	1995	5658	4946	4521	9	5	3	224	147	157	6102	6406	5375	126	2251.33	5041.67	5.66667	176	5961	1	17.8677	40.0132	1	31.0588	1051.94	22.2353	12.7917	0.845775	1	0.013377	0.000122036	1	0.00215986	4.10249e-05	0.00849519	0.0144922	0.111248	0	4.15928
Carbon fixation in photosynthetic organisms	2.6.1.2	100216685	GRMZM2G088028		3	181	104	91	145	140	123	159	152	210	97	75	80	82	147	78	173	193	132	125.333	136	173.667	84	102.333	166	1	1.08511	1.38564	1	1.21825	1.97619	1.49206	1.32899	1.04618	1	0.730448	0.222661	1	0.475966	0.0128241	0.225404	0.222534	0.779667	0	0.117836
Carbon fixation in photosynthetic organisms	2.7.1.19	100281866	GRMZM2G463280		3	41	16	42	50	75	51	67	94	56	59	42	77	99	129	90	57	84	76	33	58.6667	72.3333	59.3333	106	72.3333	1	1.77778	2.19192	1	1.78652	1.2191	0.55618	0.553459	1	1	0.0951533	0.0496744	1	0.0397311	0.370343	0.116944	0.0299432	1	0	0.830075
Carotenoid biosynthesis	5.2.1.12	100194203	GRMZM2G011746		1	285	296	254	124	172	151	166	184	138	269	243	171	103	160	103	111	124	132	278.333	149	162.667	227.667	122	122.333	1	0.535329	0.584431	1	0.535871	0.537335	1.22255	1.22131	1.3297	1	0.0023107	0.003247	1	0.0389679	0.0244976	0.187349	0.315281	0.0518621	0	-0.901501
Carotenoid biosynthesis	1.23.5.1	100281366	GRMZM2G027219		1	76	146	97	55	88	85	89	84	71	125	108	195	66	73	61	150	113	101	106.333	76	81.3333	142.667	66.6667	121.333	1	0.714734	0.76489	1	0.46729	0.850467	0.745327	1.14	0.67033	1	0.262212	0.308021	1	0.047316	0.521954	0.34225	0.447595	0.0633621	0	-0.484523
Carotenoid biosynthesis	5.2.1.13	100281663	GRMZM2G106531		1	119	166	95	63	84	66	88	125	63	77	47	128	37	78	57	72	99	54	126.667	71	92	84	57.3333	75	1	0.560526	0.726316	1	0.68254	0.892857	1.50794	1.23837	1.22667	1	0.0635257	0.276746	1	0.370248	0.755783	0.247339	0.369645	0.487534	0	-0.835146
Carotenoid biosynthesis	5.2.1.13	100281663	GRMZM2G108457		1	129	151	87	55	82	49	64	75	51	223	72	111	59	95	65	109	84	51	122.333	62	63.3333	135.333	73	81.3333	1	0.506812	0.517711	1	0.539409	0.600985	0.903941	0.849315	0.778689	1	0.047485	0.0420549	1	0.252058	0.325929	0.803868	0.505791	0.377984	0	-0.980477
Carotenoid biosynthesis	1.14.13.90	100285076	GRMZM2G127139		1	148	172	102	63	189	86	141	115	75	206	126	112	45	81	78	142	135	52	140.667	112.667	110.333	148	68	109.667	1	0.800948	0.78436	1	0.459459	0.740991	0.95045	1.65686	1.00608	1	0.557824	0.341285	1	0.0638357	0.404233	0.847549	0.331128	0.985591	0	-0.32022
Carotenoid biosynthesis	2.5.1.32	542686	GRMZM2G149317		1	85	63	107	34	57	44	28	29	18	48	72	59	4	20	11	22	27	34	85	45	25	59.6667	11.6667	27.6667	1	0.529412	0.294118	1	0.195531	0.463687	1.42458	3.85714	0.903614	1	0.0493529	0.0103943	1	0.00451996	0.0145702	0.154929	0.0147325	0.61826	0	-0.917538
Carotenoid biosynthesis	1.14.13.129	100273156	GRMZM2G163683		1	27	34	54	22	31	21	27	37	36	5	4	1	4	3	0	2	5	1	38.3333	24.6667	33.3333	3.33333	2.33333	2.66667	1	0.643478	0.869565	1	0.7	0.8	11.5	10.5714	12.5	1	0.190989	0.595949	1	0.587914	0.714889	0.012853	0.00277748	0.000836186	0	-0.636037
Carotenoid biosynthesis	1.14.13.93	100383693	GRMZM2G179147		1	184	211	450	223	241	167	349	333	271	1219	367	1104	243	313	254	330	284	253	281.667	210.333	317.667	896.667	270	289	1	0.746746	1.12781	1	0.301115	0.322305	0.314126	0.779012	1.09919	1	0.460284	0.70283	1	0.0793655	0.0858457	0.0929985	0.127713	0.429537	0	-0.421311
Carotenoid biosynthesis	1.1.1.288	100282128	GRMZM2G332976		1	274	206	305	101	128	83	102	170	124	210	341	177	162	204	160	91	163	168	261.667	104	132	242.667	175.333	140.667	1	0.397452	0.504459	1	0.722527	0.57967	1.0783	0.593156	0.938389	1	0.00791344	0.021607	1	0.265789	0.142202	0.759615	0.0212985	0.799551	0	-1.33115
Carotenoid biosynthesis	1.3.5.5	542329	GRMZM2G410515		1	665	484	528	331	610	426	471	489	377	627	505	697	308	689	399	650	601	370	559	455.667	445.667	609.667	465.333	540.333	1	0.815146	0.797257	1	0.763259	0.886277	0.916894	0.979226	0.8248	1	0.352792	0.154336	1	0.322026	0.537595	0.552423	0.948661	0.366529	0	-0.294869
Carotenoid biosynthesis	1.3.5.6	542604	GRMZM2G454952		1	255	363	319	209	292	204	333	303	241	355	290	353	137	243	139	283	274	242	312.333	235	292.333	332.667	173	266.333	1	0.752401	0.935966	1	0.52004	0.800601	0.938878	1.35838	1.09762	1	0.142205	0.65455	1	0.0176223	0.0549271	0.620314	0.241745	0.432311	0	-0.410426
Carotenoid biosynthesis	1.13.11.51	100281136	GRMZM5G858784		1	1	14	2	1	2	0	2	2	3	1	0	1	0	0	0	0	0	0	5.66667	1	2.33333	0.666667	0	0	1	0.176471	0.411765	1	0	0	8.5	#DIV/0!	#DIV/0!	1	0.33046	0.470831	1	0.116117	0.116117	0.298677	0.158302	0.00219213	0	-2.5025
Carotenoid biosynthesis	1.13.11.51	732819	GRMZM2G014392		2	33	22	15	19	75	21	68	31	46	15	35	23	8	10	7	105	96	96	23.3333	38.3333	48.3333	24.3333	8.33333	99	1	1.64286	2.07143	1	0.342466	4.06849	0.958904	4.6	0.488215	1	0.475641	0.104663	1	0.0528868	0.000335881	0.904472	0.177667	0.0104822	0	0.716207
Carotenoid biosynthesis	1.14.13.93	100191697	GRMZM2G065928		2	52	81	97	24	57	74	39	42	46	122	146	103	182	202	185	243	142	104	76.6667	51.6667	42.3333	123.667	189.667	163	1	0.673913	0.552174	1	1.53369	1.31806	0.619946	0.272408	0.259714	1	0.273666	0.0615473	1	0.00901087	0.415077	0.060412	0.00098032	0.0438631	0	-0.569366
Carotenoid biosynthesis	1.14.13.129	732825	GRMZM2G152135		2	887	449	1426	831	1416	905	1266	2097	1342	728	1024	907	1729	2048	1554	1481	1679	1735	920.667	1050.67	1568.33	886.333	1777	1631.67	1	1.1412	1.70348	1	2.00489	1.84092	1.03874	0.591259	0.961185	1	0.71941	0.169989	1	0.00611791	0.00297045	0.913062	0.0360613	0.829885	0	0.190554
Carotenoid biosynthesis	1.14.13.129	732775	GRMZM2G164318		2	27	7	22	17	21	7	9	21	15	37	43	26	48	116	60	38	47	36	18.6667	15	15	35.3333	74.6667	40.3333	1	0.803571	0.803571	1	2.11321	1.14151	0.528302	0.200893	0.371901	1	0.642327	0.625037	1	0.141848	0.452813	0.099546	0.049172	0.00637473	0	-0.315502
Carotenoid biosynthesis	5.5.1.19	100383002	GRMZM2G403196		2	0	0	0	0	0	0	0	1	0	8	0	4	1	6	3	17	13	6	0	0	0.333333	4	3.33333	12	1	#DIV/0!	#DIV/0!	1	0.833333	3	0	0	0.0277778	1	#DIV/0!	0.373901	1	0.81899	0.113347	0.158302	0.083474	0.0225571	0	#DIV/0!
Carotenoid biosynthesis	1.13.11.69 1.13.11.70	100502522	GRMZM2G446858		2	25	8	6	7	4	5	10	12	15	0	4	0	3	2	1	4	6	1	13	5.33333	12.3333	1.33333	2	3.66667	1	0.410256	0.948718	1	1.5	2.75	9.75	2.66667	3.36364	1	0.276656	0.919553	1	0.67018	0.302242	0.131778	0.0341094	0.0135019	0	-1.2854
Carotenoid biosynthesis	5.5.1.19	100383002	GRMZM5G849107		2	109	84	99	67	51	48	99	96	78	83	73	62	40	65	27	125	115	59	97.3333	55.3333	91	72.6667	44	99.6667	1	0.568493	0.934932	1	0.605505	1.37156	1.33945	1.25758	0.913043	1	0.0109178	0.552804	1	0.0868272	0.275889	0.0596365	0.419726	0.708236	0	-0.814785
Carotenoid biosynthesis	1.13.11.68	100502521	GRMZM2G158657		3	0	0	2	4	3	2	7	5	1	0	8	0	1	13	3	2	1	2	0.666667	3	4.33333	2.66667	5.66667	1.66667	1	4.5	6.5	1	2.125	0.625	0.25	0.529412	2.6	1	0.0572352	0.12373	1	0.547414	0.72869	0.507158	0.516968	0.211579	0	2.16993
Carotenoid biosynthesis	2.5.1.32	100136882	GRMZM2G300348		3	199	238	193	175	357	297	340	370	222	45	39	65	35	85	40	55	64	25	210	276.333	310.667	49.6667	53.3333	48	1	1.31587	1.47937	1	1.07383	0.966443	4.22819	5.18125	6.47222	1	0.297066	0.10052	1	0.846311	0.912036	0.000577807	0.0162323	0.00490775	0	0.39602
Carotenoid biosynthesis	1.14.13.93	100274595	GRMZM2G126505		4	52	15	34	56	249	111	246	297	368	86	29	84	31	51	23	94	85	85	33.6667	138.667	303.667	66.3333	35	88	1	4.11881	9.0198	1	0.527638	1.32663	0.507538	3.9619	3.45076	1	0.146543	0.00186611	1	0.2002	0.315888	0.203544	0.148443	0.00371034	0	2.04223
Carotenoid biosynthesis	1.14.13.129	100281693	GRMZM2G382534		4	77	69	103	108	344	204	347	467	289	129	66	45	24	59	49	156	132	99	83	218.667	367.667	80	44	129	1	2.63454	4.42972	1	0.55	1.6125	1.0375	4.9697	2.85013	1	0.121821	0.00596522	1	0.257719	0.179628	0.917626	0.0653434	0.012225	0	1.39755
Carotenoid biosynthesis	1.13.11.51	100281391	GRMZM2G417954		4	1	0	0	0	5	1	3	4	2	88	75	107	71	129	85	101	112	64	0.333333	2	3	90	95	92.3333	1	6	9	1	1.05556	1.02593	0.0037037	0.0210526	0.032491	1	0.34649	0.0161301	1	0.812994	0.898859	0.000646541	0.0060788	0.00354946	0	2.58496
Citrate cycle (TCA cycle)	1.1.1.41	100272953	GRMZM2G006672		1	669	911	1012	224	289	214	241	308	256	521	629	472	223	280	209	196	267	250	864	242.333	268.333	540.667	237.333	237.667	1	0.280478	0.310571	1	0.438964	0.439581	1.59803	1.02107	1.12903	1	0.00399846	0.00456366	1	0.00406906	0.00404754	0.0445111	0.883417	0.357249	0	-1.83404
Citrate cycle (TCA cycle)	4.2.1.3	100304315	GRMZM2G009808		1	1785	1939	2458	691	816	721	589	734	585	3441	2818	2836	908	1477	944	1310	1313	1089	2060.67	742.667	636	3031.67	1109.67	1237.33	1	0.360401	0.308638	1	0.366025	0.408136	0.679714	0.66927	0.514009	1	0.00312185	0.00243829	1	0.00221219	0.00118283	0.0282236	0.122334	0.00249221	0	-1.47232
Citrate cycle (TCA cycle)	4.2.1.2	100279871	GRMZM2G010823		1	593	979	589	256	245	235	186	219	206	913	665	647	184	287	176	236	213	169	720.333	245.333	203.667	741.667	215.667	206	1	0.340583	0.282739	1	0.290787	0.277753	0.971236	1.13756	0.988673	1	0.0214193	0.0163501	1	0.00480975	0.00368958	0.897326	0.459111	0.920183	0	-1.55392
Citrate cycle (TCA cycle)	1.1.1.41	100191841	GRMZM2G018566		1	413	387	391	155	163	138	189	189	202	412	364	384	177	261	176	178	220	136	397	152	193.333	386.667	204.667	178	1	0.382872	0.486986	1	0.52931	0.460345	1.02672	0.742671	1.08614	1	2.35333e-05	2.43405e-05	1	0.00441551	0.00172278	0.555849	0.144746	0.567358	0	-1.38507
Citrate cycle (TCA cycle)	4.2.1.3	100216599	GRMZM2G020801		1	31275	37483	31501	16347	21760	18173	18260	15952	13276	22910	12688	18080	9322	13968	8880	14204	12242	9311	33419.7	18760	15829.3	17892.7	10723.3	11919	1	0.561346	0.473653	1	0.599314	0.666139	1.86779	1.74946	1.32808	1	0.00474007	0.00212174	1	0.100582	0.142377	0.0123323	0.0241774	0.125475	0	-0.833038
Citrate cycle (TCA cycle)	1.1.1.42	100217128	GRMZM2G033515		1	0	0	0	0	1	0	0	1	1	9	15	3	2	5	3	2	4	3	0	0.333333	0.666667	9	3.33333	3	1	#DIV/0!	#DIV/0!	1	0.37037	0.333333	0	0.1	0.222222	1	0.373901	0.116117	1	0.188088	0.162729	0.0601698	0.0334717	0.0248962	0	#DIV/0!
Citrate cycle (TCA cycle)	2.3.3.8	100282948	GRMZM2G034083		1	3321	4115	3476	1256	1703	1351	1558	1917	1711	3344	2618	2608	1412	1586	1227	1488	1619	1426	3637.33	1436.67	1728.67	2856.67	1408.33	1511	1	0.394978	0.475257	1	0.492999	0.528938	1.27328	1.02012	1.14405	1	0.00138636	0.00195042	1	0.0054368	0.00577794	0.0858675	0.876411	0.140239	0	-1.34016
Citrate cycle (TCA cycle)	4.2.1.3	100273695	GRMZM2G036131		1	151	145	97	75	79	71	80	80	60	667	422	290	137	315	131	230	258	166	131	75	73.3333	459.667	194.333	218	1	0.572519	0.559796	1	0.42277	0.474257	0.284989	0.385935	0.336391	1	0.0314462	0.0347173	1	0.102712	0.100835	0.0423567	0.119396	0.00669424	0	-0.804604
Citrate cycle (TCA cycle)	6.2.1.4	100283329	GRMZM2G039251		1	2524	2983	3579	1011	1162	978	809	905	787	5850	3190	3073	729	1184	799	1015	945	625	3028.67	1050.33	833.667	4037.67	904	861.667	1	0.346797	0.275259	1	0.223892	0.213407	0.750103	1.16187	0.967505	1	0.00311629	0.00203827	1	0.0269167	0.0255337	0.351132	0.391247	0.834245	0	-1.52784
Citrate cycle (TCA cycle)	1.3.5.1	100283351	GRMZM2G039542		1	1327	1943	1405	1083	944	1188	879	742	740	1213	968	1467	633	935	684	1390	962	580	1558.33	1071.67	787	1216	750.667	977.333	1	0.687701	0.505027	1	0.617325	0.803728	1.28152	1.42762	0.805252	1	0.0775878	0.017912	1	0.0534853	0.434038	0.229066	0.0517989	0.469424	0	-0.540148
Citrate cycle (TCA cycle)	2.3.3.8	100381760	GRMZM2G045534		1	346	548	301	138	190	146	149	170	128	637	317	403	101	156	105	245	194	149	398.333	158	149	452.333	120.667	196	1	0.396653	0.374059	1	0.266765	0.433309	0.880619	1.30939	0.760204	1	0.0363996	0.0316227	1	0.0270056	0.0616622	0.681183	0.194414	0.195399	0	-1.33405
Citrate cycle (TCA cycle)	2.3.3.1	100282691	GRMZM2G063851		1	2037	2291	2073	1008	1192	1211	1086	1033	1036	4311	2373	2834	1046	1682	1202	1639	1283	1056	2133.67	1137	1051.67	3172.67	1310	1326	1	0.532885	0.492892	1	0.412902	0.417945	0.672515	0.867939	0.793112	1	0.000624125	0.000183288	1	0.0388382	0.0386261	0.152971	0.440085	0.18297	0	-0.908103
Citrate cycle (TCA cycle)	2.3.3.1	100194338	GRMZM2G064023		1	2726	3554	2400	864	979	990	797	792	921	4189	2862	4921	1206	2138	1473	1993	1419	1036	2893.33	944.333	836.667	3990.67	1605.67	1482.67	1	0.326382	0.289171	1	0.402355	0.371534	0.725025	0.588125	0.564299	1	0.00487857	0.00402037	1	0.0228415	0.0194528	0.1888	0.0775131	0.0832403	0	-1.61536
Citrate cycle (TCA cycle)	6.2.1.4	100284286	GRMZM2G064695		1	3449	4813	3703	1162	1583	1246	1201	1134	1044	4493	2828	3425	1278	1993	1219	1670	1624	1149	3988.33	1330.33	1126.33	3582	1496.67	1481	1	0.333556	0.282407	1	0.41783	0.413456	1.11344	0.888864	0.760522	1	0.00372772	0.00245149	1	0.018887	0.0150735	0.561352	0.584505	0.109133	0	-1.584
Citrate cycle (TCA cycle)	1.3.5.1	100279930	GRMZM2G064799		1	5134	6094	5352	1807	2597	2316	2162	2190	1804	5634	5023	4780	1844	2672	1766	2136	2185	1901	5526.67	2240	2052	5145.67	2094	2074	1	0.405308	0.371291	1	0.406944	0.403058	1.07404	1.06972	0.989392	1	0.000899595	0.000388846	1	0.00137724	0.000334297	0.379454	0.713846	0.891964	0	-1.30291
Citrate cycle (TCA cycle)	1.1.1.37	100193663	GRMZM2G068455		1	2166	2461	2641	767	862	662	678	723	781	2657	2117	2423	515	693	541	717	542	426	2422.67	763.667	727.333	2399	583	561.667	1	0.315217	0.30022	1	0.243018	0.234125	1.00987	1.30989	1.29496	1	0.000380219	0.00027911	1	0.0003957	0.000494399	0.915233	0.0871361	0.138415	0	-1.66558
Citrate cycle (TCA cycle)	6.2.1.4	100216609	GRMZM2G072054		1	1669	1567	2275	721	922	732	619	735	687	2233	1885	1591	619	921	576	832	760	681	1837	791.667	680.333	1903	705.333	757.667	1	0.430956	0.37035	1	0.370643	0.398143	0.965318	1.1224	0.897932	1	0.010521	0.00662993	1	0.00508539	0.00386125	0.830292	0.532856	0.232996	0	-1.21439
Citrate cycle (TCA cycle)	1.1.1.37	100282134	GRMZM2G072744		1	138	233	263	172	223	160	186	218	176	397	403	397	213	314	221	402	456	325	211.333	185	193.333	399	249.333	394.333	1	0.875394	0.914826	1	0.624896	0.988304	0.529657	0.741979	0.490279	1	0.567647	0.674129	1	0.00996809	0.908334	0.00762908	0.163402	0.00740195	0	-0.191995
Citrate cycle (TCA cycle)	1.1.1.37	100193491	GRMZM2G077415		1	1138	1544	789	677	877	860	950	807	690	1455	869	1346	401	673	415	1173	823	568	1157	804.667	815.667	1223.33	496.333	854.667	1	0.695477	0.704984	1	0.405722	0.698638	0.945777	1.62122	0.954368	1	0.196145	0.213163	1	0.0222371	0.216201	0.826063	0.0476166	0.848019	0	-0.523926
Citrate cycle (TCA cycle)	2.3.1.61	100280624	GRMZM2G079538		1	5276	5622	4252	1695	2134	1847	1725	1839	1693	6319	3712	5152	1634	2629	1682	2137	1909	1434	5050	1892	1752.33	5061	1981.67	1826.67	1	0.374653	0.346997	1	0.391556	0.36093	0.997827	0.954752	0.959307	1	0.00184605	0.0013421	1	0.0199036	0.0144155	0.990394	0.809697	0.743276	0	-1.41637
Citrate cycle (TCA cycle)	1.3.5.1	100280324	GRMZM2G079888		1	2123	2587	2142	916	1070	776	837	915	784	1921	1709	1676	601	805	493	916	901	735	2284	920.667	845.333	1768.67	633	850.667	1	0.403094	0.370111	1	0.357897	0.480965	1.29137	1.45445	0.99373	1	0.00142517	0.000773973	1	0.000682403	0.000673655	0.0386775	0.0824917	0.942401	0	-1.31081
Citrate cycle (TCA cycle)	1.1.1.42	100191657	GRMZM2G082581		1	1448	1054	1428	534	640	473	431	579	459	1194	1257	1100	561	1025	594	507	682	518	1310	549	489.667	1183.67	726.667	569	1	0.419084	0.373791	1	0.613912	0.48071	1.10673	0.755505	0.860574	1	0.00515508	0.00380098	1	0.0430576	0.00107135	0.405535	0.321658	0.335581	0	-1.25469
Citrate cycle (TCA cycle)	1.3.5.1	100281355	GRMZM2G087651		1	2717	2523	3059	1773	2021	1723	1959	1775	1800	2661	1946	3020	1761	2830	1843	2436	2487	2020	2766.33	1839	1844.67	2542.33	2144.67	2314.33	1	0.664779	0.666827	1	0.843582	0.910319	1.08811	0.857476	0.797062	1	0.00697395	0.00525583	1	0.442001	0.548773	0.559569	0.438517	0.0415989	0	-0.589054
Citrate cycle (TCA cycle)	2.3.3.8	100273868	GRMZM2G107082		1	1032	1133	967	482	656	577	823	871	680	1082	579	917	361	643	401	669	871	657	1044	571.667	791.333	859.333	468.333	732.333	1	0.547573	0.757982	1	0.544996	0.852211	1.2149	1.22064	1.08056	1	0.00247889	0.0280579	1	0.0857529	0.480693	0.301288	0.365972	0.548132	0	-0.868876
Citrate cycle (TCA cycle)	1.1.1.41	100283574	GRMZM2G120857		1	604	665	657	231	223	193	192	221	185	607	470	398	216	250	199	167	207	206	642	215.667	199.333	491.667	221.667	193.333	1	0.335929	0.310488	1	0.450847	0.39322	1.30576	0.972932	1.03103	1	4.46028e-05	3.65692e-05	1	0.012862	0.008916	0.0792887	0.767195	0.744408	0	-1.57377
Citrate cycle (TCA cycle)	1.3.5.1	100216648	GRMZM2G134134		1	2119	1753	2054	818	786	684	705	690	666	1859	1243	1396	421	547	431	687	592	548	1975.33	762.667	687	1499.33	466.333	609	1	0.386095	0.347789	1	0.311027	0.406181	1.31747	1.63545	1.12808	1	0.000535445	0.000341222	1	0.00550649	0.00934839	0.0931081	0.00658795	0.140783	0	-1.37297
Citrate cycle (TCA cycle)	1.2.4.2	100383579	GRMZM2G142863		1	1821	1944	1820	972	1152	1068	1035	868	922	2912	2135	2183	989	1537	1073	1547	1394	1144	1861.67	1064	941.667	2410	1199.67	1361.67	1	0.571531	0.505819	1	0.497787	0.565007	0.772476	0.886913	0.691554	1	0.000274015	0.000137375	1	0.0163276	0.0194658	0.0976963	0.488785	0.0299845	0	-0.807097
Citrate cycle (TCA cycle)	1.2.4.2	100383847	GRMZM2G151041		1	15551	12600	16443	6759	8748	6616	7916	8894	7473	13300	12233	13173	7867	12585	8020	7550	8709	6762	14864.7	7374.33	8094.33	12902	9490.67	7673.67	1	0.496098	0.544535	1	0.735597	0.594766	1.15212	0.777009	1.05482	1	0.00515925	0.00538802	1	0.0975777	0.00135853	0.179835	0.279629	0.582451	0	-1.0113
Citrate cycle (TCA cycle)	1.2.4.2	100383412	GRMZM2G151169		1	3310	2964	3140	1868	2090	1696	1716	1506	1489	3403	2668	3465	1355	1981	1332	2483	2113	1642	3138	1884.67	1570.33	3178.67	1556	2079.33	1	0.600595	0.500425	1	0.489513	0.654153	0.987206	1.21123	0.75521	1	0.00116812	0.000223381	1	0.00818015	0.0357805	0.889498	0.244769	0.11567	0	-0.735536
Citrate cycle (TCA cycle)	1.1.1.37	100273428	GRMZM2G154595		1	9090	6990	13026	3205	3517	2542	2390	3259	2934	14168	8925	9995	2931	3714	2709	2350	2904	2741	9702	3088	2861	11029.3	3118	2665	1	0.318285	0.294888	1	0.282701	0.241628	0.879654	0.990378	1.07355	1	0.021015	0.0186529	1	0.00828612	0.00650663	0.607503	0.946357	0.551878	0	-1.65161
Citrate cycle (TCA cycle)	1.1.1.37	100193743	GRMZM2G161245		1	1647	1415	2388	963	1298	877	1119	1499	1141	1343	1082	1335	544	814	661	603	670	532	1816.67	1046	1253	1253.33	673	601.667	1	0.57578	0.689725	1	0.536968	0.480053	1.44947	1.55423	2.08255	1	0.0738596	0.151202	1	0.00747435	0.0023192	0.139124	0.0681398	0.00732512	0	-0.796411
Citrate cycle (TCA cycle)	4.2.1.3	100304277	GRMZM2G176397		1	1785	2033	2358	847	1244	922	1122	1314	1110	1911	1464	1466	762	1016	709	969	981	701	2058.67	1004.33	1182	1613.67	829	883.667	1	0.487856	0.574158	1	0.513737	0.547614	1.27577	1.2115	1.33761	1	0.00687151	0.00799278	1	0.0112382	0.0138847	0.116441	0.319254	0.0572794	0	-1.03547
Citrate cycle (TCA cycle)	1.1.1.42	100217128	GRMZM2G330286		1	294	395	366	122	372	186	1029	734	749	585	361	286	110	146	81	517	533	659	351.667	226.667	837.333	410.667	112.333	569.667	1	0.64455	2.38104	1	0.273539	1.38718	0.856331	2.0178	1.46987	1	0.196614	0.00845173	1	0.031341	0.188495	0.567036	0.213203	0.0648683	0	-0.633636
Citrate cycle (TCA cycle)	4.2.1.3	100273695	GRMZM2G364988		1	120	181	85	76	73	77	112	70	98	1217	518	434	245	469	210	330	484	368	128.667	75.3333	93.3333	723	308	394	1	0.585492	0.725389	1	0.426003	0.544952	0.177962	0.244589	0.236887	1	0.130291	0.31315	1	0.187182	0.262486	0.0760267	0.0455854	0.0032976	0	-0.772278
Citrate cycle (TCA cycle)	1.1.1.37	100280767	GRMZM2G415359		1	15637	22512	18846	3947	4657	3952	3935	4011	4003	14253	7887	9990	3047	4202	2769	3497	3383	2425	18998.3	4185.33	3983	10710	3339.33	3101.67	1	0.2203	0.20965	1	0.311796	0.289605	1.77389	1.25334	1.28415	1	0.00177307	0.001641	1	0.0185828	0.0161627	0.0385405	0.164656	0.060928	0	-2.18246
Citrate cycle (TCA cycle)	1.1.1.42	100274592	GRMZM2G432128		1	3225	3734	3953	1526	2158	1660	1941	1999	1649	4124	4154	3492	1319	2115	1488	2460	2215	1636	3637.33	1781.33	1863	3923.33	1640.67	2103.67	1	0.489736	0.512188	1	0.418182	0.536194	0.927103	1.08574	0.885597	1	0.00301844	0.00182211	1	0.00214894	0.00505056	0.401631	0.672735	0.418716	0	-1.02992
Citrate cycle (TCA cycle)	1.1.1.37	100272900	GRMZM2G466833		1	3327	3431	2948	973	978	1044	810	674	796	6596	2382	4548	637	978	678	1124	654	651	3235.33	998.333	760	4508.67	764.333	809.667	1	0.308572	0.234906	1	0.169525	0.17958	0.717581	1.30615	0.938658	1	0.0001133	8.53728e-05	1	0.0374507	0.0393448	0.357454	0.100286	0.775781	0	-1.69632
Citrate cycle (TCA cycle)	4.2.1.3	100281040	GRMZM2G467338		1	1130	1369	899	602	552	517	422	442	320	1981	1357	1418	343	396	340	519	518	376	1132.67	557	394.667	1585.33	359.667	471	1	0.49176	0.34844	1	0.226871	0.297098	0.714466	1.54866	0.837933	1	0.0139825	0.00634106	1	0.00355584	0.00548245	0.132989	0.00299224	0.276909	0	-1.02397
Citrate cycle (TCA cycle)	2.3.1.61	100284269	GRMZM5G807639		1	6037	4143	4655	1534	1865	1339	1086	1265	1177	5429	4858	5105	1375	2040	1300	1808	1799	1303	4945	1579.33	1176	5130.67	1571.67	1636.67	1	0.31938	0.237816	1	0.306328	0.318997	0.963812	1.00488	0.718534	1	0.00455751	0.00267674	1	0.000244645	0.000118951	0.768472	0.979529	0.0577421	0	-1.64665
Citrate cycle (TCA cycle)	1.1.1.42	100272371	GRMZM5G829778		1	5233	7925	5570	2289	2539	2337	2178	2071	1940	7013	4297	5335	1963	2869	1969	1941	2060	1524	6242.67	2388.33	2063	5548.33	2267	1841.67	1	0.382582	0.330468	1	0.408591	0.331932	1.12514	1.05352	1.12018	1	0.010551	0.00793071	1	0.0179024	0.0101166	0.581377	0.715973	0.278071	0	-1.38616
Citrate cycle (TCA cycle)	2.3.3.1	100280203	GRMZM2G063909		3	90	58	55	176	268	206	192	171	153	74	152	345	116	195	111	448	307	225	67.6667	216.667	172	190.333	140.667	326.667	1	3.20197	2.54187	1	0.739054	1.71629	0.355517	1.54028	0.526531	1	0.00706513	0.00278266	1	0.59044	0.258449	0.205934	0.118854	0.0793547	0	1.67896
Cutin, suberine and wax biosynthesis	2.3.1.188	100273498	AC155610.2_FG007		1	89	106	148	39	26	26	52	42	22	46	45	47	19	28	11	15	8	6	114.333	30.3333	38.6667	46	19.3333	9.66667	1	0.265306	0.338192	1	0.42029	0.210145	2.48551	1.56897	4	1	0.00965608	0.0182213	1	0.00571653	0.000200342	0.017615	0.168323	0.0348012	0	-1.91427
Cutin, suberine and wax biosynthesis	CYP86B1	100217282	GRMZM2G013082		1	15	42	45	9	5	1	6	2	3	15	11	11	5	13	22	5	2	3	34	5	3.66667	12.3333	13.3333	3.33333	1	0.147059	0.107843	1	1.08108	0.27027	2.75676	0.375	1.1	1	0.0417748	0.0343533	1	0.853772	0.00489679	0.0877017	0.199403	0.834019	0	-2.76553
Cutin, suberine and wax biosynthesis	CYP86A4	100192011	GRMZM2G020500		1	455	328	693	199	203	189	246	418	280	391	458	336	180	285	205	276	315	321	492	197	314.667	395	223.333	304	1	0.400407	0.639566	1	0.565401	0.76962	1.24557	0.88209	1.03509	1	0.0510858	0.211066	1	0.0223299	0.0747373	0.43773	0.45599	0.854239	0	-1.32046
Cutin, suberine and wax biosynthesis	2.3.1.188	100284056	GRMZM2G034360		1	38	41	95	9	3	8	4	20	3	12	26	12	9	16	11	3	6	6	58	6.66667	9	16.6667	12	5	1	0.114943	0.155172	1	0.72	0.3	3.48	0.555556	1.8	1	0.0509579	0.064254	1	0.412773	0.0708634	0.0964403	0.128395	0.51435	0	-3.12102
Cutin, suberine and wax biosynthesis	FAR	100272790	GRMZM2G036217		1	53	66	48	13	43	24	35	39	33	108	59	79	23	68	31	32	32	24	55.6667	26.6667	35.6667	82	40.6667	29.3333	1	0.479042	0.640719	1	0.495935	0.357724	0.678862	0.655738	1.21591	1	0.0476994	0.023977	1	0.105883	0.0219809	0.158277	0.441345	0.118681	0	-1.06178
Cutin, suberine and wax biosynthesis	1.11.2.3	100382264	GRMZM2G040121		1	65	69	45	54	52	44	73	84	71	69	91	69	31	32	18	85	99	58	59.6667	50	76	76.3333	27	80.6667	1	0.837989	1.27374	1	0.353712	1.05677	0.781659	1.85185	0.942149	1	0.294908	0.125473	1	0.00459156	0.77379	0.185462	0.0134481	0.731756	0	-0.254997
Cutin, suberine and wax biosynthesis	CYP86A4	100501810	GRMZM2G062151		1	111	72	119	28	30	38	56	73	60	154	127	98	43	64	60	43	76	88	100.667	32	63	126.333	55.6667	69	1	0.317881	0.625828	1	0.440633	0.546174	0.796834	0.57485	0.913043	1	0.00981945	0.0707388	1	0.0153432	0.0526761	0.302983	0.0293445	0.698293	0	-1.65344
Cutin, suberine and wax biosynthesis	1.11.2.3	100275194	GRMZM2G063220		1	261	136	244	196	210	152	236	291	302	1091	1260	895	864	1318	937	1504	1688	1365	213.667	186	276.333	1082	1039.67	1519	1	0.870515	1.29329	1	0.960875	1.40388	0.197474	0.178903	0.181918	1	0.553806	0.228759	1	0.821625	0.0362232	0.00151634	0.00383829	0.000203331	0	-0.200059
Cutin, suberine and wax biosynthesis	1.11.2.3	100281938	GRMZM2G063717		1	2	0	1	0	1	0	0	1	0	9	6	8	0	0	0	1	2	1	1	0.333333	0.333333	7.66667	0	1.33333	1	0.333333	0.333333	1	0	0.173913	0.130435	#DIV/0!	0.25	1	0.373901	0.373901	1	0.000963969	0.00255701	0.0031982	0.373901	0.101192	0	-1.58496
Cutin, suberine and wax biosynthesis	CER1	100280261	GRMZM2G066578		1	22	43	11	0	3	0	1	0	1	15	5	10	0	1	1	7	3	0	25.3333	1	0.666667	10	0.666667	3.33333	1	0.0394737	0.0263158	1	0.0666667	0.333333	2.53333	1.5	0.2	1	0.0614753	0.0584207	1	0.0325325	0.131778	0.193468	0.767644	0.264145	0	-4.66297
Cutin, suberine and wax biosynthesis	1.1.-.-	100192014	GRMZM2G081841		1	14	43	42	18	36	25	36	25	28	36	48	26	16	44	15	24	31	16	33	26.3333	29.6667	36.6667	25	23.6667	1	0.79798	0.89899	1	0.681818	0.645455	0.9	1.05333	1.25352	1	0.57224	0.75691	1	0.365321	0.166434	0.764542	0.908144	0.331672	0	-0.325576
Cutin, suberine and wax biosynthesis	CYP86A1	100192044	GRMZM2G083574		1	18	22	32	3	8	3	7	2	2	11	9	2	1	7	4	5	4	5	24	4.66667	3.66667	7.33333	4	4.66667	1	0.194444	0.152778	1	0.545455	0.636364	3.27273	1.16667	0.785714	1	0.0125351	0.0105444	1	0.360622	0.386912	0.0286154	0.795255	0.587914	0	-2.36257
Cutin, suberine and wax biosynthesis	1.11.2.3	100286047	GRMZM2G090505		1	589	623	1307	335	377	311	409	501	410	537	481	708	292	443	360	438	463	452	839.667	341	440	575.333	365	451	1	0.406114	0.524017	1	0.634415	0.783893	1.45944	0.934247	0.97561	1	0.100773	0.165407	1	0.0603417	0.14439	0.338957	0.641521	0.743361	0	-1.30004
Cutin, suberine and wax biosynthesis	CYP86B1	100384710	GRMZM2G123037		1	426	425	236	117	105	100	171	190	92	161	184	118	32	42	38	0	6	4	362.333	107.333	151	154.333	37.3333	3.33333	1	0.296228	0.416743	1	0.241901	0.0215983	2.34773	2.875	45.3	1	0.0158108	0.0390865	1	0.00392578	0.00147569	0.0345623	0.000274227	0.00797025	0	-1.75522
Cutin, suberine and wax biosynthesis	CYP86B1	100217282	GRMZM2G162758		1	42	76	69	14	6	7	3	1	7	34	34	23	9	20	9	10	11	12	62.3333	9	3.66667	30.3333	12.6667	11	1	0.144385	0.0588235	1	0.417582	0.362637	2.05495	0.710526	0.333333	1	0.00749043	0.00505861	1	0.0271029	0.00647804	0.0436595	0.45599	0.0167994	0	-2.79201
Cutin, suberine and wax biosynthesis	2.3.1.188	100274114	GRMZM2G417382		1	106	193	133	22	36	40	44	60	10	716	340	623	17	48	30	0	0	1	144	32.6667	38	559.667	31.6667	0.333333	1	0.226852	0.263889	1	0.0565813	0.000595593	0.257296	1.03158	114	1	0.013306	0.0232372	1	0.00962456	0.00777836	0.0230689	0.928804	0.0630131	0	-2.14018
Cutin, suberine and wax biosynthesis	FAR	100501369	GRMZM2G480516		1	278	265	303	285	292	300	346	313	298	704	427	437	257	338	229	641	477	417	282	292.333	319	522.667	274.667	511.667	1	1.03664	1.13121	1	0.52551	0.978954	0.539541	1.06432	0.623453	1	0.436427	0.109524	1	0.0618433	0.926968	0.0579886	0.620456	0.0480476	0	0.0519192
Cutin, suberine and wax biosynthesis	CER1	100382841	GRMZM2G075255		2	438	327	561	522	675	492	652	703	650	332	419	282	619	730	614	830	907	865	442	563	668.333	344.333	654.333	867.333	1	1.27376	1.51207	1	1.90029	2.51888	1.28364	0.860418	0.770561	1	0.241981	0.0315538	1	0.00490732	0.000335497	0.281595	0.251249	0.0021317	0	0.349089
Cutin, suberine and wax biosynthesis	CER1	100273712	GRMZM2G099097		2	129	49	70	103	96	64	124	122	126	68	36	60	87	121	86	142	163	131	82.6667	87.6667	124	54.6667	98	145.333	1	1.06048	1.5	1	1.79268	2.65854	1.5122	0.894558	0.853211	1	0.861015	0.15979	1	0.0445487	0.00251491	0.338913	0.567942	0.0870935	0	0.0847227
Cutin, suberine and wax biosynthesis	1.11.2.3	100216957	GRMZM2G139797		2	260	145	211	663	957	804	1741	1350	1791	6	9	28	156	76	100	1094	799	627	205.333	808	1627.33	14.3333	110.667	840	1	3.93506	7.92532	1	7.72093	58.6047	14.3256	7.3012	1.9373	1	0.00271791	0.000579673	1	0.0174983	0.00377233	0.00494761	0.00138102	0.0156391	0	1.97639
Cutin, suberine and wax biosynthesis	1.11.2.3	100217206	GRMZM2G164308		2	269	361	430	327	558	339	529	540	472	692	511	794	480	749	494	1279	1775	1144	353.333	408	513.667	665.667	574.333	1399.33	1	1.15472	1.45377	1	0.862794	2.10215	0.530796	0.710389	0.36708	1	0.56972	0.0350824	1	0.490269	0.0246338	0.0302659	0.222403	0.0101126	0	0.207539
Cutin, suberine and wax biosynthesis	1.11.2.3	100285543	GRMZM2G342685		2	7292	5193	4997	2459	3923	3024	4055	4441	3139	40	24	25	52	59	32	85	67	47	5827.33	3135.33	3878.33	29.6667	47.6667	66.3333	1	0.538039	0.665542	1	1.60674	2.23596	196.427	65.7762	58.4673	1	0.0338621	0.0786241	1	0.134152	0.0390889	0.00139343	0.00192932	0.000591377	0	-0.894217
Cutin, suberine and wax biosynthesis	CYP86A1	100273463	GRMZM2G350020		2	17	6	9	1	3	3	21	8	15	2	5	0	13	37	22	6	10	8	10.6667	2.33333	14.6667	2.33333	24	8	1	0.21875	1.375	1	10.2857	3.42857	4.57143	0.0972222	1.83333	1	0.0676585	0.467605	1	0.0387562	0.0379061	0.0810307	0.0368851	0.165054	0	-2.19265
Cutin, suberine and wax biosynthesis	1.11.2.3	100285310	GRMZM2G075456		3	0	0	0	0	0	0	0	0	0	0	5	5	0	6	8	5	3	1	0	0	0	3.33333	4.66667	3	1	#DIV/0!	#DIV/0!	1	1.4	0.9	0	0	0	1	#DIV/0!	#DIV/0!	1	0.672154	0.87739	0.116117	0.12417	0.0601698	0	#DIV/0!
Cutin, suberine and wax biosynthesis	1.11.2.3	100282316	GRMZM2G090609		3	667	413	1269	684	1000	636	1225	1243	1098	1931	1987	2006	2812	3605	2627	4269	4387	3782	783	773.333	1188.67	1974.67	3014.67	4146	1	0.987654	1.51809	1	1.52667	2.09959	0.396523	0.256524	0.286702	1	0.973957	0.190822	1	0.0258787	0.000311253	0.00947204	0.0022118	0.000100927	0	-0.0179219
Cutin, suberine and wax biosynthesis	FAR	100285021	GRMZM2G120938		3	0	3	0	7	6	7	2	5	4	0	0	0	2	3	1	6	4	3	1	6.66667	3.66667	0	2	4.33333	1	6.66667	3.66667	1	#DIV/0!	#DIV/0!	#DIV/0!	3.33333	0.846154	1	0.00578456	0.116117	1	0.0257214	0.0079662	0.373901	0.00219213	0.621308	0	2.73697
Cyanoamino acid metabolism	2.4.1.85	100284975	GRMZM2G083130		1	6	15	8	4	6	4	12	4	3	94	78	78	27	27	22	31	35	24	9.66667	4.66667	6.33333	83.3333	25.3333	30	1	0.482759	0.655172	1	0.304	0.36	0.116	0.184211	0.211111	1	0.149654	0.445614	1	0.000486364	0.00102058	0.000251234	0.000324973	0.00529099	0	-1.05063
Cyanoamino acid metabolism	4.2.1.65	542093	GRMZM2G111225		1	998	714	647	558	640	534	607	533	505	882	716	860	652	837	601	905	821	694	786.333	577.333	548.333	819.333	696.667	806.667	1	0.734209	0.697329	1	0.850285	0.98454	0.959723	0.828708	0.679752	1	0.136151	0.100356	1	0.238428	0.882511	0.796143	0.203329	0.0195484	0	-0.445736
Cyanoamino acid metabolism	1.14.13.68	100194166	GRMZM2G159353		3	2	0	3	3	11	5	6	61	18	0	1	2	1	1	1	11	19	11	1.66667	6.33333	28.3333	1	1	13.6667	1	3.8	17	1	1	13.6667	1.66667	6.33333	2.07317	1	0.142439	0.185962	1	1	0.00971625	0.561438	0.0907332	0.434647	0	1.926
Cysteine and methionine metabolism	2.5.1.6	100194360	AC199526.5_FG002		1	5476	3773	5427	4380	5170	4485	6165	6351	5311	21884	9117	14117	6268	10844	7873	18182	13868	8400	4892	4678.33	5942.33	15039.3	8328.33	13483.3	1	0.956323	1.2147	1	0.55377	0.896538	0.32528	0.561737	0.440717	1	0.744613	0.178661	1	0.164445	0.755711	0.0540104	0.0553648	0.0571346	0	-0.0644297
Cysteine and methionine metabolism	2.1.1.37	542060	GRMZM2G005310		1	1445	1520	1680	334	458	364	312	313	364	1383	990	1074	326	464	316	523	430	355	1548.33	385.333	329.667	1149	368.667	436	1	0.24887	0.212917	1	0.320859	0.37946	1.34755	1.04521	0.756116	1	0.000122227	6.90975e-05	1	0.00373356	0.0052326	0.0445179	0.797002	0.108041	0	-2.00654
Cysteine and methionine metabolism	1.14.17.4	100382364	GRMZM2G007249		1	19	25	44	24	17	6	16	28	151	1599	1209	934	63	46	60	294	231	175	29.3333	15.6667	65	1247.33	56.3333	233.333	1	0.534091	2.21591	1	0.045163	0.187066	0.0235168	0.278107	0.278571	1	0.210675	0.461097	1	0.00350139	0.00663144	0.00322824	0.00536661	0.0379607	0	-0.904843
Cysteine and methionine metabolism	1.14.17.4	100283053	GRMZM2G013448		1	1606	1770	1777	951	886	1109	1820	1038	1492	1839	972	1519	823	1027	752	294	376	317	1717.67	982	1450	1443.33	867.333	329	1	0.571706	0.844168	1	0.600924	0.227945	1.19007	1.13221	4.40729	1	0.00105462	0.315576	1	0.0964841	0.0118567	0.349589	0.339108	0.00795204	0	-0.806655
Cysteine and methionine metabolism	3.3.1.1	100282150	GRMZM2G015295		1	28732	25393	35493	15424	14160	10477	11392	12925	13315	46428	22473	30209	8932	11137	8232	15153	14411	12193	29872.7	13353.7	12544	33036.7	9433.67	13919	1	0.44702	0.419916	1	0.285551	0.42132	0.904228	1.41553	0.901214	1	0.00762801	0.00461591	1	0.0294169	0.0548108	0.700676	0.0852239	0.266394	0	-1.16159
Cysteine and methionine metabolism	2.1.1.37	541827	GRMZM2G025592		1	2359	2233	3321	561	686	488	332	357	404	2968	2102	2024	395	631	404	925	887	647	2637.67	578.333	364.333	2364.67	476.667	819.667	1	0.219259	0.138127	1	0.201579	0.346631	1.11545	1.21329	0.44449	1	0.00410244	0.00272479	1	0.00377225	0.00799641	0.583053	0.351325	0.00705763	0	-2.18929
Cysteine and methionine metabolism	2.5.1.16	100272866	GRMZM2G051771		1	1260	1388	1393	662	880	641	785	695	648	1445	1309	995	475	670	461	1154	900	718	1347	727.667	709.333	1249.67	535.333	924	1	0.540213	0.526602	1	0.428381	0.739397	1.07789	1.35928	0.767677	1	0.00214222	0.000422424	1	0.00875648	0.150918	0.525674	0.1322	0.180956	0	-0.8884
Cysteine and methionine metabolism	2.5.1.6	100282324	GRMZM2G054123		1	7314	6099	8060	5419	5834	4146	5444	7752	5535	5274	3337	3880	2206	2465	2045	3007	3264	2869	7157.67	5133	6243.67	4163.67	2238.67	3046.67	1	0.717133	0.872305	1	0.537667	0.731727	1.71908	2.29288	2.04934	1	0.0570804	0.388936	1	0.0309531	0.130468	0.0210709	0.00518758	0.0138335	0	-0.479687
Cysteine and methionine metabolism	4.4.1.14	100217270	GRMZM2G054361		1	6	12	7	1	0	3	5	0	4	14	25	12	8	5	13	8	0	8	8.33333	1.33333	3	17	8.66667	5.33333	1	0.16	0.36	1	0.509804	0.313725	0.490196	0.153846	0.5625	1	0.0271108	0.0907332	1	0.148691	0.0735947	0.123129	0.0423945	0.489982	0	-2.64386
Cysteine and methionine metabolism	2.5.1.16	100279222	GRMZM2G060896		1	330	370	282	141	161	158	185	217	173	208	198	206	164	322	227	160	182	121	327.333	153.333	191.667	204	237.667	154.333	1	0.468432	0.58554	1	1.16503	0.756536	1.60458	0.645161	1.2419	1	0.00266416	0.00904406	1	0.50501	0.0516547	0.00856203	0.142908	0.167155	0	-1.09409
Cysteine and methionine metabolism	2.5.1.6	100279822	GRMZM2G061135		1	4993	4100	6011	2760	3135	2443	3048	3599	2949	14403	10949	9445	4613	6441	4892	6120	6728	5683	5034.67	2779.33	3198.67	11599	5315.33	6177	1	0.552039	0.635328	1	0.458258	0.532546	0.43406	0.52289	0.517835	1	0.0184426	0.0354272	1	0.0162345	0.0223979	0.0138485	0.0136122	0.00121862	0	-0.857157
Cysteine and methionine metabolism	2.5.1.48	541650	GRMZM2G075153		1	1837	1860	1887	1456	1729	1363	1674	1737	1459	2678	1815	1957	1101	1338	1021	1770	1668	1240	1861.33	1516	1623.33	2150	1153.33	1559.33	1	0.81447	0.872135	1	0.536434	0.725271	0.865736	1.31445	1.04104	1	0.0356179	0.0494472	1	0.0245783	0.131849	0.341344	0.0670948	0.744012	0	-0.296067
Cysteine and methionine metabolism	2.1.1.14	100286153	GRMZM2G112149		1	7142	8337	9084	4383	6261	4571	5282	5751	4628	4451	4327	3599	2558	3424	2714	2762	3644	3041	8187.67	5071.67	5220.33	4125.67	2898.67	3149	1	0.619428	0.637585	1	0.702594	0.763271	1.98457	1.74966	1.65777	1	0.0192911	0.0104424	1	0.0310759	0.0584556	0.00288935	0.0292937	0.00765871	0	-0.690992
Cysteine and methionine metabolism	2.5.1.16	100282933	GRMZM2G120578		1	1116	1145	1214	498	608	481	666	624	586	1299	906	1066	751	1045	757	1001	979	806	1158.33	529	625.333	1090.33	851	928.667	1	0.456691	0.539856	1	0.780495	0.851727	1.06237	0.621622	0.673367	1	0.000216756	0.000136827	1	0.185282	0.280589	0.594534	0.0372689	0.00998111	0	-1.13071
Cysteine and methionine metabolism	1.14.17.4	542137	GRMZM2G126732		1	378	361	654	260	349	241	454	447	489	310	491	358	249	304	276	217	245	268	464.333	283.333	463.333	386.333	276.333	243.333	1	0.610194	0.997846	1	0.715272	0.629853	1.2019	1.02533	1.90411	1	0.146452	0.992175	1	0.122991	0.0633988	0.514911	0.858709	0.000362558	0	-0.712661
Cysteine and methionine metabolism	5.3.1.23	542191	GRMZM2G139533		1	1216	1435	1095	594	828	675	895	800	763	1722	1534	1597	602	870	665	1351	1327	1115	1248.67	699	819.333	1617.67	712.333	1264.33	1	0.559797	0.656167	1	0.440346	0.781578	0.771894	0.981282	0.648036	1	0.0104337	0.0159559	1	0.000762209	0.0192102	0.0316048	0.906038	0.00627211	0	-0.837024
Cysteine and methionine metabolism	2.1.1.10	541875	GRMZM2G152470		1	2011	1501	2225	1568	1750	1043	1338	1598	1227	2024	1803	2227	1633	2005	1485	1723	2106	1879	1912.33	1453.67	1387.67	2018	1707.67	1902.67	1	0.760153	0.725641	1	0.846217	0.942848	0.947638	0.851259	0.729327	1	0.203106	0.0952993	1	0.190804	0.523999	0.691049	0.387851	0.0301159	0	-0.395638
Cysteine and methionine metabolism	4.1.1.50	542733	GRMZM2G154397		1	41054	39945	42033	15194	22280	14540	17785	19379	14430	46979	37790	38358	17680	23808	16880	20087	24588	19880	41010.7	17338	17198	41042.3	19456	21518.3	1	0.422768	0.419354	1	0.474047	0.524296	0.999228	0.891139	0.799225	1	0.000749564	0.000112472	1	0.00426511	0.00430026	0.992171	0.55661	0.110982	0	-1.24206
Cysteine and methionine metabolism	2.1.1.14	100286153	GRMZM2G165747		1	2773	2835	3276	1340	1828	1436	1467	1740	1258	3026	2073	2339	898	1190	897	1321	1651	1440	2961.33	1534.67	1488.33	2479.33	995	1470.67	1	0.518235	0.502589	1	0.401318	0.59317	1.19441	1.54238	1.01201	1	0.0027992	0.00221706	1	0.00779086	0.0282062	0.212301	0.0388952	0.922078	0	-0.948322
Cysteine and methionine metabolism	4.4.1.8	100281708	GRMZM2G167156		1	1967	2012	1650	1159	1232	1170	1106	1095	951	2099	1598	2192	1038	1369	1017	1169	1191	1013	1876.33	1187	1050.67	1963	1141.33	1124.33	1	0.632617	0.559957	1	0.581423	0.572763	0.95585	1.04001	0.93448	1	0.00404142	0.0026721	1	0.0192824	0.0121545	0.709765	0.714451	0.381889	0	-0.660596
Cysteine and methionine metabolism	3.2.2.6	100193148	GRMZM2G171111		1	730	878	747	296	368	332	283	337	274	1982	1652	1475	341	576	389	619	532	394	785	332	298	1703	435.333	515	1	0.42293	0.379618	1	0.255627	0.302408	0.460951	0.762634	0.578641	1	0.00089896	0.000658034	1	0.00154199	0.00185613	0.00414387	0.238439	0.0337702	0	-1.24151
Cysteine and methionine metabolism	2.1.1.37	542082	GRMZM2G334041		1	1729	2415	1851	792	1028	790	774	812	559	3100	1675	2262	639	1045	582	1711	1134	1014	1998.33	870	715	2345.67	755.333	1286.33	1	0.435363	0.357798	1	0.322012	0.548387	0.851926	1.15181	0.555843	1	0.00747977	0.00470805	1	0.0222114	0.0854692	0.496032	0.527231	0.0672145	0	-1.19971
Cysteine and methionine metabolism	4.1.1.50	100282888	GRMZM2G461159		1	145	218	375	122	84	76	75	79	84	399	299	196	135	224	169	110	145	150	246	94	79.3333	298	176	135	1	0.382114	0.322493	1	0.590604	0.45302	0.825503	0.534091	0.587654	1	0.0934167	0.0701122	1	0.129673	0.0530176	0.59303	0.050114	0.0123285	0	-1.38793
Cysteine and methionine metabolism	3.1.3.77	100282341	GRMZM2G574782		1	2023	2074	1566	851	1175	949	1053	913	966	3930	2646	3245	1285	2129	1335	1887	1669	1215	1887.67	991.667	977.333	3273.67	1583	1590.33	1	0.52534	0.517747	1	0.483556	0.485796	0.576622	0.626448	0.614546	1	0.00884144	0.00545303	1	0.0214094	0.0160804	0.0266367	0.110815	0.038661	0	-0.928677
Cysteine and methionine metabolism	2.7.2.4	100279553	GRMZM2G700866		1	18	34	12	11	8	11	8	6	6	10	4	10	3	7	4	1	3	4	21.3333	10	6.66667	8	4.66667	2.66667	1	0.46875	0.3125	1	0.583333	0.333333	2.66667	2.14286	2.5	1	0.163125	0.0903773	1	0.226325	0.0712102	0.12401	0.0269973	0.0223942	0	-1.09311
Cysteine and methionine metabolism	4.4.1.14	100279981	GRMZM5G894619		1	16	18	42	20	14	15	12	10	16	49	51	58	24	32	27	31	34	51	25.3333	16.3333	12.6667	52.6667	27.6667	38.6667	1	0.644737	0.5	1	0.525316	0.734177	0.481013	0.590361	0.327586	1	0.352246	0.212058	1	0.0022354	0.108549	0.0358567	0.0190821	0.0159012	0	-0.633218
Cysteine and methionine metabolism	3.2.2.6	100286299	GRMZM5G896883		1	186	214	191	64	103	78	77	100	91	174	147	113	82	121	71	118	100	92	197	81.6667	89.3333	144.667	91.3333	103.333	1	0.414552	0.453469	1	0.631336	0.714286	1.36175	0.894161	0.864516	1	0.00128305	0.000592313	1	0.0836907	0.0982893	0.0561287	0.637339	0.241536	0	-1.27038
Cysteine and methionine metabolism	2.1.1.10	541873	AC233893.1_FG001		2	385	384	386	264	419	301	527	389	366	294	160	342	202	315	202	623	535	416	385	328	427.333	265.333	239.667	524.667	1	0.851948	1.10996	1	0.903266	1.97739	1.45101	1.36857	0.814485	1	0.289643	0.447185	1	0.71804	0.0328662	0.0929372	0.215103	0.281522	0	-0.231163
Cysteine and methionine metabolism	2.5.1.16	732743	GRMZM2G047867		2	2	14	10	1	6	11	10	6	3	121	125	119	92	116	134	200	149	86	8.66667	6	6.33333	121.667	114	145	1	0.692308	0.730769	1	0.936986	1.19178	0.0712329	0.0526316	0.0436782	1	0.589946	0.597032	1	0.566644	0.51874	8.83262e-06	0.000987909	0.0137184	0	-0.530515
Cysteine and methionine metabolism	2.5.1.16	100282908	GRMZM2G064163		2	804	1009	829	567	886	637	1126	975	900	923	986	788	431	557	411	1404	1302	1095	880.667	696.667	1000.33	899	466.333	1267	1	0.791067	1.13588	1	0.518725	1.40934	0.979607	1.49392	0.789529	1	0.188967	0.266127	1	0.004301	0.0271283	0.843515	0.0977894	0.0769742	0	-0.338128
Cysteine and methionine metabolism	1.14.17.4	542136	GRMZM2G072529		2	2	0	15	3	6	4	6	6	11	11	5	0	2	3	3	1	16	13	5.66667	4.33333	7.66667	5.33333	2.66667	10	1	0.764706	1.35294	1	0.5	1.875	1.0625	1.625	0.766667	1	0.794295	0.708991	1	0.451161	0.449855	0.95599	0.151835	0.657267	0	-0.387023
Cysteine and methionine metabolism	2.1.1.10	541874	GRMZM2G117240		2	1234	1101	1570	674	915	592	1231	1103	1463	636	925	684	718	901	703	856	895	771	1301.67	727	1265.67	748.333	774	840.667	1	0.558515	0.972343	1	1.0343	1.12339	1.73942	0.939276	1.50555	1	0.027732	0.846937	1	0.826577	0.393361	0.0288741	0.705996	0.0189339	0	-0.840333
Cysteine and methionine metabolism	4.1.1.50	100282559	GRMZM2G125635		2	7790	5119	9608	4716	5746	3710	5117	5215	3653	5422	5437	3720	3724	3674	3070	5658	7374	6988	7505.67	4724	4661.67	4859.67	3489.33	6673.33	1	0.629391	0.621086	1	0.718019	1.37321	1.54448	1.35384	0.698551	1	0.123636	0.111675	1	0.0870477	0.0783862	0.136434	0.119074	0.050044	0	-0.667971
Cysteine and methionine metabolism	1.14.17.4	100273458	GRMZM2G166639		2	21	21	29	11	21	28	11	25	22	3	1	9	4	7	2	16	33	37	23.6667	20	19.3333	4.33333	4.33333	28.6667	1	0.84507	0.816901	1	1	6.61538	5.46154	4.61538	0.674419	1	0.548873	0.436888	1	1	0.0239914	0.00574878	0.0381565	0.293094	0	-0.242857
Cysteine and methionine metabolism	4.1.1.50	100283320	GRMZM2G366389		2	3737	1927	3764	2256	3836	2391	3157	3129	2796	4863	3055	4096	2364	3109	2457	7411	5986	4788	3142.67	2827.67	3027.33	4004.67	2643.33	6061.67	1	0.899767	0.963301	1	0.660063	1.51365	0.784751	1.06974	0.499423	1	0.710702	0.861225	1	0.0766661	0.0894029	0.343239	0.757445	0.0167289	0	-0.152377
Cysteine and methionine metabolism	4.4.1.11	100285862	GRMZM2G450498		2	474	249	343	375	453	355	465	587	476	301	283	388	556	599	548	629	740	808	355.333	394.333	509.333	324	567.667	725.667	1	1.10976	1.4334	1	1.75206	2.23971	1.09671	0.694656	0.701883	1	0.615706	0.112659	1	0.0025066	0.0028255	0.689294	0.00686959	0.0293104	0	0.150243
Cysteine and methionine metabolism	2.1.1.10	541876	GRMZM2G039166		3	91	29	90	360	949	1119	1214	2295	1725	50	80	75	550	406	376	4039	4506	4916	70	809.333	1744.67	68.3333	444	4487	1	11.5619	24.9238	1	6.49756	65.6634	1.02439	1.82282	0.388827	1	0.0328289	0.00587642	1	0.00232211	6.36118e-05	0.944518	0.196763	0.00241586	0	3.53131
Cysteine and methionine metabolism	2.5.1.6	100191838	GRMZM2G117198		3	4097	4159	3918	3591	4840	4043	6135	5096	4705	7691	5575	5744	4149	5753	4018	9151	9175	7348	4058	4158	5312	6336.67	4640	8558	1	1.02464	1.30902	1	0.732246	1.35055	0.6404	0.896121	0.620706	1	0.801465	0.0442246	1	0.125678	0.0710063	0.0289041	0.509687	0.0118351	0	0.0351209
Cysteine and methionine metabolism	2.7.1.100	100283015	GRMZM2G464137		3	427	257	426	330	523	338	422	641	484	491	344	469	453	555	438	436	613	554	370	397	515.667	434.667	482	534.333	1	1.07297	1.39369	1	1.1089	1.22929	0.851227	0.823651	0.965066	1	0.765734	0.166526	1	0.46529	0.223781	0.424096	0.308836	0.833856	0	0.101614
Cysteine and methionine metabolism	3.1.3.77	100194257	GRMZM2G111164		4	15	23	16	28	26	19	27	45	45	44	51	23	12	20	24	17	26	22	18	24.3333	39	39.3333	18.6667	21.6667	1	1.35185	2.16667	1	0.474576	0.550847	0.457627	1.30357	1.8	1	0.163156	0.0320488	1	0.0861615	0.115314	0.0720271	0.27273	0.056972	0	0.434937
Cysteine and methionine metabolism	1.14.17.4	100191321	GRMZM2G052422			793	808	1130	497	504	416	697	818	1599	2808	2994	2927	1992	2880	2329	1329	1754	1672	910.333	472.333	1038	2909.67	2400.33	1585	1	0.518858	1.14024	1	0.824951	0.544736	0.312865	0.196778	0.65489	1	0.018156	0.695428	1	0.126411	0.000716791	8.2852e-05	0.00177383	0.153625	0	-0.94659
Diterpenoid biosynthesis	1.14.11.12	778427	AC203966.5_FG005		1	368	488	335	134	133	98	116	117	91	1084	1404	510	251	170	199	137	157	167	397	121.667	108	999.333	206.667	153.667	1	0.306465	0.27204	1	0.206805	0.153769	0.397265	0.58871	0.70282	1	0.00456506	0.00362041	1	0.0392179	0.031922	0.0859537	0.0326158	0.0203449	0	-1.70621
Diterpenoid biosynthesis	1.14.11.13	100284370	GRMZM2G031432		1	10	15	9	3	3	14	8	11	11	2	4	1	0	1	0	0	1	0	11.3333	6.66667	10	2.33333	0.333333	0.333333	1	0.588235	0.882353	1	0.142857	0.142857	4.85714	20	30	1	0.31957	0.561438	1	0.101192	0.101192	0.0118751	0.160516	0.000785043	0	-0.765535
Diterpenoid biosynthesis	1.14.13.78	100274015	GRMZM2G059308		1	636	662	568	375	636	433	512	641	375	561	396	516	307	547	371	501	548	400	622	481.333	509.333	491	408.333	483	1	0.773848	0.818864	1	0.831636	0.983707	1.2668	1.17878	1.05452	1	0.169091	0.240227	1	0.395947	0.909112	0.0818483	0.531869	0.780483	0	-0.369878
Diterpenoid biosynthesis	1.14.11.13	100284370	GRMZM2G152354		1	109	184	104	41	23	54	36	18	19	21	14	23	2	7	6	5	8	5	132.333	39.3333	24.3333	19.3333	5	6	1	0.297229	0.183879	1	0.258621	0.310345	6.84483	7.86667	4.05556	1	0.0273938	0.0152018	1	0.0101541	0.0101197	0.0122212	0.0196715	0.0364329	0	-1.75035
Diterpenoid biosynthesis	1.14.11.13	100280480	GRMZM2G051619		2	46	52	78	52	84	57	132	126	123	30	27	25	13	21	18	98	89	99	58.6667	64.3333	127	27.3333	17.3333	95.3333	1	1.09659	2.16477	1	0.634146	3.4878	2.14634	3.71154	1.33217	1	0.705817	0.00255546	1	0.0220029	4.11909e-05	0.0343086	0.0100021	0.00156474	0	0.133025
Diterpenoid biosynthesis	1.14.13.79	542580	GRMZM2G093195		2	49	56	78	32	86	77	96	108	74	72	74	78	80	156	142	81	89	92	61	65	92.6667	74.6667	126	87.3333	1	1.06557	1.51913	1	1.6875	1.16964	0.816964	0.515873	1.06107	1	0.842327	0.0751073	1	0.0934871	0.0273069	0.199975	0.100818	0.637692	0	0.0916305
Diterpenoid biosynthesis	5.5.1.13	542253	GRMZM5G810595		2	1	2	0	0	0	0	0	1	2	2	0	0	0	0	2	0	5	2	1	0	1	0.666667	0.666667	2.33333	1	0	1	1	1	3.5	1.5	0	0.428571	1	0.158302	1	1	1	0.35601	0.724659	0.373901	0.441823	0	#NUM!
Diterpenoid biosynthesis	4.2.3.19	100279558	AC214360.3_FG001		3	11	1	6	112	135	228	39	321	167	9	1	27	27	11	67	101	409	302	6	158.333	175.667	12.3333	35	270.667	1	26.3889	29.2778	1	2.83784	21.9459	0.486486	4.52381	0.649015	1	0.0128303	0.10603	1	0.284163	0.0463444	0.483624	0.0345749	0.478448	0	4.72186
Diterpenoid biosynthesis	4.2.3.19	100383607	GRMZM2G016922		3	0	0	1	2	3	0	0	3	0	0	0	0	1	0	0	0	5	0	0.333333	1.66667	1	0	0.333333	1.66667	1	5	3	1	#DIV/0!	#DIV/0!	#DIV/0!	5	0.6	1	0.2302	0.561438	1	0.373901	0.373901	0.373901	0.2302	0.748868	0	2.32193
Diterpenoid biosynthesis	1.14.11.13	100285694	GRMZM2G078798		3	155	145	167	241	314	253	385	430	313	332	370	926	805	804	712	858	852	970	155.667	269.333	376	542.667	773.667	893.333	1	1.73019	2.41542	1	1.42568	1.64619	0.286855	0.348126	0.420896	1	0.00839164	0.00313891	1	0.300544	0.147753	0.114182	0.000190746	0.000544694	0	0.790933
Diterpenoid biosynthesis	5.5.1.13	542253	GRMZM2G081554		3	419	382	326	525	545	397	509	508	386	518	447	767	750	760	598	1049	648	512	375.667	489	467.667	577.333	702.667	736.333	1	1.30169	1.2449	1	1.21709	1.2754	0.650693	0.69592	0.635129	1	0.102283	0.133491	1	0.319195	0.445623	0.115815	0.0378988	0.181452	0	0.380381
Diterpenoid biosynthesis	1.14.11.13	100281860	GRMZM2G006964		4	0	4	0	0	3	3	6	12	3	43	33	13	10	14	8	24	23	13	1.33333	2	7	29.6667	10.6667	20	1	1.5	5.25	1	0.359551	0.674157	0.0449438	0.1875	0.35	1	0.709597	0.128353	1	0.102195	0.366104	0.0336445	0.0129052	0.0416957	0	0.584963
Fatty acid biosynthesis	1.14.19.2	100283843	AC215690.3_FG002		1	3027	3070	3530	2376	3425	2824	3209	3266	2645	3608	2575	3137	2585	4333	2765	3288	3459	2767	3209	2875	3040	3106.67	3227.67	3171.33	1	0.895918	0.947336	1	1.03895	1.02082	1.03294	0.890736	0.958587	1	0.386434	0.544222	1	0.857119	0.86761	0.777934	0.607051	0.671383	0	-0.158562
Fatty acid biosynthesis	FabF	100274137	GRMZM2G007757		1	185	210	197	64	96	63	119	136	119	107	101	160	111	146	80	110	99	77	197.333	74.3333	124.667	122.667	112.333	95.3333	1	0.376689	0.631757	1	0.915761	0.777174	1.6087	0.661721	1.30769	1	0.00070046	0.0013767	1	0.718823	0.265036	0.0205309	0.158154	0.0593626	0	-1.40855
Fatty acid biosynthesis	FabF	100279707	GRMZM2G012863		1	3016	2427	3347	996	1210	843	841	1077	994	2170	2214	2119	641	1017	675	936	1089	930	2930	1016.33	970.667	2167.67	777.667	985	1	0.346871	0.331286	1	0.358757	0.454406	1.35168	1.3069	0.985448	1	0.00270891	0.00213029	1	0.000351285	3.61274e-05	0.0478815	0.211097	0.876446	0	-1.52753
Fatty acid biosynthesis	3.1.2.21	100284647	GRMZM2G017382		1	4	8	8	1	1	4	4	1	1	4	6	7	4	2	1	8	2	3	6.66667	2	2	5.66667	2.33333	4.33333	1	0.3	0.3	1	0.411765	0.764706	1.17647	0.857143	0.461538	1	0.0488116	0.0488116	1	0.0556545	0.551786	0.565533	0.814902	0.33046	0	-1.73697
Fatty acid biosynthesis	FabZ	100273566	GRMZM2G024482		1	1673	2305	1664	686	755	713	764	717	587	1296	921	1169	374	640	416	846	612	435	1880.67	718	689.333	1128.67	476.667	631	1	0.38178	0.366537	1	0.422327	0.559067	1.66627	1.50629	1.09245	1	0.00548761	0.0055149	1	0.00905483	0.0373226	0.034656	0.046853	0.677477	0	-1.38919
Fatty acid biosynthesis	1.14.19.2	100194244	GRMZM2G026793		1	941	1122	880	639	1145	906	1164	1400	994	1522	825	1142	790	1170	772	1222	1269	856	981	896.667	1186	1163	910.667	1115.67	1	0.914033	1.20897	1	0.783032	0.959301	0.843508	0.984627	1.06304	1	0.632615	0.212505	1	0.351786	0.853314	0.443339	0.946334	0.709513	0	-0.129681
Fatty acid biosynthesis	FabD	100283964	GRMZM2G029543		1	2189	2109	2222	652	819	490	604	777	662	1723	1598	1503	605	881	626	531	590	617	2173.33	653.667	681	1608	704	579.333	1	0.300767	0.313344	1	0.437811	0.360282	1.35158	0.928504	1.17549	1	0.0001125	1.64655e-05	1	0.00116264	0.000115097	0.00142124	0.718261	0.148104	0	-1.73328
Fatty acid biosynthesis	FabG	100274506	GRMZM2G043602		1	565	769	219	254	281	316	255	228	203	281	145	222	20	63	33	71	89	44	517.667	283.667	228.667	216	38.6667	68	1	0.547972	0.441726	1	0.179012	0.314815	2.3966	7.33621	3.36275	1	0.221006	0.147518	1	0.0127936	0.0234341	0.142026	0.000370317	0.00128117	0	-0.867827
Fatty acid biosynthesis	FabZ	100283232	GRMZM2G055667		1	244	269	225	39	66	65	51	57	62	294	317	245	45	78	47	84	77	44	246	56.6667	56.6667	285.333	56.6667	68.3333	1	0.230352	0.230352	1	0.198598	0.239486	0.86215	1	0.829268	1	0.000258284	0.000134506	1	0.000652555	0.000904895	0.187368	1	0.411498	0	-2.11809
Fatty acid biosynthesis	6.2.1.3	100281546	GRMZM2G059381		1	899	970	632	474	862	672	682	646	506	817	550	643	232	382	242	590	483	405	833.667	669.333	611.333	670	285.333	492.667	1	0.802879	0.733307	1	0.425871	0.735323	1.24428	2.34579	1.24087	1	0.340744	0.127899	1	0.0139148	0.134922	0.274194	0.0346223	0.192874	0	-0.316746
Fatty acid biosynthesis	FabI	100193519	GRMZM2G070422		1	6779	8948	6164	1485	1921	1571	1425	1545	1233	5180	3840	4790	1442	2373	1474	1417	1448	1053	7297	1659	1401	4603.33	1763	1306	1	0.227354	0.191997	1	0.382983	0.283707	1.58516	0.94101	1.07274	1	0.00273774	0.00226079	1	0.00479004	0.00139203	0.0447542	0.770405	0.575449	0	-2.13699
Fatty acid biosynthesis	FabF	100280304	GRMZM2G072205		1	1055	1615	860	514	698	579	561	572	479	1682	831	1051	252	478	273	661	611	429	1176.67	597	537.333	1188	334.333	567	1	0.507365	0.456657	1	0.281425	0.477273	0.99046	1.78564	0.947678	1	0.0673355	0.0487146	1	0.032248	0.0787762	0.975075	0.0433006	0.717414	0	-0.978903
Fatty acid biosynthesis	6.2.1.3	100285568	GRMZM2G079236		1	697	1087	1024	520	945	707	979	1019	796	1874	1180	1142	463	643	398	924	1017	790	936	724	931.333	1398.67	501.333	910.333	1	0.773504	0.995014	1	0.358437	0.650858	0.669209	1.44415	1.02307	1	0.286287	0.974827	1	0.0226672	0.119064	0.157995	0.194827	0.836125	0	-0.370519
Fatty acid biosynthesis	FabI	100192829	GRMZM2G079256		1	1180	1510	868	315	443	339	384	319	341	1164	992	1265	320	618	307	634	535	369	1186	365.667	348	1140.33	415	512.667	1	0.308319	0.293423	1	0.363929	0.449576	1.04005	0.881124	0.678804	1	0.0123535	0.0108449	1	0.00493339	0.00482412	0.832031	0.674026	0.107489	0	-1.6975
Fatty acid biosynthesis	3.1.2.21	100284999	GRMZM2G079308		1	1099	1284	930	458	506	428	508	525	442	815	518	687	288	392	247	447	531	385	1104.33	464	491.667	673.333	309	454.333	1	0.420163	0.445216	1	0.458911	0.674752	1.6401	1.50162	1.08217	1	0.00362168	0.00434649	1	0.0193328	0.0843371	0.0320918	0.0335897	0.491053	0	-1.25098
Fatty acid biosynthesis	FabG	100273168	GRMZM2G099696		1	1971	2707	1935	669	1042	736	848	757	650	1396	927	1173	498	962	580	933	724	453	2204.33	815.667	751.667	1165.33	680	703.333	1	0.370029	0.340995	1	0.583524	0.603547	1.89159	1.19951	1.06872	1	0.00737422	0.0048931	1	0.0693665	0.0759107	0.0220278	0.500445	0.763829	0	-1.43429
Fatty acid biosynthesis	6.2.1.3	100279270	GRMZM2G101875		1	1419	1574	1167	589	718	622	757	665	636	1828	1476	1250	424	574	430	473	592	462	1386.67	643	686	1518	476	509	1	0.463702	0.494712	1	0.31357	0.33531	0.913483	1.35084	1.34774	1	0.00397572	0.0048435	1	0.00400725	0.00432863	0.558043	0.0555859	0.0329532	0	-1.10873
Fatty acid biosynthesis	6.2.1.3	100281785	GRMZM2G104847		1	723	1117	859	624	864	984	1052	971	803	569	322	415	249	424	263	517	509	379	899.667	824	942	435.333	312	468.333	1	0.915895	1.04705	1	0.716692	1.0758	2.06662	2.64103	2.01139	1	0.654389	0.772499	1	0.248196	0.716935	0.027017	0.0129116	0.00527713	0	-0.126746
Fatty acid biosynthesis	1.14.19.2	100382139	GRMZM2G119305		1	3	6	1	2	0	1	5	2	2	37	21	15	3	1	6	5	7	3	3.33333	1	3	24.3333	3.33333	5	1	0.3	0.9	1	0.136986	0.205479	0.136986	0.3	0.6	1	0.209875	0.859308	1	0.0354309	0.0441179	0.0354309	0.209875	0.260575	0	-1.73697
Fatty acid biosynthesis	FabF	100193451	GRMZM2G124335		1	2404	3438	1531	768	1074	962	960	992	681	2042	1217	1317	441	752	423	936	802	500	2457.67	934.667	877.667	1525.33	538.667	746	1	0.380307	0.357114	1	0.353147	0.489073	1.61123	1.73515	1.1765	1	0.0525708	0.0477432	1	0.0246502	0.0548944	0.200765	0.0467012	0.463037	0	-1.39477
Fatty acid biosynthesis	FabF	100279917	GRMZM2G135498		1	4050	4391	4143	1320	1572	1283	1391	1598	1196	3392	2774	3260	907	1571	1004	1439	1561	1215	4194.67	1391.67	1395	3142	1160.67	1405	1	0.331771	0.332565	1	0.369404	0.447167	1.33503	1.19902	0.992883	1	3.3108e-05	5.43458e-05	1	0.00209412	0.00124125	0.00789524	0.364699	0.951362	0	-1.59174
Fatty acid biosynthesis	1.14.19.2	100284973	GRMZM2G143625		1	8	14	11	2	4	1	4	6	2	2	10	9	2	0	0	0	0	3	11	2.33333	4	7	0.666667	1	1	0.212121	0.363636	1	0.0952381	0.142857	1.57143	3.5	4	1	0.0111692	0.0282343	1	0.0717714	0.0910521	0.260575	0.206151	0.121004	0	-2.23704
Fatty acid biosynthesis	FabF	100383498	GRMZM2G152105		1	1166	1642	977	458	721	568	589	666	543	1370	961	1421	416	532	380	912	888	730	1261.67	582.333	599.333	1250.67	442.667	843.333	1	0.461559	0.475033	1	0.353945	0.674307	1.0088	1.31551	0.710672	1	0.0327759	0.0300992	1	0.00611285	0.0597406	0.966427	0.191608	0.0223837	0	-1.11541
Fatty acid biosynthesis	6.2.1.3	100383523	GRMZM2G152127		1	349	505	412	395	420	417	489	434	389	834	414	625	229	336	229	705	634	456	422	410.667	437.333	624.333	264.667	598.333	1	0.973144	1.03633	1	0.423919	0.958356	0.675921	1.55164	0.730919	1	0.81748	0.7896	1	0.0465892	0.863696	0.19304	0.0161698	0.112846	0	-0.0392751
Fatty acid biosynthesis	1.14.19.2	100192652	GRMZM2G180399		1	3725	3813	3272	1647	2658	1985	2326	2727	2070	3882	2747	3165	1953	3779	2282	3117	2662	2191	3603.33	2096.67	2374.33	3264.67	2671.33	2656.67	1	0.581869	0.658927	1	0.818256	0.813764	1.10374	0.784876	0.893726	1	0.0115431	0.00843838	1	0.41453	0.226497	0.413407	0.417085	0.438751	0	-0.781235
Fatty acid biosynthesis	6.2.1.3	100304373	GRMZM5G840955		1	652	1188	1050	445	717	504	682	767	568	2693	1647	1805	730	845	619	1025	938	734	963.333	555.333	672.333	2048.33	731.333	899	1	0.576471	0.697924	1	0.357038	0.438893	0.470301	0.759344	0.747868	1	0.0868526	0.163466	1	0.016585	0.0269583	0.040392	0.16985	0.0942055	0	-0.794681
Fatty acid biosynthesis	1.14.19.2	100284715	GRMZM5G883417		1	30	11	21	6	14	9	20	16	10	34	7	18	4	3	7	3	9	6	20.6667	9.66667	15.3333	19.6667	4.66667	6	1	0.467742	0.741935	1	0.237288	0.305085	1.05085	2.07143	2.55556	1	0.138831	0.438808	1	0.131524	0.163887	0.921795	0.12949	0.0509059	0	-1.09622
Fatty acid biosynthesis	3.1.2.21	100283590	GRMZM2G007489		2	1039	1028	1497	699	892	735	953	1150	927	821	659	732	1080	1298	970	1366	1555	1490	1188	775.333	1010	737.333	1116	1470.33	1	0.652637	0.850168	1	1.51356	1.99412	1.61121	0.694743	0.686919	1	0.0672383	0.3537	1	0.0241515	0.000540864	0.0492656	0.0395082	0.00680479	0	-0.615646
Fatty acid biosynthesis	1.14.19.2	100284776	GRMZM2G073540		2	5	10	11	14	18	27	20	14	11	2	4	0	1	2	0	7	12	4	8.66667	19.6667	15	2	1	7.66667	1	2.26923	1.73077	1	0.5	3.83333	4.33333	19.6667	1.95652	1	0.0615306	0.121596	1	0.481817	0.0951025	0.0380293	0.00863579	0.106166	0	1.1822
Fatty acid biosynthesis	1.14.19.2	100273826	GRMZM2G316362		2	9382	5116	10875	2875	3319	3070	5349	8357	7012	3200	3162	3918	5086	5928	4780	3206	3115	3662	8457.67	3088	6906	3426.67	5264.67	3327.67	1	0.365113	0.816537	1	1.53638	0.971109	2.46819	0.586552	2.07533	1	0.0361051	0.466995	1	0.0121278	0.756803	0.0447213	0.00403001	0.0156352	0	-1.45359
Fatty acid biosynthesis	3.1.2.21	100281497	GRMZM2G406603		2	615	731	688	539	802	642	800	803	565	735	419	778	360	596	377	946	914	669	678	661	722.667	644	444.333	843	1	0.974926	1.06588	1	0.689959	1.30901	1.0528	1.48762	0.857256	1	0.848912	0.630143	1	0.216883	0.236583	0.787797	0.114906	0.364658	0	-0.036635
Fatty acid biosynthesis	6.2.1.3	100281457	GRMZM5G812228		2	104	175	117	68	115	129	81	121	70	84	32	51	39	48	31	62	73	41	132	104	90.6667	55.6667	39.3333	58.6667	1	0.787879	0.686869	1	0.706587	1.05389	2.37126	2.64407	1.54545	1	0.382663	0.197417	1	0.364116	0.874738	0.0454418	0.0275965	0.152093	0	-0.343954
Fatty acid biosynthesis	1.14.19.2	100191672	GRMZM5G852502		2	9211	9146	9578	5966	9667	7488	8533	10002	7044	7803	7171	8042	11374	19278	12652	16276	14119	11461	9311.67	7707	8526.33	7672	14434.7	13952	1	0.827671	0.915661	1	1.88147	1.81856	1.21372	0.533923	0.611119	1	0.212334	0.415003	1	0.0516225	0.0113917	0.00497795	0.0656851	0.0293345	0	-0.27287
Fatty acid biosynthesis	1.14.19.2	100272745	GRMZM2G027673		3	1	0	0	8	16	8	15	14	25	0	0	1	3	2	1	31	15	17	0.333333	10.6667	18	0.333333	2	21	1	32	54	1	6	63	1	5.33333	0.857143	1	0.0183797	0.00744803	1	0.0667665	0.0148886	1	0.0336507	0.650564	0	5
Fatty acid biosynthesis	FabG	100285342	GRMZM2G118183		3	4	1	2	5	10	13	5	17	10	8	7	10	10	14	15	10	15	28	2.33333	9.33333	10.6667	8.33333	13	17.6667	1	4	4.57143	1	1.56	2.12	0.28	0.717949	0.603774	1	0.0485021	0.0810307	1	0.0572352	0.161154	0.00858092	0.258906	0.335142	0	2
Fatty acid biosynthesis	FabG	100277126	GRMZM2G316789		3	5	1	4	4	10	0	6	4	11	8	4	6	0	0	0	11	19	13	3.33333	4.66667	7	6	0	14.3333	1	1.4	2.1	1	0	2.38889	0.555556	#DIV/0!	0.488372	1	0.693374	0.201846	1	0.00653338	0.0353555	0.184849	0.183567	0.0823731	0	0.485427
Fatty acid biosynthesis	FabG	100284513	GRMZM2G344911		4	26	28	19	56	77	52	144	212	181	78	114	51	7	10	12	174	196	183	24.3333	61.6667	179	81	9.66667	184.333	1	2.53425	7.35616	1	0.119342	2.27572	0.300412	6.37931	0.971067	1	0.0104796	0.00146167	1	0.0175904	0.00590611	0.0372503	0.0027427	0.809091	0	1.34156
Fatty acid biosynthesis	FabG	100285462	GRMZM2G416110		4	9	2	4	4	12	10	13	10	10	72	50	55	55	60	45	46	34	35	5	8.66667	11	59	53.3333	38.3333	1	1.73333	2.2	1	0.903955	0.649718	0.0847458	0.1625	0.286957	1	0.31308	0.0601698	1	0.517146	0.0547693	0.00150037	0.000883161	0.00233709	0	0.793549
Fatty acid degradation	1.3.3.6	100282107	GRMZM2G002959		1	1429	1422	1283	830	1163	1090	972	996	849	608	529	679	338	522	344	574	506	436	1378	1027.67	939	605.333	401.333	505.333	1	0.745767	0.681422	1	0.662996	0.834802	2.27643	2.56063	1.85818	1	0.0349507	0.00262717	1	0.051598	0.164529	0.00027528	0.00600125	0.00200525	0	-0.423203
Fatty acid degradation	1.3.3.6	100285661	GRMZM2G014136		1	1224	1670	1158	820	1138	772	1257	1322	936	1050	929	1296	854	1308	906	1000	828	626	1350.67	910	1171.67	1091.67	1022.67	818	1	0.673741	0.867473	1	0.936794	0.749313	1.23725	0.889831	1.43236	1	0.0895978	0.421871	1	0.720312	0.147721	0.252131	0.572942	0.0929829	0	-0.569733
Fatty acid degradation	2.3.1.16	100274263	GRMZM2G110201		1	1675	2070	2408	792	962	794	851	1029	893	2216	2044	2142	958	1390	976	1454	1301	970	2051	849.333	924.333	2134	1108	1241.67	1	0.414107	0.450674	1	0.519213	0.581849	0.961106	0.766546	0.74443	1	0.00538918	0.00671681	1	0.00236833	0.00413163	0.722266	0.16386	0.106084	0	-1.27192
Fatty acid degradation	2.3.1.16	100192501	GRMZM5G848768		1	3988	4477	2801	2496	4304	3647	4688	3995	3605	4264	3507	4067	2443	4139	2644	4463	3729	2929	3755.33	3482.33	4096	3946	3075.33	3707	1	0.927303	1.09072	1	0.779355	0.939432	0.951681	1.13234	1.10494	1	0.725918	0.594512	1	0.208389	0.656113	0.744914	0.617056	0.514465	0	-0.108887
Fatty acid degradation	4.2.1.17	100281695	GRMZM5G854613		1	5493	7952	5020	2323	3404	3003	3523	3099	2561	5304	3328	5210	1912	4047	2355	3777	3374	2438	6155	2910	3061	4614	2771.33	3196.33	1	0.472786	0.497319	1	0.600636	0.692747	1.33398	1.05004	0.95766	1	0.0279634	0.0312229	1	0.11432	0.134007	0.238631	0.857247	0.793861	0	-1.08074
Fatty acid degradation	1.3.3.6	100191469	GRMZM5G864319		1	1452	1696	1374	923	1312	1051	1222	1530	1263	2626	1847	2079	989	1211	982	1812	1735	1355	1507.33	1095.33	1338.33	2184	1060.67	1634	1	0.72667	0.887881	1	0.485653	0.748168	0.690171	1.03268	0.819053	1	0.0515741	0.28446	1	0.0098407	0.111991	0.0540017	0.812643	0.159066	0	-0.460629
Fatty acid degradation	1.3.3.6	100382424	GRMZM2G052389		2	289	356	408	241	436	264	388	462	420	293	352	241	141	240	164	342	431	484	351	313.667	423.333	295.333	181.667	419	1	0.893637	1.20608	1	0.615124	1.41874	1.18849	1.72661	1.01034	1	0.624503	0.149129	1	0.0605481	0.0776107	0.302339	0.12589	0.930445	0	-0.162239
Fatty acid degradation	4.2.1.17	100285945	GRMZM2G132903		3	1223	1395	1112	1087	1714	1250	1713	1636	1412	1980	1818	1956	1102	1650	1049	2350	2444	1856	1243.33	1350.33	1587	1918	1267	2216.67	1	1.08606	1.27641	1	0.660584	1.15572	0.648245	1.06577	0.71594	1	0.629392	0.0481792	1	0.0305745	0.189614	0.00220814	0.771921	0.0364188	0	0.119102
Fatty acid degradation	1.3.3.6	100283936	GRMZM5G862219		3	454	356	598	517	698	465	632	736	628	383	419	469	391	480	363	504	523	549	469.333	560	665.333	423.667	411.333	525.333	1	1.19318	1.41761	1	0.970889	1.23997	1.10779	1.36143	1.2665	1	0.414267	0.0673808	1	0.78942	0.0225001	0.573382	0.132751	0.0205576	0	0.254814
Fatty acid elongation	2.3.1.199	100281769	GRMZM2G003138		1	0	0	0	3	0	6	2	6	7	10	9	0	2	1	1	15	7	9	0	3	5	6.33333	1.33333	10.3333	1	#DIV/0!	#DIV/0!	1	0.210526	1.63158	0	2.25	0.483871	1	0.158302	0.0306945	1	0.192895	0.372405	0.117217	0.398208	0.134417	0	#DIV/0!
Fatty acid elongation	2.3.1.199	100191738	GRMZM2G003501		1	42	22	28	12	0	7	10	9	6	18	16	25	9	8	5	2	4	4	30.6667	6.33333	8.33333	19.6667	7.33333	3.33333	1	0.206522	0.271739	1	0.372881	0.169492	1.55932	0.863636	2.5	1	0.0239914	0.0209483	1	0.0144148	0.00435285	0.167031	0.799366	0.0220029	0	-2.27563
Fatty acid elongation	2.3.1.199	542018	GRMZM2G022558		1	1121	1008	1612	750	792	692	783	800	799	1941	1191	975	785	790	639	762	1076	914	1247	744.667	794	1369	738	917.333	1	0.597167	0.636728	1	0.53908	0.670075	0.910884	1.00903	0.865552	1	0.055399	0.0710253	1	0.100722	0.214507	0.742528	0.91311	0.246044	0	-0.743795
Fatty acid elongation	4.2.1.134	100284318	GRMZM2G035202		1	29	16	30	17	26	15	35	36	22	12	18	8	8	13	10	14	6	7	25	19.3333	31	12.6667	10.3333	9	1	0.773333	1.24	1	0.815789	0.710526	1.97368	1.87097	3.44444	1	0.371661	0.400041	1	0.512356	0.394187	0.0830241	0.0708665	0.0130507	0	-0.370838
Fatty acid elongation	2.3.1.199	100272813	GRMZM2G062718		1	0	17	10	1	0	0	2	0	3	2	3	4	0	1	0	5	1	1	9	0.333333	1.66667	3	0.333333	2.33333	1	0.037037	0.185185	1	0.111111	0.777778	3	1	0.714286	1	0.154489	0.21719	1	0.0161301	0.67018	0.293554	1	0.698066	0	-4.75489
Fatty acid elongation	2.3.1.199	100286157	GRMZM2G063024		1	5	12	6	6	6	5	2	1	7	10	10	2	2	0	2	1	9	5	7.66667	5.66667	3.33333	7.33333	1.33333	5	1	0.73913	0.434783	1	0.181818	0.681818	1.04545	4.25	0.666667	1	0.416866	0.205261	1	0.0944463	0.544489	0.927636	0.00435682	0.603778	0	-0.436099
Fatty acid elongation	3.1.2.22	100216902	GRMZM2G093880		1	3	52	70	33	8	12	22	43	11	282	145	51	106	186	92	29	54	70	41.6667	17.6667	25.3333	159.333	128	51	1	0.424	0.608	1	0.803347	0.320084	0.261506	0.138021	0.496732	1	0.326205	0.501086	1	0.69058	0.186971	0.168029	0.0219134	0.166141	0	-1.23786
Fatty acid elongation	2.3.1.199	100285592	GRMZM2G104626		1	54	36	59	33	30	24	20	56	14	62	41	23	58	38	27	33	43	44	49.6667	29	30	42	41	40	1	0.583893	0.604027	1	0.97619	0.952381	1.18254	0.707317	0.75	1	0.0504758	0.256219	1	0.948214	0.873678	0.594083	0.273057	0.502263	0	-0.776225
Fatty acid elongation	2.3.1.199	100285592	GRMZM2G149636		1	88	129	136	53	77	70	84	107	71	102	116	116	83	63	62	56	68	81	117.667	66.6667	87.3333	111.333	69.3333	68.3333	1	0.566572	0.74221	1	0.622754	0.613772	1.05689	0.961538	1.27805	1	0.0370743	0.172746	1	0.00711761	0.0074777	0.706955	0.800527	0.210795	0	-0.819668
Fatty acid elongation	4.2.1.134	100274548	GRMZM2G151087		1	2738	2505	3151	1425	1729	1285	1672	1957	1784	1857	1351	1888	803	1082	785	1102	1047	979	2798	1479.67	1804.33	1698.67	890	1042.67	1	0.52883	0.644865	1	0.52394	0.613815	1.64717	1.66255	1.7305	1	0.00458012	0.00854012	1	0.015264	0.0209742	0.0128479	0.0222011	0.00107776	0	-0.919124
Fatty acid elongation	2.3.1.199	100382638	GRMZM2G160417		1	453	291	512	240	287	225	370	484	413	278	315	249	193	215	161	235	330	337	418.667	250.667	422.333	280.667	189.667	300.667	1	0.598726	1.00876	1	0.675772	1.07126	1.49169	1.32162	1.40466	1	0.0706728	0.962835	1	0.0211518	0.626835	0.11524	0.066646	0.0599404	0	-0.740032
Fatty acid elongation	2.3.1.199	100281789	GRMZM2G167438		1	144	144	178	88	101	76	114	147	165	234	215	194	86	116	86	121	136	117	155.333	88.3333	142	214.333	96	124.667	1	0.56867	0.914163	1	0.4479	0.581649	0.724728	0.920139	1.13904	1	0.00756402	0.516218	1	0.00149727	0.00226283	0.0218523	0.567866	0.339967	0	-0.814338
Fatty acid elongation	4.2.1.134	100383128	GRMZM2G181266		1	61	42	29	24	42	27	31	48	28	5	4	0	2	0	0	0	1	1	44	31	35.6667	3	0.666667	0.666667	1	0.704545	0.810606	1	0.222222	0.222222	14.6667	46.5	53.5	1	0.296302	0.49765	1	0.234101	0.209875	0.0121175	0.00565676	0.00495204	0	-0.505235
Fatty acid elongation	3.1.2.2	100273486	GRMZM2G344476		1	388	367	228	151	217	144	187	172	163	304	227	285	100	133	121	164	159	112	327.667	170.667	174	272	118	145	1	0.520855	0.531027	1	0.433824	0.533088	1.20466	1.44633	1.2	1	0.046974	0.0387154	1	0.0035699	0.0111561	0.370948	0.104591	0.18209	0	-0.941048
Fatty acid elongation	2.3.1.199	100279934	GRMZM2G478140		1	72	107	115	68	44	41	103	121	114	60	56	58	25	44	25	44	20	27	98	51	112.667	58	31.3333	30.3333	1	0.520408	1.14966	1	0.54023	0.522989	1.68966	1.62766	3.71429	1	0.040397	0.360169	1	0.0143504	0.018577	0.0392414	0.138121	0.000740997	0	-0.942285
Fatty acid elongation	2.3.1.199	100285225	GRMZM2G569948		1	78	117	89	33	40	38	47	80	73	211	231	132	211	199	215	203	199	248	94.6667	37	66.6667	191.333	208.333	216.667	1	0.390845	0.704225	1	1.08885	1.1324	0.494774	0.1776	0.307692	1	0.00810631	0.142155	1	0.608156	0.498346	0.0405088	5.21184e-06	0.00129534	0	-1.35533
Fatty acid elongation	2.3.1.199	100286138	GRMZM5G854500		1	13	5	13	8	6	4	8	10	13	0	0	2	0	0	0	0	2	0	10.3333	6	10.3333	0.666667	0	0.666667	1	0.580645	1	1	0	1	15.5	#DIV/0!	15.5	1	0.210174	1	1	0.373901	1	0.0245215	0.00653338	0.00377319	0	-0.784271
Fatty acid elongation	2.3.1.199	100501504	GRMZM5G894016		1	42	37	79	27	27	19	22	45	50	93	63	56	29	33	28	27	26	28	52.6667	24.3333	39	70.6667	30	27	1	0.462025	0.740506	1	0.424528	0.382075	0.745283	0.811111	1.44444	1	0.104004	0.435959	1	0.0237653	0.0184126	0.360384	0.138967	0.23724	0	-1.11396
Fatty acid elongation	1.1.1.330	542359	AC205703.4_FG006		2	489	540	355	295	386	391	370	482	425	260	199	188	93	112	93	397	388	298	461.333	357.333	425.667	215.667	99.3333	361	1	0.774566	0.922688	1	0.460587	1.67388	2.1391	3.59732	1.17913	1	0.176157	0.606738	1	0.00749576	0.0199136	0.0145394	0.00126043	0.225893	0	-0.368539
Fatty acid elongation	1.3.1.38	100501714	GRMZM2G003814		2	221	197	312	147	151	106	132	160	133	259	173	280	230	251	208	339	343	287	243.333	134.667	141.667	237.333	229.667	323	1	0.553425	0.582192	1	0.967697	1.36096	1.02528	0.586357	0.438596	1	0.0454664	0.0484159	1	0.837372	0.0836562	0.906437	0.00748636	0.000857851	0	-0.853541
Fatty acid elongation	2.3.1.199	100286138	GRMZM2G151476		2	12	5	13	7	6	6	7	12	12	0	0	1	0	0	0	0	2	0	10	6.33333	10.3333	0.333333	0	0.666667	1	0.633333	1.03333	1	0	2	30	#DIV/0!	15.5	1	0.222136	0.917386	1	0.373901	0.677869	0.0189746	4.52021e-05	0.00574878	0	-0.658963
Fatty acid elongation	2.3.1.199	100191595	GRMZM2G164974		2	186	144	273	94	220	145	265	280	242	253	256	287	275	336	261	317	332	313	201	153	262.333	265.333	290.667	320.667	1	0.761194	1.30514	1	1.09548	1.20854	0.757538	0.526376	0.818087	1	0.414277	0.195998	1	0.376046	0.0108666	0.178804	0.0333982	0.00946832	0	-0.393664
Fatty acid elongation	2.3.1.199	100382314	GRMZM2G168304		2	19	33	23	12	13	7	22	13	24	19	13	31	6	16	11	34	28	19	25	10.6667	19.6667	21	11	27	1	0.426667	0.786667	1	0.52381	1.28571	1.19048	0.969697	0.728395	1	0.0346981	0.376402	1	0.172454	0.430877	0.584423	0.927296	0.254567	0	-1.22882
Fatty acid elongation	2.3.1.199	100191621	GRMZM2G393897		2	153	112	212	86	77	46	91	117	115	200	125	130	170	146	145	175	269	241	159	69.6667	107.667	151.667	153.667	228.333	1	0.438155	0.677149	1	1.01319	1.50549	1.04835	0.453362	0.471533	1	0.0468451	0.16441	1	0.94137	0.106388	0.855607	0.00454089	0.0142827	0	-1.19049
Fatty acid elongation	2.3.1.199	100283031	GRMZM2G445602		2	772	1141	642	492	598	566	724	997	770	938	645	514	738	812	642	1306	1483	1590	851.667	552	830.333	699	730.667	1459.67	1	0.648141	0.974951	1	1.0453	2.08822	1.21841	0.755474	0.568851	1	0.121241	0.907076	1	0.825627	0.007163	0.477558	0.0376251	0.00599352	0	-0.625621
Fatty acid elongation	1.3.1.93	100191179	GRMZM2G481843		2	812	487	865	562	751	466	672	904	737	820	592	686	874	1045	817	769	1019	938	721.333	593	771	699.333	912	908.667	1	0.822089	1.06885	1	1.3041	1.29933	1.03146	0.650219	0.848496	1	0.425578	0.735081	1	0.0893026	0.101961	0.878822	0.0420151	0.244493	0	-0.282634
Fatty acid elongation	2.3.1.199	100191907	GRMZM2G032095		3	1	1	4	9	20	10	24	28	25	0	1	3	20	17	16	52	51	38	2	13	25.6667	1.33333	17.6667	47	1	6.5	12.8333	1	13.25	35.25	1.5	0.735849	0.546099	1	0.0394542	0.000111028	1	0.000394173	0.000575468	0.64333	0.277069	0.0102497	0	2.70044
Fatty acid elongation	2.3.1.199	100282655	GRMZM2G162508		4	52	34	48	44	59	45	64	96	53	98	57	50	69	65	40	36	38	46	44.6667	49.3333	71	68.3333	58	40	1	1.10448	1.58955	1	0.84878	0.585366	0.653659	0.850575	1.775	1	0.557182	0.133217	1	0.586732	0.137286	0.211644	0.446854	0.0794714	0	0.143364
Fatty acid elongation	3.1.2.22	100193420	GRMZM2G374779		4	437	285	490	335	590	333	505	638	493	328	619	292	346	533	317	318	411	385	404	419.333	545.333	413	398.667	371.333	1	1.03795	1.34983	1	0.965295	0.899112	0.978208	1.05184	1.46858	1	0.891114	0.140433	1	0.913329	0.717228	0.943993	0.858751	0.0323853	0	0.0537422
Flavonoid biosynthesis	1.3.1.77	100191338	GRMZM2G431504	ANR-1	3	0	1	0	1	9	6	4	14	7	7	13	27	87	299	160	38	30	26	0.333333	5.33333	8.33333	15.6667	182	31.3333	1	16	25	1	11.617	2	0.0212766	0.029304	0.265957	1	0.101192	0.0550406	1	0.056216	0.0855545	0.0610937	0.0469046	0.00752943	0	4
Flavonoid biosynthesis	1.3.1.77	100280098	GRMZM2G097854	ANR-2	4	20	18	21	35	47	30	57	63	78	124	142	96	54	67	53	92	97	96	19.6667	37.3333	66	120.667	58	95	1	1.89831	3.35593	1	0.480663	0.787293	0.162983	0.643678	0.694737	1	0.0260543	0.00182822	1	0.011357	0.129423	0.0016652	0.0378606	0.010734	0	0.924712
Flavonoid biosynthesis	1.14.11.19	100127010	GRMZM2G345717	ANS	4	30	50	1	335	989	572	1716	1943	1456	5	12	23	6	7	2	19	17	22	27	632	1705	13.3333	5	19.3333	1	23.4074	63.1481	1	0.375	1.45	2.025	126.4	88.1897	1	0.0343115	0.000288809	1	0.201443	0.331672	0.418255	0.0305056	0.000278184	0	4.54889
Flavonoid biosynthesis	5.5.1.6	100276821	GRMZM2G155329	CHI-2	1	204	252	276	118	83	110	111	142	85	572	288	397	212	278	252	395	363	256	244	103.667	112.667	419	247.333	338	1	0.424863	0.461749	1	0.590294	0.806683	0.582339	0.419137	0.333333	1	0.00405406	0.00806487	1	0.113291	0.431935	0.109743	0.00280312	0.00753466	0	-1.23493
Flavonoid biosynthesis	5.5.1.6	100275381	GRMZM2G119186	CHI-1	3	32	24	49	50	93	64	131	162	92	72	88	43	105	105	112	159	107	144	35	69	128.333	67.6667	107.333	136.667	1	1.97143	3.66667	1	1.58621	2.0197	0.517241	0.642857	0.939024	1	0.0810851	0.0123418	1	0.0413182	0.0273158	0.0964064	0.0408504	0.759966	0	0.979241
Flavonoid biosynthesis	2.3.1.74	100282642	GRMZM2G151227	CHS-2	4	2	4	1	4	9	8	46	28	33	2	3	7	0	1	6	1	1	1	2.33333	7	35.6667	4	2.33333	1	1	3	15.2857	1	0.583333	0.25	0.583333	3	35.6667	1	0.0572352	0.00358569	1	0.526232	0.121004	0.398208	0.12417	0.00295313	0	1.58496
Flavonoid biosynthesis	2.3.1.74	100274415	GRMZM2G422750	CHS-1	4	54	67	17	615	1583	1009	3002	2750	1895	22	29	13	4	7	3	13	10	4	46	1069	2549	21.3333	4.66667	9	1	23.2391	55.413	1	0.21875	0.421875	2.15625	229.071	283.222	1	0.0220649	0.0017216	1	0.0252677	0.0818073	0.190736	0.019318	0.00162278	0	4.53848
Flavonoid biosynthesis	1.1.1.219 1.1.1.234	100272982	GRMZM2G013726	DFR-1	3	1	0	2	9	12	11	20	16	10	5	0	4	1	9	3	0	4	4	1	10.6667	15.3333	3	4.33333	2.66667	1	10.6667	15.3333	1	1.44444	0.888889	0.333333	2.46154	5.75	1	0.000785043	0.00841302	1	0.664038	0.87739	0.287864	0.0686817	0.0166529	0	3.41504
Flavonoid biosynthesis	1.1.1.219 1.1.1.234	100286107	GRMZM2G026930	DFR-2	4	36	56	9	834	2075	1300	3998	4552	3066	67	223	133	44	25	24	54	33	54	33.6667	1403	3872	141	31	47	1	41.6733	115.01	1	0.219858	0.333333	0.238771	45.2581	82.383	1	0.0194231	0.000900703	1	0.0736947	0.10911	0.0854259	0.0192657	0.000911541	0	5.38105
Flavonoid biosynthesis	1.14.13.88	100278079	GRMZM2G085812	F3'5'H-2	1	76	63	114	41	54	37	69	98	90	121	198	71	88	93	81	49	55	71	84.3333	44	85.6667	130	87.3333	58.3333	1	0.521739	1.01581	1	0.671795	0.448718	0.648718	0.503817	1.46857	1	0.0668214	0.94317	1	0.314211	0.128701	0.31709	0.00220527	0.0655365	0	-0.938599
Flavonoid biosynthesis	1.14.13.88	103639113	GRMZM2G119067	F3'5'H-1	1	87	89	85	88	91	66	119	101	75	198	247	92	114	186	144	86	118	131	87	81.6667	98.3333	179	148	111.667	1	0.938697	1.13027	1	0.826816	0.623836	0.486034	0.551802	0.880597	1	0.539793	0.426732	1	0.570912	0.230558	0.114715	0.0410573	0.510743	0	-0.0912681
Flavonoid biosynthesis	1.14.11.9	100191369	GRMZM2G062396	F3H	4	14	27	9	375	914	607	1692	1696	1061	6	20	3	1	8	5	19	17	12	16.6667	632	1483	9.66667	4.66667	16	1	37.92	88.98	1	0.482759	1.65517	1.72414	135.429	92.6875	1	0.0169646	0.00225532	1	0.423716	0.324095	0.403379	0.0158838	0.00224917	0	5.24489
Flavonoid biosynthesis	1.14.13.21	100273383	GRMZM2G025832	F3'H-1	4	2	0	0	63	79	53	187	196	132	5	1	0	2	3	2	4	15	13	0.666667	65	171.667	2	2.33333	10.6667	1	97.5	257.5	1	1.16667	5.33333	0.333333	27.8571	16.0938	1	0.00106796	0.00103	1	0.841596	0.0798253	0.468527	0.0011676	0.00136483	0	6.60733
Flavonoid biosynthesis	1.14.13.21		GRMZM2G313750	F3'H-2	4	3	1	5	8	6	8	8	11	8	42	11	15	7	16	9	10	13	8	3	7.33333	9	22.6667	10.6667	10.3333	1	2.44444	3	1	0.470588	0.455882	0.132353	0.6875	0.870968	1	0.0313757	0.017133	1	0.300945	0.278462	0.115316	0.300981	0.491767	0	1.28951
Flavonoid biosynthesis	1.14.11.23	100272992	GRMZM2G152801	FLS-1	1	3	13	6	3	6	2	10	7	7	6	0	2	1	1	1	1	0	0	7.33333	3.66667	8	2.66667	1	0.333333	1	0.5	1.09091	1	0.375	0.125	2.75	3.66667	24	1	0.315388	0.841596	1	0.398208	0.263493	0.247346	0.0907332	0.00189845	0	-1
[truncated: 1,449 more rows]
[truncated: 7 more columns]

## Sheet: Table S9
Supplemental Table 9.Heat map of statistically significant metabolites profiled in this study. Red and green shaded cells indicate p≤0.05 (red indicates that the mean values are significantly higher for that comparison; green values significantly lower).
[truncated: 249 more rows]
[truncated: 25 more columns]
