# Supplementary material for: Characterization of factors underlying the metabolic shifts in developing kernels of colored maize
Source: Sci Rep. 2016 Oct 14;6:35479. doi: 10.1038/srep35479 (PMC5064397; doi:10.1038/srep35479)
Supplement: Supplementary Tables [file srep35479-s2.zip › Supplementary Table S1.xlsx]

## Sheet: All_Count
Table S1.Raw data of all counts
AccID	Symbol	Description	KeggID	KeggID	Blast_Symbol	Blast_Description	SW48_11 DAP_rep 1	SW48_11 DAP_rep 2	SW48_11 DAP_rep 3	SW48_16 DAP_rep 1	SW48_16 DAP_rep 2	SW48_16 DAP_rep 3	SW48_21 DAP_rep 1	SW48_21 DAP_rep 2	SW48_21 DAP_rep 3	SW93_11 DAP_rep 1	SW93_11 DAP_rep 2	SW93_11 DAP_rep 3	SW93_16 DAP_rep 1	SW93_16 DAP_rep 2	SW93_16 DAP_rep 3	SW93_21 DAP_rep 1	SW93_21 DAP_rep 2	SW93_21 DAP_rep 3
GRMZM2G149768	elfa2	elongation factor alpha2	zma:100037748	100037748			25872	20650	23864	12240	13642	10981	16039	15085	11975	23977	19834	30311	11392	12891	11057	11939	10501	12151
GRMZM2G001327	elfa2	elongation factor alpha2	zma:100037748	100037748			22881	15890	19902	13141	17626	12255	13436	15688	12772	24007	24026	37031	14550	13167	10885	11159	11243	11280
GRMZM2G154218	elfa8	product:elongation factor 1 alpha	zma:100037750	100037750			16972	13959	14581	10784	12570	8695	10951	12675	10527	17387	13044	25307	9690	10145	7177	8814	9129	8656
GRMZM2G051528	LOC100037755	product:R2R3 Myb transcription factor MYB-IF25	zma:100037755	100037755	MYB12	myb domain protein 12 \\ MYB12 belongs to subgroup 7 of the R2R3-MYB family. It strongly activates the promoters of chalcone synthase (CHS), flavanone 3-hydroxylase (F3H), flavonol synthase (FLS) and - to a lesser extent - chalcone flavanone isomerase (CHI), but cannot activate the promoters of flavonoid-3'hydroxylase (F3'H) and dihydroflavonol 4-reductase (DF). The activation requires a function…	136	114	108	79	162	123	148	124	138	155	65	111	57	120	103	107	144	94
GRMZM2G106133	hmgi/y	HMGI/Y protein	zma:100037756	100037756	HMGA	high mobility group A \\ Encodes a protein belonging to the subgroup of HMGA (high mobility group A) proteins that interact with A/T-rich stretches of DNA. \\ high mobility group A (HMGA); FUNCTIONS IN: DNA binding; INVOLVED IN: regulation of transcription, DNA-dependent, nucleosome assembly; LOCATED IN: cytosol, nuclear chromatin, nucleus; EXPRESSED IN: 19 plant structures; EXPRESSED DURING: 10 …	1211	1019	824	525	536	456	640	767	672	856	684	1664	627	628	450	631	706	623
GRMZM2G044625	azs1-42	22 kDa alpha zein 1-42	zma:100037757	100037757			39892	43849	97745	254423	195779	185066	299035	222779	181750	141375	48717	104279	411485	328640	234388	395454	281089	520171
GRMZM2G397687	azs4-18	zein-alpha precursor	zma:100037759	100037759			7874	16595	15245	241074	126322	164254	167864	142069	152749	50908	12653	39255	180766	125736	85767	135871	139636	262591
GRMZM2G113203	mrpa1	product:multidrug resistance associated protein 1	zma:100037760	100037760	AT5G01200	Duplicated homeodomain-like superfamily protein \\ Duplicated homeodomain-like superfamily protein; CONTAINS InterPro DOMAIN/s: Molecular chaperone, heat shock protein, Hsp40, DnaJ (InterPro:IPR015609), SANT, eukarya (InterPro:IPR017884), Myb-like DNA-binding domain, SHAQKYF class (InterPro:IPR006447), SANT, DNA-binding (InterPro:IPR001005), Myb, DNA-binding (InterPro:IPR014778), Homeodomain-like…	141	101	138	198	223	146	307	245	239	683	335	559	613	936	569	482	589	328
GRMZM2G137959	meg4	meg4 protein (meg4), mRNA	zma:100037762	100037762			1295	2025	1664	484	578	442	74	75	97	1704	1517	1800	134	106	179	72	163	122
GRMZM2G117388	DER1.1	product:derlin1-1	zma:100037763	100037763	DER1	DERLIN-1 \\ DERLIN-1 (DER1); CONTAINS InterPro DOMAIN/s: Der1-like (InterPro:IPR007599); BEST Arabidopsis thaliana protein match is: DERLIN-2.2 (TAIR:AT4G04860.1); Has 918 Blast hits to 916 proteins in 241 species: Archae - 0; Bacteria - 22; Metazoa - 340; Fungi - 200; Plants - 147; Viruses - 0; Other Eukaryotes - 209 (source: NCBI BLink).	713	688	919	1171	1632	1167	1178	1185	996	1393	1178	1134	449	735	544	859	862	908
GRMZM2G359952	AGAMOUS	product:AGAMOUS-like protein	zma:100037764	100037764	AG	K-box region and MADS-box transcription factor family protein \\ Floral homeotic gene encoding a MADS domain transcription factor. Specifies floral meristem and carpel and stamen identity. Binds CArG box sequences. It is the only C function gene. It interacts genetically with the other homeotic genes to specify the floral organs. \\ AGAMOUS (AG); FUNCTIONS IN: DNA binding, sequence-specific DNA b…	2344	2015	1617	730	830	783	383	486	487	875	1029	727	378	343	320	369	470	547
GRMZM2G065585	geb1	product:PRm 6b	zma:100037765	100037765			2	5	1	0	0	2	22	37	19	0	0	0	0	0	1	1	51	0
GRMZM2G401328	psei6	cystatin6	zma:100037767	100037767	AT5G47550	Cystatin/monellin superfamily protein \\ Cystatin/monellin superfamily protein; FUNCTIONS IN: cysteine-type endopeptidase inhibitor activity; INVOLVED IN: biological_process unknown; LOCATED IN: cell wall; EXPRESSED IN: 24 plant structures; EXPRESSED DURING: 15 growth stages; CONTAINS InterPro DOMAIN/s: Proteinase inhibitor I25, cystatin (InterPro:IPR000010), Proteinase inhibitor I25, cystatin, c…	359	183	284	1010	1284	1052	1082	1233	1213	296	173	199	565	744	578	430	627	552
GRMZM2G050305	myb31	transcription factor MYB31 (myb31), mRNA	zma:100037768	100037768	MYB4	myb domain protein 4 \\ Encodes a R2R3 MYB protein which is involved in the response to UV-B. It functions as a repressor of target gene expression. One of its target genes encodes cinnamate 4-hydroxylase; mutants accumulate sinapate esters in their leaves. MYB4 binds to its own promoter and represses its own expression. Nuclear localization of MYB4 depends on the action of the beta importin SAD2…	72	151	68	64	88	92	127	132	117	67	49	84	37	53	34	69	109	68
GRMZM2G127087	tps11	sesquiterpene cyclase-like	zma:100037770	100037770	AT1G70080	Terpenoid cyclases/Protein prenyltransferases superfamily protein \\ Terpenoid cyclases/Protein prenyltransferases superfamily protein; FUNCTIONS IN: lyase activity, magnesium ion binding; INVOLVED IN: metabolic process; EXPRESSED IN: root; CONTAINS InterPro DOMAIN/s: Terpene synthase, metal-binding domain (InterPro:IPR005630), Terpenoid synthase (InterPro:IPR008949), Terpenoid cylases/protein pr…	94	9	85	77	21	147	158	1266	725	17	6	1	74	75	148	17	182	47
GRMZM2G176307	TIDP3317	product:cytosolic glyceroldehyde-3-phosphate dehydrogenase GAPC4	zma:100037774	100037774	GAPC2	glyceraldehyde-3-phosphate dehydrogenase C2 \\ glyceraldehyde-3-phosphate dehydrogenase C2 (GAPC2); FUNCTIONS IN: copper ion binding, glyceraldehyde-3-phosphate dehydrogenase activity, zinc ion binding; INVOLVED IN: response to oxidative stress, response to cadmium ion, gluconeogenesis, defense response to bacterium, glycolysis; LOCATED IN: in 8 components; EXPRESSED IN: 27 plant structures; EXPR…	137238	103688	142016	38592	61077	39340	11649	14206	11644	90533	73959	114376	15233	15569	16276	17763	19794	21455
GRMZM2G047404	ppt1	plastid phosphate/phosphoenolpyruvate translocator1	zma:100037776	100037776	CUE1	Glucose-6-phosphate/phosphate translocator-related \\ Encodes a plastid inner envelope protein PPT (phosphoenolpyruvate/phosphate translocator) that catalyzes the transport of phosphoenolpyruvate and phosphate across the inner envelope membrane of plastids. \\ CAB UNDEREXPRESSED 1 (CUE1); FUNCTIONS IN: antiporter activity; INVOLVED IN: transport; LOCATED IN: mitochondrion, chloroplast, plastid, p…	116	95	84	108	96	89	72	99	151	255	114	347	120	163	96	113	246	188
GRMZM2G034157	hsp18c	heat shock protein18c (hsp18c), mRNA	zma:100037778	100037778	HSP17.6II	17.6 kDa class II heat shock protein \\ 17.6 kDa class II heat shock protein (HSP17.6II); CONTAINS InterPro DOMAIN/s: Heat shock protein Hsp20 (InterPro:IPR002068), HSP20-like chaperone (InterPro:IPR008978); BEST Arabidopsis thaliana protein match is: heat shock protein 17.6A (TAIR:AT5G12030.1); Has 1807 Blast hits to 1807 proteins in 277 species: Archae - 0; Bacteria - 0; Metazoa - 736; Fungi - …	67	154	167	9432	18293	12993	8871	6026	5041	9983	6460	7448	531	1447	1310	3265	3400	3423
GRMZM2G140302	esr1	embryo surrounding region1 (esr1), mRNA	zma:100037781	100037781			222	183	107	69	27	14	4	8	8	93	85	133	3	5	1	5	2	9
GRMZM2G046086	esr1	embryo surrounding region1 (esr1), mRNA	zma:100037781	100037781			798	796	253	348	41	42	11	12	11	137	199	122	1	0	0	0	3	1
GRMZM2G054225	rmr7	RNA polymerase IV second largest subunit (RPD2), mRNA	zma:100037782	100037782			1472	1068	1421	1063	1545	984	1509	1399	981	1509	1717	1202	935	1282	1106	1165	931	839
GRMZM2G061447	Pti1b	Pti1-like kinase-like	zma:100037783	100037783	AT2G47060	Protein kinase superfamily protein \\ Protein kinase superfamily protein; FUNCTIONS IN: protein serine/threonine kinase activity, protein kinase activity, kinase activity, ATP binding; INVOLVED IN: protein amino acid phosphorylation; EXPRESSED IN: 22 plant structures; EXPRESSED DURING: 13 growth stages; CONTAINS InterPro DOMAIN/s: Protein kinase, ATP binding site (InterPro:IPR017441), Serine/thre…	953	669	773	824	928	709	1056	1221	968	691	709	874	595	682	575	622	677	561
GRMZM2G001668	Pti1d	Pti1-like kinase-like	zma:100037784	100037784			1887	1120	1914	1033	1656	1068	1071	1047	761	2006	2160	1731	980	1278	1100	1038	995	863
GRMZM2G092008	gpm255	LOC100037785	zma:100037785	100037785			21	25	17	0	0	0	3	2	1	0	2	1	0	0	0	1	0	0
GRMZM2G047448	wus1	WUS1 protein (wus1), mRNA	zma:100037786	100037786			1	0	0	0	0	0	0	1	0	0	0	2	0	0	0	0	0	0
GRMZM2G028622	wus2	WUS2 protein (wus2), mRNA	zma:100037787	100037787	WUS	Homeodomain-like superfamily protein \\ Homeobox gene controlling the stem cell pool. Expressed in the stem cell organizing center of meristems. Required to keep the stem cells in an undifferentiated state. Regulation of WUS transcription is a central checkpoint in stem cell control. The size of the WUS expression domain controls the size of the stem cell population through WUS indirectly activat…	1	0	0	0	0	0	0	0	0	0	0	0	0	0	0	0	0	0
GRMZM2G067921	DLF1	product:delayed flowering1	zma:100037791	100037791			10	2	7	4	7	6	5	9	11	1	4	1	2	3	6	7	8	8
GRMZM2G082924	cda1	cytidine deaminase-like	zma:100037792	100037792			244	290	227	288	560	352	491	453	446	321	364	428	216	478	368	488	530	420
GRMZM2G008216	cda2	cytidine deaminase-like	zma:100037793	100037793			194	188	203	117	175	138	223	253	204	284	267	258	202	444	312	259	323	226
GRMZM2G138152	cl562_1(160)	product:respiratory burst oxidase protein B	zma:100037794	100037794			495	495	640	343	593	470	522	528	423	833	943	685	363	520	394	409	426	310
GRMZM2G390896	LOC100037795	protein kinase-like	zma:100037795	100037795	CIPK20	CBL-interacting protein kinase 20 \\ Encodes a CBL-interacting serine/threonine protein kinase comprised of an N-terminal kinase catalytic domain similar to SNF1/AMPK and a unique C-terminal regulatory domain. \\ CBL-interacting protein kinase 20 (CIPK20); CONTAINS InterPro DOMAIN/s: Protein kinase, ATP binding site (InterPro:IPR017441), Serine/threonine-protein kinase domain (InterPro:IPR002290)…	66	142	120	103	121	81	69	105	83	73	78	115	68	64	64	83	140	83
GRMZM2G170120	LOC100037796	protein kinase-like	zma:100037796	100037796			2757	1591	2390	1906	2826	1979	4077	2755	1781	1469	1049	1379	2438	3501	2683	2935	3118	2735
GRMZM2G004528	mips2	inositol-3-phosphate synthase-like (mips2), mRNA	zma:100037797	100037797			5105	3570	2804	5061	4953	4311	16326	19834	19763	4945	3750	7121	8773	13272	7741	15310	13058	12465
GRMZM2G071970	Bk2L4	product:brittle stalk-2-like protein 4	zma:100037798	100037798	COB	COBRA-like extracellular glycosyl-phosphatidyl inositol-anchored protein family \\ Encodes a glycosylphosphatidylinositol-anchored protein localized primarily in the plasma membrane of the longitudinal sides of root cells. Necessary for oriented cell expansion in Arabidopsis. Cob mutants have abnormal roots that expand radially rather than longitudinally under certain growth conditions. \\ COBRA …	1766	1502	1885	1463	2062	1381	1472	1606	1310	1863	3123	2922	793	1477	1244	1526	1479	1262
GRMZM2G167520	Bk2L6	product:brittle stalk-2-like protein 6	zma:100037799	100037799			1583	1197	1525	2102	2526	1886	3217	2392	1866	2143	1114	2361	2059	2562	2131	3372	3595	3257
GRMZM2G167497	Bk2L7	product:brittle stalk-2-like protein 7	zma:100037800	100037800			18	15	16	27	33	19	18	13	18	15	55	23	27	16	9	19	16	9
GRMZM2G353276	Bk2L8	product:brittle stalk-2-like protein 8	zma:100037801	100037801	COBL7	COBRA-like protein-7 precursor \\ putative membrane-anchored cell wall protein \\ COBRA-like protein-7 precursor (COBL7); FUNCTIONS IN: molecular_function unknown; INVOLVED IN: biological_process unknown; LOCATED IN: anchored to plasma membrane, Golgi apparatus, anchored to membrane; EXPRESSED IN: 25 plant structures; EXPRESSED DURING: 13 growth stages; CONTAINS InterPro DOMAIN/s: Glycosyl-phosph…	11	21	22	6	2	3	7	4	3	38	25	48	28	26	11	14	44	25
GRMZM2G109056	LOX4	product:lipoxygenase	zma:100037803	100037803	LOX1	lipoxygenase 1 \\ lipoxygenase, a defense gene conferring resistance Xanthomonas campestris \\ lipoxygenase 1 (LOX1); CONTAINS InterPro DOMAIN/s: Lipoxygenase, iron binding site (InterPro:IPR020833), Lipoxygenase, C-terminal (InterPro:IPR013819), Lipoxygenase, LH2 (InterPro:IPR001024), Lipase/lipooxygenase, PLAT/LH2 (InterPro:IPR008976), Lipoxygenase, conserved site (InterPro:IPR020834), Lipoxyge…	304	264	204	122	144	100	236	210	171	441	475	552	243	230	214	206	245	202
GRMZM2G102760	LOX5	product:lipoxygenase	zma:100037804	100037804	LOX1	lipoxygenase 1 \\ lipoxygenase, a defense gene conferring resistance Xanthomonas campestris \\ lipoxygenase 1 (LOX1); CONTAINS InterPro DOMAIN/s: Lipoxygenase, iron binding site (InterPro:IPR020833), Lipoxygenase, C-terminal (InterPro:IPR013819), Lipoxygenase, LH2 (InterPro:IPR001024), Lipase/lipooxygenase, PLAT/LH2 (InterPro:IPR008976), Lipoxygenase, conserved site (InterPro:IPR020834), Lipoxyge…	438	363	384	257	385	274	277	291	304	270	223	268	171	195	148	240	239	182
GRMZM2G040095	lox6	lipoxygenase6	zma:100037805	100037805			1868	1304	1117	384	377	352	383	432	311	106	137	113	97	46	52	42	62	71
GRMZM2G017616	lox9	lipoxygenase9	zma:100037806	100037806	AT1G72520	PLAT/LH2 domain-containing lipoxygenase family protein \\ PLAT/LH2 domain-containing lipoxygenase family protein; FUNCTIONS IN: oxidoreductase activity, acting on single donors with incorporation of molecular oxygen, incorporation of two atoms of oxygen, lipoxygenase activity, iron ion binding, metal ion binding; INVOLVED IN: growth, jasmonic acid biosynthetic process, response to wounding, defen…	314	161	224	106	154	92	152	145	130	97	68	36	88	122	73	132	127	128
GRMZM2G070092	lox7	lipoxygenase7	zma:100037807	100037807	LOX3	lipoxygenase 3 \\ Lipoxygenase \\ lipoxygenase 3 (LOX3); FUNCTIONS IN: oxidoreductase activity, acting on single donors with incorporation of molecular oxygen, incorporation of two atoms of oxygen, lipoxygenase activity, iron ion binding, metal ion binding; INVOLVED IN: growth, response to fungus, jasmonic acid biosynthetic process, response to wounding, defense response; LOCATED IN: chloroplast;…	95	64	57	71	83	61	174	138	128	60	32	47	66	85	56	145	109	93
GRMZM2G104843	ts1	tassel seed1	zma:100037808	100037808			242	197	214	156	193	140	239	239	240	454	277	424	311	347	361	393	434	377
GRMZM2G015419	lox10	product:lipoxygenase	zma:100037809	100037809	LOX2	lipoxygenase 2 \\ Chloroplast lipoxygenase required for wound-induced jasmonic acid accumulation in Arabidopsis.Mutants are resistant to Staphylococcus aureus and accumulate salicylic acid upon infection. \\ lipoxygenase 2 (LOX2); FUNCTIONS IN: lipoxygenase activity; INVOLVED IN: in 7 processes; LOCATED IN: chloroplast thylakoid membrane, chloroplast stroma, chloroplast, chloroplast envelope; EXP…	377	176	214	209	185	214	115	130	139	605	505	1039	749	443	320	426	426	501
GRMZM2G009479	lox11	lipoxygenase11	zma:100037810	100037810	LOX2	lipoxygenase 2 \\ Chloroplast lipoxygenase required for wound-induced jasmonic acid accumulation in Arabidopsis.Mutants are resistant to Staphylococcus aureus and accumulate salicylic acid upon infection. \\ lipoxygenase 2 (LOX2); FUNCTIONS IN: lipoxygenase activity; INVOLVED IN: in 7 processes; LOCATED IN: chloroplast thylakoid membrane, chloroplast stroma, chloroplast, chloroplast envelope; EXP…	549	403	440	168	243	229	243	281	189	484	518	488	694	671	599	701	889	732
GRMZM2G479423	pco147797a	product:aldose reductase	zma:100037812	100037812			2243	1303	1777	822	1613	1060	2194	1612	1173	2971	5014	2504	920	1455	1587	1426	1079	1020
GRMZM2G108847	IDP370	LOC100037813	zma:100037813	100037813			4	2	1	6	3	3	2	80	59	0	5	1	110	96	116	44	160	77
GRMZM2G075315	umc1246	Bowman-Birk serine protease inhibitor-like	zma:100037814	100037814			181	161	168	95	194	220	524	1027	633	42	81	64	583	738	1244	534	1938	751
GRMZM2G042604	magi50422	product:20S proteasome alpha 4 subunit	zma:100037815	100037815			2726	1546	1944	585	807	615	1692	1090	828	1621	2294	1910	999	1059	1110	1401	1101	1225
GRMZM2G133806	ial1	IAL1	zma:100037816	100037816			14	14	8	3	3	4	2	4	4	7	1	4	0	4	0	3	7	1
GRMZM2G020187	rgd1	product:leafbladeless1	zma:100037819	100037819			5755	2815	4393	2424	3460	2207	3146	2929	2035	3418	4544	2947	1948	2329	2020	2080	1814	1812
GRMZM2G025977	pco075778	LOC100037820 (pco075778), mRNA	zma:100037820	100037820			1337	980	1047	641	1022	690	1035	858	732	471	468	383	253	343	327	409	478	299
GRMZM2G091819	yuc	product:flavin monooxygenase	zma:100037821	100037821	YUC11	Flavin-binding monooxygenase family protein \\ YUC11; FUNCTIONS IN: NADP or NADPH binding, oxidoreductase activity, monooxygenase activity, FAD binding, flavin-containing monooxygenase activity; INVOLVED IN: regulation of anatomical structure morphogenesis; LOCATED IN: membrane; EXPRESSED IN: leaf; CONTAINS InterPro DOMAIN/s: Pyridine nucleotide-disulphide oxidoreductase, class-II (InterPro:IPR00…	3469	2441	3414	1446	2462	1464	1370	1988	1534	811	1266	1315	543	726	823	714	586	535
AC233887.1_FG005	MAIT	aluminum-induced transporter (MAIT), mRNA	zma:100037822	100037822			483	410	320	205	388	231	518	359	293	933	557	830	759	972	702	1433	1110	505
GRMZM2G166281	LOC100037824	product:cysteine protease component of protease-inhibitor complex	zma:100037824	100037824			3193	3295	2479	1588	2128	1646	1424	1829	1476	2469	1928	2930	1759	2004	1688	2230	2322	1523
GRMZM2G042250	rld2	rolled leaf 2	zma:100037826	100037826	REV	Homeobox-leucine zipper family protein / lipid-binding START domain-containing protein \\ REVOLUTA regulates meristem initiation at lateral positions. a member of a small homeodomain-leucine zipper family. Has overlapping functions with PHAVOLUTA and PHABULOSA. \\ REVOLUTA (REV); CONTAINS InterPro DOMAIN/s: Homeobox (InterPro:IPR001356), Homeodomain-like (InterPro:IPR009057), Lipid-binding START …	1032	736	829	222	312	186	416	433	331	572	708	566	279	322	257	296	203	176
GRMZM2G086902	LOC100037827	product:chloroplast post-illumination chlorophyll fluorescence increase protein	zma:100037827	100037827	PIFI	post-illumination chlorophyll fluorescence increase \\ Encodes a chloroplast-targeted protein localized in the stroma that is a novel component essential for NDH-mediated non-photochemical reduction of the plastoquinone pool in chlororespiratory electron transport. \\ post-illumination chlorophyll fluorescence increase (PIFI); FUNCTIONS IN: molecular_function unknown; INVOLVED IN: chlororespirati…	0	1	0	0	1	0	0	0	0	0	0	0	0	0	1	0	0	1
GRMZM2G086763	LOC100037827	product:chloroplast post-illumination chlorophyll fluorescence increase protein	zma:100037827	100037827	PIFI	post-illumination chlorophyll fluorescence increase \\ Encodes a chloroplast-targeted protein localized in the stroma that is a novel component essential for NDH-mediated non-photochemical reduction of the plastoquinone pool in chlororespiratory electron transport. \\ post-illumination chlorophyll fluorescence increase (PIFI); FUNCTIONS IN: molecular_function unknown; INVOLVED IN: chlororespirati…	80	53	49	42	64	38	44	42	37	74	48	20	66	65	26	54	69	47
GRMZM2G056627	Bk2L5	product:brittle stalk-2-like protein 5	zma:100037828	100037828			4	4	2	0	4	0	0	1	0	12	7	11	3	0	0	0	0	0
GRMZM2G106748	LOX12	product:lipoxygenase	zma:100037829	100037829			291	281	391	22	99	60	19	34	57	67	25	32	12	19	7	12	21	27
GRMZM2G129761	PER1	product:1-Cys peroxiredoxin antioxidant	zma:100037830	100037830			602	691	668	1477	1662	1352	7399	5008	4723	1801	858	2165	4545	7108	3935	11005	16167	12296
GRMZM2G044152	zp19/22C5*	22 kD zein	zma:100038318	100038318			28342	28564	70294	180220	116906	119255	203133	165173	137817	72168	30714	59773	183464	138614	97300	161801	99385	189003
GRMZM2G009359	es2	female gametophyte-specific protein ES2 precursor	zma:100101505	100101505			0	0	0	0	0	0	0	1	0	0	0	0	0	0	0	0	0	0
AC225127.3_FG003	LOC100101507	LTP-like protein	zma:100101507	100101507			1	6	5	6	2	3	2	4	11	10	7	13	3	5	2	3	3	8
GRMZM2G344323	meg3	maternally expressed gene3 (meg3), mRNA	zma:100101508	100101508			566	587	614	200	185	187	107	67	71	431	346	490	83	146	116	108	141	98
GRMZM2G104551	cl51309_1	LOC100101510	zma:100101510	100101510			107	86	69	96	98	95	77	107	110	63	28	72	62	73	58	66	102	106
GRMZM2G127857	myb39	transcription factor MYB39 (myb39), mRNA	zma:100101512	100101512	MYB15	myb domain protein 15 \\ Member of the R2R3 factor gene family. \\ myb domain protein 15 (MYB15); CONTAINS InterPro DOMAIN/s: SANT, DNA-binding (InterPro:IPR001005), Homeodomain-like (InterPro:IPR009057), Myb, DNA-binding (InterPro:IPR014778), HTH transcriptional regulator, Myb-type, DNA-binding (InterPro:IPR017930), Homeodomain-related (InterPro:IPR012287), Myb transcription factor (InterPro:IPR…	0	0	0	0	0	0	0	0	0	0	3	0	5	1	0	0	6	1
GRMZM2G419239	myb42	transcription factor MYB42 (myb42), mRNA	zma:100101513	100101513	MYB4	myb domain protein 4 \\ Encodes a R2R3 MYB protein which is involved in the response to UV-B. It functions as a repressor of target gene expression. One of its target genes encodes cinnamate 4-hydroxylase; mutants accumulate sinapate esters in their leaves. MYB4 binds to its own promoter and represses its own expression. Nuclear localization of MYB4 depends on the action of the beta importin SAD2…	0	0	0	1	3	3	2	1	2	1	0	1	1	0	1	8	4	4
GRMZM2G005066	C1	product:myb-related protein c1-I-2K1	zma:100101514	100101514			0	0	0	1	3	0	544	266	229	12	11	3	56	149	98	364	334	347
GRMZM2G404459	LOC100101518	alpha-zein protein	zma:100101518	100101518			11110	9623	19794	65754	67513	55931	80746	46827	33882	37580	21267	20972	129625	113106	126713	114794	74631	99179
GRMZM2G304548	LOC100101522	corn Hageman factor inhibitor	zma:100101522	100101522			18644	19827	20552	51438	37686	41859	15405	19947	31551	57122	27109	55280	63617	58446	49635	71267	109370	103693
GRMZM2G012160	psei2	cystatin2	zma:100101525	100101525	CYSB	cystatin B \\ Encodes a protein with cysteine proteinase inhibitor activity. Overexpression increases tolerance to abiotic stressors (i.e.salt,osmitic, cold stress). \\ cystatin B (CYSB); FUNCTIONS IN: cysteine-type endopeptidase inhibitor activity, cobalt ion binding; INVOLVED IN: response to abiotic stimulus; EXPRESSED IN: 24 plant structures; EXPRESSED DURING: 16 growth stages; CONTAINS InterP…	1507	1138	1468	784	1166	836	857	1294	1190	701	751	752	1871	2258	2354	1115	4151	2097
GRMZM2G105791	LOC100101526	product:starch synthase IIb-2 precursor	zma:100101526	100101526	SS2	starch synthase 2 \\ starch synthase 2 (SS2); FUNCTIONS IN: transferase activity, transferring glycosyl groups; INVOLVED IN: cellulose biosynthetic process, glucan biosynthetic process, biosynthetic process, glycogen biosynthetic process; LOCATED IN: chloroplast; EXPRESSED IN: 24 plant structures; EXPRESSED DURING: 13 growth stages; CONTAINS InterPro DOMAIN/s: Glycogen/starch synthases, ADP-gluco…	191	138	145	77	122	80	124	114	87	157	71	72	125	140	82	129	166	102
GRMZM2G121612	LOC100101527	product:starch synthase IIIb-1 precursor	zma:100101527	100101527	SS3	starch synthase 3 \\ Encodes a starch synthase that in addition to its role in starch biosynthesis also has a negative regulatory function in the biosynthesis of transient starch. The protein apparently contains a starch-binding domain (SBD). \\ starch synthase 3 (SS3); FUNCTIONS IN: starch synthase activity, transferase activity, transferring glycosyl groups; INVOLVED IN: starch biosynthetic pro…	1825	1259	1682	545	1239	680	810	678	393	541	650	364	230	251	258	245	185	171
GRMZM2G391936	LOC100101531	product:plastid ADP-glucose pyrophosphorylase large subunit	zma:100101531	100101531	APL1	ADP glucose pyrophosphorylase large subunit 1 \\ Encodes the large subunit of ADP-glucose pyrophosphorylase which catalyzes the first, rate limiting step in starch biosynthesis. The large subunit plays a regulatory role whereas the small subunit (ApS) is the catalytic isoform. Four isoforms (ApL1-4) have been identified. ApL1 is the major large subunit isoform present in leaves. Mutational analys…	1078	962	1738	825	1128	727	1038	1104	943	1563	1778	1661	639	978	799	909	1090	900
GRMZM2G043435	rbohC	product:respiratory burst oxidase-like protein C	zma:100101532	100101532			1174	835	1213	785	1105	800	1102	1228	946	1901	1894	1406	999	1622	1317	1579	1654	1080
GRMZM2G126261	pco073925	LOC100101533	zma:100101533	100101533			39	23	26	27	9	16	5	6	2	166	314	187	64	24	40	36	27	29
GRMZM2G133475	PER66	product:plasma membrane-bound peroxidase 3-2	zma:100101534	100101534			0	0	0	0	0	0	0	0	0	0	0	0	0	1	0	0	0	0
GRMZM2G034876	GRF1	growth-regulating factor 1-like	zma:100101535	100101535	GRF5	growth-regulating factor 5 \\ Growth regulating factor encoding transcription activator. One of the nine members of a GRF gene family, containing nuclear targeting domain. Involved in leaf development and expressed in root, shoot and flower. \\ growth-regulating factor 5 (GRF5); CONTAINS InterPro DOMAIN/s: Glutamine-Leucine-Glutamine, QLQ (InterPro:IPR014978), WRC (InterPro:IPR014977); BEST Arabi…	107	44	67	165	193	168	239	218	179	66	45	68	162	217	221	310	327	305
GRMZM2G105335	GRF3	growth-regulating factor 3-like	zma:100101536	100101536	GRF5	growth-regulating factor 5 \\ Growth regulating factor encoding transcription activator. One of the nine members of a GRF gene family, containing nuclear targeting domain. Involved in leaf development and expressed in root, shoot and flower. \\ growth-regulating factor 5 (GRF5); CONTAINS InterPro DOMAIN/s: Glutamine-Leucine-Glutamine, QLQ (InterPro:IPR014978), WRC (InterPro:IPR014977); BEST Arabi…	3	22	8	16	16	14	24	42	26	7	2	7	26	23	22	32	41	30
GRMZM2G004619	AY109917	LOC100101537	zma:100101537	100101537	GRF2	growth-regulating factor 2 \\ Growth regulating factor encoding transcription activator. One of the nine members of a GRF gene family, containing nuclear targeting domain. Mutants result in smaller leaves indicating the role of the gene in leaf development. Expressed in root, shoot and flower \\ growth-regulating factor 2 (GRF2); CONTAINS InterPro DOMAIN/s: Glutamine-Leucine-Glutamine, QLQ (Inter…	548	291	415	391	495	312	458	399	322	803	918	798	540	691	605	853	881	662
GRMZM2G129147	GRF5	growth-regulating factor 5-like	zma:100101538	100101538	GRF5	growth-regulating factor 5 \\ Growth regulating factor encoding transcription activator. One of the nine members of a GRF gene family, containing nuclear targeting domain. Involved in leaf development and expressed in root, shoot and flower. \\ growth-regulating factor 5 (GRF5); CONTAINS InterPro DOMAIN/s: Glutamine-Leucine-Glutamine, QLQ (InterPro:IPR014978), WRC (InterPro:IPR014977); BEST Arabi…	74	88	76	92	109	107	131	142	125	79	81	115	134	121	114	133	148	128
GRMZM2G041223	GRF6	growth-regulating factor 6-like	zma:100101539	100101539			116	108	140	123	151	117	473	323	355	100	58	79	343	325	220	435	371	432
GRMZM2G033612	cl53605_1	product:putative growth-regulating factor 8	zma:100101540	100101540			29	16	25	22	16	16	62	54	53	14	15	16	40	53	35	53	63	41
GRMZM5G893117	GRF9	product:putative growth-regulating factor 9	zma:100101541	100101541	GRF5	growth-regulating factor 5 \\ Growth regulating factor encoding transcription activator. One of the nine members of a GRF gene family, containing nuclear targeting domain. Involved in leaf development and expressed in root, shoot and flower. \\ growth-regulating factor 5 (GRF5); CONTAINS InterPro DOMAIN/s: Glutamine-Leucine-Glutamine, QLQ (InterPro:IPR014978), WRC (InterPro:IPR014977); BEST Arabi…	71	46	44	6	21	14	19	15	15	1	4	2	4	5	1	3	6	0
GRMZM2G096709	cl5295_1(174)	growth-regulating factor 10-like	zma:100101542	100101542			246	188	207	299	260	245	251	282	228	221	184	393	149	239	178	252	315	270
GRMZM2G067743	TIDP3466	LOC100101543	zma:100101543	100101543			11	23	5	10	18	11	23	19	18	4	12	11	9	18	8	36	35	13
GRMZM2G180246	AY104234	LOC100101544	zma:100101544	100101544	AN3	SSXT family protein \\ Encodes a protein with similarity to mammalian transcriptional coactivator that is involved in cell proliferation during leaf and flower development. Loss of function mutations have narrow, pointed leaves and narrow floral organs. AN3 interacts with members of the growth regulating factor (GRF) family of transcription factors. \\ ANGUSTIFOLIA 3 (AN3); CONTAINS InterPro DOMA…	344	245	180	114	154	107	208	206	158	147	197	194	129	146	128	157	148	164
GRMZM2G154169	GIF2	GRF-interacting factor 2-like	zma:100101545	100101545	GIF3	GRF1-interacting factor 3 \\ Arabidopsis thaliana GRF1-interacting factor 3 (GIF3) mRNA \\ GRF1-interacting factor 3 (GIF3); CONTAINS InterPro DOMAIN/s: SSXT (InterPro:IPR007726); BEST Arabidopsis thaliana protein match is: GRF1-interacting factor 2 (TAIR:AT1G01160.1); Has 414 Blast hits to 414 proteins in 93 species: Archae - 0; Bacteria - 2; Metazoa - 279; Fungi - 27; Plants - 81; Viruses - 0; …	831	995	959	1209	1489	1219	1163	1249	1108	838	588	692	451	504	429	575	747	558
GRMZM2G092542	rtcs1	product:rootless concerning crown and seminal lateral roots	zma:100101548	100101548	AT2G42440	Lateral organ boundaries (LOB) domain family protein \\ Lateral organ boundaries (LOB) domain family protein; CONTAINS InterPro DOMAIN/s: Lateral organ boundaries, LOB (InterPro:IPR004883); BEST Arabidopsis thaliana protein match is: lateral organ boundaries-domain 29 (TAIR:AT3G58190.1); Has 862 Blast hits to 857 proteins in 21 species: Archae - 0; Bacteria - 0; Metazoa - 0; Fungi - 0; Plants - 8…	0	0	0	2	0	2	4	11	4	2	9	1	3	7	1	3	11	12
GRMZM5G807847	rtcl1	product:RTCS-like protein	zma:100101549	100101549			7	8	5	17	8	14	10	17	25	3	0	1	0	1	0	0	1	0
AC149818.2_FG009	rtcl1	product:RTCS-like protein	zma:100101549	100101549			6	7	3	0	0	0	0	0	0	0	0	0	2	0	0	1	3	0
GRMZM2G128301	es3	female gametophyte-specific protein ES3 precursor	zma:100125633	100125633			0	0	0	0	0	0	0	0	0	0	0	0	0	0	0	0	0	0
GRMZM2G181051	meg2	Hypothetical protein LOC100275114	zma:100125634	100125634			1603	1542	1982	309	761	373	112	78	63	1282	1650	2148	259	235	342	194	239	229
GRMZM2G088896	meg2	Hypothetical protein LOC100275114	zma:100125634	100125634			20604	24249	15734	1616	3469	1783	1112	679	480	9293	18343	9567	1485	1530	2369	1751	1426	1512
GRMZM2G502035	meg2	Hypothetical protein LOC100275114	zma:100125634	100125634			14097	17430	9667	896	1977	1216	662	372	370	7217	13027	7914	918	871	1324	959	824	837
GRMZM2G016020	myb8	A-type R2R3 Myb protein Fragment	zma:100125635	100125635	MYB12	myb domain protein 12 \\ MYB12 belongs to subgroup 7 of the R2R3-MYB family. It strongly activates the promoters of chalcone synthase (CHS), flavanone 3-hydroxylase (F3H), flavonol synthase (FLS) and - to a lesser extent - chalcone flavanone isomerase (CHI), but cannot activate the promoters of flavonoid-3'hydroxylase (F3'H) and dihydroflavonol 4-reductase (DF). The activation requires a function…	0	0	0	0	0	0	0	0	0	0	0	0	0	0	0	0	0	0
GRMZM2G129872	myb8	A-type R2R3 Myb protein Fragment	zma:100125635	100125635	MYB12	myb domain protein 12 \\ MYB12 belongs to subgroup 7 of the R2R3-MYB family. It strongly activates the promoters of chalcone synthase (CHS), flavanone 3-hydroxylase (F3H), flavonol synthase (FLS) and - to a lesser extent - chalcone flavanone isomerase (CHI), but cannot activate the promoters of flavonoid-3'hydroxylase (F3'H) and dihydroflavonol 4-reductase (DF). The activation requires a function…	0	0	0	0	0	0	0	0	0	0	0	0	0	0	0	0	0	0
GRMZM2G041415	myb8	A-type R2R3 Myb protein Fragment	zma:100125635	100125635	MYB12	myb domain protein 12 \\ MYB12 belongs to subgroup 7 of the R2R3-MYB family. It strongly activates the promoters of chalcone synthase (CHS), flavanone 3-hydroxylase (F3H), flavonol synthase (FLS) and - to a lesser extent - chalcone flavanone isomerase (CHI), but cannot activate the promoters of flavonoid-3'hydroxylase (F3'H) and dihydroflavonol 4-reductase (DF). The activation requires a function…	167	145	110	152	191	118	192	203	205	145	298	158	99	153	139	201	175	153
GRMZM2G087316	myb8	A-type R2R3 Myb protein Fragment	zma:100125635	100125635	MYB12	myb domain protein 12 \\ MYB12 belongs to subgroup 7 of the R2R3-MYB family. It strongly activates the promoters of chalcone synthase (CHS), flavanone 3-hydroxylase (F3H), flavonol synthase (FLS) and - to a lesser extent - chalcone flavanone isomerase (CHI), but cannot activate the promoters of flavonoid-3'hydroxylase (F3'H) and dihydroflavonol 4-reductase (DF). The activation requires a function…	0	0	0	0	0	0	0	0	0	0	0	0	0	0	0	0	0	0
GRMZM2G509378	LOC100125637	zein-alpha ZG99 precursor	zma:100125637	100125637			1	0	0	0	0	0	0	0	0	0	1	0	0	0	0	0	0	0
GRMZM2G053120	LOC100125637	zein-alpha ZG99 precursor	zma:100125637	100125637			35150	26337	63983	255282	241469	224171	261574	183477	153983	66828	37800	50011	192938	172981	178578	167878	162824	194552
GRMZM2G514469	LOC100125637	zein-alpha ZG99 precursor	zma:100125637	100125637			0	0	0	2	1	2	2	3	1	5	0	0	4	0	0	1	0	0
GRMZM2G514485	LOC100125637	zein-alpha ZG99 precursor	zma:100125637	100125637			0	0	0	0	0	0	0	1	0	0	0	0	0	0	0	0	0	0
GRMZM2G059620	LOC100125637	zein-alpha ZG99 precursor	zma:100125637	100125637			57472	52577	113907	471222	410221	360576	536221	398955	319609	186940	94388	118925	658948	535747	520547	633217	546628	646310
GRMZM2G586611	LOC100125637	zein-alpha ZG99 precursor	zma:100125637	100125637			0	0	0	0	0	0	0	0	0	0	0	0	0	0	0	0	0	0
GRMZM2G353272	LOC100125637	zein-alpha ZG99 precursor	zma:100125637	100125637			17142	14012	31425	101256	99337	83144	111915	87585	66924	76059	38204	39961	149920	106561	116310	131576	100034	124636
GRMZM2G008263	GBSSIIa	product:granule bound starch synthase IIa precursor	zma:100125638	100125638			704	651	836	801	1236	779	1121	1355	1031	701	795	800	857	1358	1000	1268	1364	906
GRMZM2G025441	PER70	product:plasma membrane-bound peroxidase 2b	zma:100125639	100125639			0	0	2	1	4	0	1	0	0	16	0	4	3	2	1	0	0	1
GRMZM2G099862	pco080442	LOC100125640	zma:100125640	100125640	GRF2	growth-regulating factor 2 \\ Growth regulating factor encoding transcription activator. One of the nine members of a GRF gene family, containing nuclear targeting domain. Mutants result in smaller leaves indicating the role of the gene in leaf development. Expressed in root, shoot and flower \\ growth-regulating factor 2 (GRF2); CONTAINS InterPro DOMAIN/s: Glutamine-Leucine-Glutamine, QLQ (Inter…	130	151	132	97	108	82	121	106	91	45	64	53	54	77	55	92	88	80
GRMZM5G850129	GRF7	growth-regulating factor 7-like	zma:100125641	100125641			5	2	2	3	2	5	7	0	2	1	1	4	3	2	0	1	3	2
GRMZM2G119359	si606013h03	LOC100125642	zma:100125642	100125642			156	118	140	120	120	116	137	162	147	115	84	81	83	110	70	95	100	107
GRMZM2G018414	pco092050	LOC100125643	zma:100125643	100125643	GRF2	growth-regulating factor 2 \\ Growth regulating factor encoding transcription activator. One of the nine members of a GRF gene family, containing nuclear targeting domain. Mutants result in smaller leaves indicating the role of the gene in leaf development. Expressed in root, shoot and flower \\ growth-regulating factor 2 (GRF2); CONTAINS InterPro DOMAIN/s: Glutamine-Leucine-Glutamine, QLQ (Inter…	88	42	51	19	16	16	30	26	26	50	45	56	36	61	38	48	44	33
GRMZM2G098594	cl52038_1	LOC100125644	zma:100125644	100125644			49	83	38	17	20	36	32	33	33	22	13	37	22	31	19	48	40	51
GRMZM2G092483	umc2504	LOC100125645 (umc2504), mRNA	zma:100125645	100125645	LBD16	lateral organ boundaries-domain 16 \\ LOB-domain protein gene LBD16. This gene contains one auxin-responsive element (AuxRE). \\ lateral organ boundaries-domain 16 (LBD16); CONTAINS InterPro DOMAIN/s: Lateral organ boundaries, LOB (InterPro:IPR004883); BEST Arabidopsis thaliana protein match is: lateral organ boundaries-domain 29 (TAIR:AT3G58190.1); Has 917 Blast hits to 912 proteins in 22 specie…	1	4	6	8	13	11	22	19	12	2	1	4	6	11	9	17	11	11
AC196475.3_FG004	comt	flavonoid O-methyltransferase	zma:100125646	100125646	OMT1	O-methyltransferase 1 \\ A caffeic acid/5-hydroxyferulic acid O-methyltransferase. Interacts with 14-4-3 proteins in yeast 2 hybrid assay. AtOMT1 (At5g54160) encodes a flavonol 3-O-methyltransferase that is highly active towards quercetin and myricetin. The substrate specificity identifies the enzyme as flavonol 3-methyltransferase which replaces the former annotation of the gene to encode a caff…	4305	2615	2818	1842	1896	1622	2680	2459	2235	2388	2112	2634	1692	1511	1338	1873	2189	2070
GRMZM5G814904	comt	flavonoid O-methyltransferase	zma:100125646	100125646	OMT1	O-methyltransferase 1 \\ A caffeic acid/5-hydroxyferulic acid O-methyltransferase. Interacts with 14-4-3 proteins in yeast 2 hybrid assay. AtOMT1 (At5g54160) encodes a flavonol 3-O-methyltransferase that is highly active towards quercetin and myricetin. The substrate specificity identifies the enzyme as flavonol 3-methyltransferase which replaces the former annotation of the gene to encode a caff…	0	0	0	0	0	0	0	0	0	0	1	0	1	0	0	0	0	1
GRMZM2G066801	MFSP	product:major facilitator superfamily protein	zma:100125647	100125647	AT3G13050	Major facilitator superfamily protein \\ Major facilitator superfamily protein; FUNCTIONS IN: carbohydrate transmembrane transporter activity, transporter activity, sugar:hydrogen symporter activity; INVOLVED IN: transport, transmembrane transport; LOCATED IN: integral to membrane, membrane; EXPRESSED IN: 9 plant structures; EXPRESSED DURING: L mature pollen stage, M germinated pollen stage, 4 an…	148	145	190	62	86	78	126	134	124	164	207	128	90	153	108	119	135	85
GRMZM2G309109	Mre11B	Mre11B protein (Mre11B), mRNA	zma:100125648	100125648	MRE11	DNA repair and meiosis protein (Mre11) \\ DNA repair and meiotic recombination protein, component of MRE11 complex with RAD50 and NBS1 \\ MEIOTIC RECOMBINATION 11 (MRE11); FUNCTIONS IN: hydrolase activity, manganese ion binding, protein serine/threonine phosphatase activity, exonuclease activity, endonuclease activity; INVOLVED IN: double-strand break repair, DNA metabolic process; LOCATED IN: nu…	52	22	25	7	11	7	13	10	9	5	3	1	4	2	0	5	3	8
GRMZM2G030583	tps26	product:monoterpene synthase	zma:100125649	100125649			96	65	95	18	35	23	41	32	24	44	53	32	9	15	10	9	2	11
GRMZM2G140793	tps26	product:monoterpene synthase	zma:100125649	100125649			0	0	0	0	0	0	0	0	0	2	4	2	3	1	3	2	4	5
GRMZM2G067299	ipp2K	inositol polyphosphate 2-kinase (ipp2K), mRNA	zma:100125652	100125652	AT1G22100	Inositol-pentakisphosphate 2-kinase family protein \\ Inositol-pentakisphosphate 2-kinase family protein; FUNCTIONS IN: inositol pentakisphosphate 2-kinase activity, ATP binding; INVOLVED IN: biological_process unknown; LOCATED IN: cellular_component unknown; CONTAINS InterPro DOMAIN/s: Inositol-pentakisphosphate 2-kinase, metazoa (InterPro:IPR018009), Inositol-pentakisphosphate 2-kinase (InterPr…	1688	1520	2362	1471	2628	1390	2149	1494	1178	2479	2653	1418	1333	1946	1639	1771	1723	1397
GRMZM2G049155	rif1	r-interacting factor1	zma:100125653	100125653			938	674	683	441	598	343	393	453	336	904	668	635	398	438	361	419	433	441
GRMZM2G035820	rnc1	product:chloroplast ribonuclease III domain protein	zma:100125654	100125654			692	628	778	420	611	383	497	481	375	676	669	621	376	456	475	432	470	395
GRMZM2G148106	TIDP3100	product:PL5L15	zma:100125655	100125655			635	1012	626	758	936	741	478	725	760	1021	823	1476	516	635	422	607	859	679
GRMZM2G142891	LOC100125656	product:PL3K2	zma:100125656	100125656	AT1G73040	Mannose-binding lectin superfamily protein \\ Mannose-binding lectin superfamily protein; CONTAINS InterPro DOMAIN/s: Mannose-binding lectin (InterPro:IPR001229); BEST Arabidopsis thaliana protein match is: Mannose-binding lectin superfamily protein (TAIR:AT1G19715.2); Has 1381 Blast hits to 855 proteins in 48 species: Archae - 0; Bacteria - 13; Metazoa - 1; Fungi - 0; Plants - 1366; Viruses - 0;…	0	0	0	0	0	1	0	0	0	0	0	0	0	0	0	0	0	0
GRMZM2G144002	AGPLS3	glucose-1-phosphate adenylyltransferase large subunit 3 precursor-like	zma:100125657	100125657			484	370	640	378	565	370	576	571	356	697	1019	652	367	431	346	434	491	404
GRMZM2G135341	umc1760	LOC100125658	zma:100125658	100125658			902	817	717	380	489	304	411	439	360	1009	1235	812	374	492	402	461	425	323
GRMZM5G820122	gpm790	product:low phytic acid 1	zma:100125659	100125659	MRP5	multidrug resistance-associated protein 5 \\ encodes a high-affinity inositol hexakisphosphate transporter that plays a role in guard cell signaling and phytate storage. It is a member of MRP subfamily / ABC transporter subfamily C. \\ multidrug resistance-associated protein 5 (MRP5); FUNCTIONS IN: ATPase activity, coupled to transmembrane movement of substances, sulfonylurea receptor activity; I…	5832	3946	6080	4013	4221	3209	5392	5369	3972	5232	6058	5159	2653	4082	3310	4691	3632	3160
GRMZM2G436001	CFM3	product:CRM family member 3	zma:100126360	100126360	AT4G36390	Methylthiotransferase \\ Methylthiotransferase; FUNCTIONS IN: 4 iron, 4 sulfur cluster binding, iron-sulfur cluster binding, transferase activity, catalytic activity; INVOLVED IN: RNA modification, tRNA modification; LOCATED IN: chloroplast, cytoplasm; EXPRESSED IN: 22 plant structures; EXPRESSED DURING: 13 growth stages; CONTAINS InterPro DOMAIN/s: Methylthiotransferase (InterPro:IPR005839), tRN…	1154	905	976	449	695	390	688	649	512	878	845	1014	426	537	329	512	525	470
GRMZM2G025409	ppr5	product:pentatricopeptide repeat protein 5	zma:100126361	100126361	EMB2453	Tetratricopeptide repeat (TPR)-like superfamily protein \\ EMBRYO DEFECTIVE 2453 (EMB2453); INVOLVED IN: embryo development ending in seed dormancy; LOCATED IN: chloroplast; EXPRESSED IN: 22 plant structures; EXPRESSED DURING: 13 growth stages; CONTAINS InterPro DOMAIN/s: Pentatricopeptide repeat (InterPro:IPR002885); BEST Arabidopsis thaliana protein match is: plastid transcriptionally active 2 …	225	159	291	136	174	122	151	134	119	285	269	238	138	141	128	64	98	95
GRMZM2G394307	Floury1	product:zein protein-body ER membrane protein	zma:100126364	100126364			0	0	0	1	1	4	0	2	0	0	0	0	2	0	0	0	0	0
GRMZM2G094532	Floury1	product:zein protein-body ER membrane protein	zma:100126364	100126364			2967	2974	3250	4467	6991	4672	4470	4645	3591	1881	1415	2640	1987	3100	2365	3285	3698	2873
GRMZM2G100639	ROA1	ROA protein 1	zma:100126427	100126427			1498	1397	1221	287	414	258	980	999	713	877	1356	999	277	363	271	383	321	302
GRMZM2G448687	apt1	product:aberrant pollen transmission 1	zma:100126430	100126430			729	483	687	220	437	267	312	320	264	419	525	271	268	358	238	324	254	173
GRMZM2G075900	LOC100126542	H+-translocating pyrophosphatase (LOC100126542), mRNA	zma:100126542	100126542			1287	926	1186	461	655	400	668	697	505	985	1250	874	411	612	463	634	584	503
GRMZM2G139082	hscf1	heat shock complementing factor1 (hscf1), mRNA	zma:100126543	100126543			18	12	3	18	17	11	52	63	63	12	7	10	31	39	35	44	65	52
GRMZM2G167986	cyp8	cytochrome P-450 8	zma:100126887	100126887	CYP78A7	cytochrome P450, family 78, subfamily A, polypeptide 7 \\ member of CYP78A \\ cytochrome P450, family 78, subfamily A, polypeptide 7 (CYP78A7); FUNCTIONS IN: electron carrier activity, monooxygenase activity, iron ion binding, oxygen binding, heme binding; INVOLVED IN: regulation of meristem growth; EXPRESSED IN: embryo, leaf primordium, shoot lateral meristem, flower, seed; EXPRESSED DURING: F m…	31	36	30	134	178	123	289	263	240	71	30	34	134	152	127	191	229	268
GRMZM2G158394	kin1	knotted1 induced1	zma:100126898	100126898			9	16	5	2	5	5	42	13	18	40	17	8	34	9	9	28	15	53
GRMZM2G122810	smt1	sterol methyltransferase1	zma:100126899	100126899			11058	7378	8287	3162	5096	3157	5797	5021	3496	6681	8235	6948	3526	4446	3957	3615	3359	2995
GRMZM2G157263	fcr2	ferric-chelate reductase (NADH)2	zma:100126901	100126901			20	13	17	13	13	12	21	23	11	216	259	267	190	219	193	182	275	195
GRMZM5G822829	S	R1-B73	zma:100126972	100126972			50	16	17	14	8	10	4	12	15	19	7	15	46	124	66	157	179	99
GRMZM2G345717	a2	anthocyaninless2 (a2), mRNA	zma:100127010	100127010	LDOX	leucoanthocyanidin dioxygenase \\ encodes leucoanthocyanidin dioxygenase, which is involved in proanthocyanin biosynthesis. Mutant analysis suggests that this gene is also involved in vacuole formation. \\ leucoanthocyanidin dioxygenase (LDOX); CONTAINS InterPro DOMAIN/s: Oxoglutarate/iron-dependent oxygenase (InterPro:IPR005123); BEST Arabidopsis thaliana protein match is: flavonol synthase 1 (T…	5	12	23	6	7	2	19	17	22	30	50	1	335	989	572	1716	1943	1456
GRMZM2G146246	gst4	glutathione S-transferase4	zma:100127012	100127012			702	812	619	511	594	499	521	616	480	660	347	780	488	527	405	595	846	660
GRMZM5G849767	gst4	glutathione S-transferase4	zma:100127012	100127012			0	0	0	0	1	0	0	1	0	0	0	2	0	1	0	0	0	2
GRMZM2G085924	hsbp1	herbicide safener binding protein1	zma:100127014	100127014			31	47	31	32	37	31	184	103	78	622	645	598	99	82	93	84	55	37
GRMZM2G111136	sbp1	SBP-domain protein1 (sbp1), mRNA	zma:100127016	100127016	SPL8	squamosa promoter binding protein-like 8 \\ Encodes an SBP-box gene, a member of the SPL gene family. Mutants are affected in micro- and megasporogenesis, trichome formation on sepals, and stamen filament elongation. \\ squamosa promoter binding protein-like 8 (SPL8); CONTAINS InterPro DOMAIN/s: Transcription factor, SBP-box (InterPro:IPR004333); BEST Arabidopsis thaliana protein match is: squamo…	0	0	0	0	0	0	0	0	0	0	0	0	0	0	0	0	0	0
GRMZM2G330430	ras1	ras related protein1	zma:100127017	100127017			520	399	463	563	892	556	735	630	535	780	646	791	621	882	688	915	960	1026
GRMZM2G173878	rab2	product:GTP binding protein	zma:100127494	100127494	RABB1C	RAB GTPase homolog B1C \\ member of RAB gene family \\ RAB GTPase homolog B1C (RABB1C); FUNCTIONS IN: GTP binding, GTPase activity; INVOLVED IN: ER to Golgi vesicle-mediated transport, pollen sperm cell differentiation, cell growth; LOCATED IN: plasma membrane, vacuole, membrane; EXPRESSED IN: 26 plant structures; EXPRESSED DURING: 16 growth stages; CONTAINS InterPro DOMAIN/s: Ras GTPase (InterPr…	1240	1008	1137	1010	1424	987	1492	1296	942	1338	1539	1288	1109	1662	1439	1490	1714	1345
GRMZM2G052100	LOC100127507	product:Asr protein	zma:100127507	100127507			978	702	868	1424	1690	1674	810	2080	2748	230	43	171	267	228	274	201	758	291
GRMZM2G094452	pco106687	LOC100127508	zma:100127508	100127508	DGK5	diacylglycerol kinase 5 \\ diacylglycerol kinase 5 (DGK5); FUNCTIONS IN: diacylglycerol kinase activity; INVOLVED IN: activation of protein kinase C activity by G-protein coupled receptor protein signaling pathway; LOCATED IN: cellular_component unknown; EXPRESSED IN: 25 plant structures; EXPRESSED DURING: 15 growth stages; CONTAINS InterPro DOMAIN/s: Diacylglycerol kinase, catalytic domain (Inte…	344	286	261	200	232	155	217	264	154	166	192	229	145	199	157	204	185	209
GRMZM2G076911	cl798_1	LOC100127509	zma:100127509	100127509	DGK1	diacylglycerol kinase1 \\ diacylglycerol kinase \\ diacylglycerol kinase1 (DGK1); FUNCTIONS IN: diacylglycerol kinase activity, calcium ion binding; INVOLVED IN: activation of protein kinase C activity by G-protein coupled receptor protein signaling pathway, intracellular signaling pathway; LOCATED IN: cellular_component unknown; EXPRESSED IN: 23 plant structures; EXPRESSED DURING: 13 growth stag…	1141	767	1072	633	903	556	841	703	582	1044	1175	950	446	640	524	585	630	518
GRMZM2G106578	LOC100127510	product:diacylglycerol kinase 3	zma:100127510	100127510			385	278	287	143	260	165	147	162	139	334	261	342	159	200	136	128	156	170
GRMZM2G122537	wox3A	wuschel homeobox protein-like (wox3A), mRNA	zma:100127511	100127511			0	0	0	0	0	0	0	0	0	0	0	0	0	0	1	0	0	1
GRMZM2G156079	ZCN2	ZCN2 protein (ZCN2), mRNA	zma:100127513	100127513	ATC	centroradialis \\ encodes a protein similar to TFL1. overexpression leads to similar phenotype as TFL1 overexpression. expressed specifically in the hypocotyl and null mutation does not result in phenotypes exhibited by TFL1 null mutations. \\ centroradialis (ATC); CONTAINS InterPro DOMAIN/s: Phosphatidylethanolamine-binding, conserved site (InterPro:IPR001858), Phosphatidylethanolamine-binding p…	0	2	1	0	0	0	0	1	4	0	0	0	0	0	0	0	0	0
GRMZM2G075081	ZCN4	ZCN4 protein (ZCN4), mRNA	zma:100127515	100127515			0	0	0	0	1	0	0	1	0	4	4	6	1	0	0	0	4	0
AC217051.3_FG006	ZCN5	ZCN5 protein (ZCN5), mRNA	zma:100127516	100127516	ATC	centroradialis \\ encodes a protein similar to TFL1. overexpression leads to similar phenotype as TFL1 overexpression. expressed specifically in the hypocotyl and null mutation does not result in phenotypes exhibited by TFL1 null mutations. \\ centroradialis (ATC); CONTAINS InterPro DOMAIN/s: Phosphatidylethanolamine-binding, conserved site (InterPro:IPR001858), Phosphatidylethanolamine-binding p…	0	0	0	0	0	0	0	0	0	0	0	0	0	0	0	1	0	0
GRMZM2G132880	ZCN6	ZCN6 protein (ZCN6), mRNA	zma:100127517	100127517	ATC	centroradialis \\ encodes a protein similar to TFL1. overexpression leads to similar phenotype as TFL1 overexpression. expressed specifically in the hypocotyl and null mutation does not result in phenotypes exhibited by TFL1 null mutations. \\ centroradialis (ATC); CONTAINS InterPro DOMAIN/s: Phosphatidylethanolamine-binding, conserved site (InterPro:IPR001858), Phosphatidylethanolamine-binding p…	0	0	0	0	2	0	14	4	3	0	0	0	0	0	0	0	1	3
GRMZM2G141756	ZCN7	ZCN7 protein (ZCN7), mRNA	zma:100127518	100127518			0	0	0	0	0	0	0	0	0	0	0	1	0	0	0	0	0	0
GRMZM2G179264	ZCN8	ZCN8 protein (ZCN8), mRNA	zma:100127519	100127519	FT	PEBP (phosphatidylethanolamine-binding protein) family protein \\ FT, together with LFY, promotes flowering and is antagonistic with its homologous gene, TERMINAL FLOWER1 (TFL1). FT is expressed in leaves and is induced by long day treatment. Either the FT mRNA or protein is translocated to the shoot apex where it induces its own expression. Recent data suggests that FT protein acts as a long-ran…	0	0	0	1	0	0	1	0	0	0	0	0	0	0	0	0	0	0
GRMZM2G021614	ZCN9	ZCN9 protein (ZCN9), mRNA	zma:100127520	100127520	E12A11	PEBP (phosphatidylethanolamine-binding protein) family protein \\ Encodes a member of the FT and TFL1 family of phosphatidylethanolamine-binding proteins. It is expressed in seeds and up-regulated in response to ABA. Loss of function mutants show decreased rate of germination in the presence of ABA. ABA dependent regulation is mediated by both ABI3 and ABI5. ABI5 promotes MFT expression, primaril…	0	16	18	185	225	160	848	885	892	17	4	9	267	439	269	547	617	760
GRMZM2G059358	ZCN10	ZCN10 protein (ZCN10), mRNA	zma:100127521	100127521			62	153	99	193	215	185	475	556	541	319	98	327	333	383	262	542	828	793
GRMZM2G152689	ZCN10	ZCN10 protein (ZCN10), mRNA	zma:100127521	100127521			62	155	99	192	218	186	475	555	541	324	98	328	322	348	261	542	788	794
GRMZM2G103666	gpm811	LOC100127522	zma:100127522	100127522			0	0	0	0	0	0	0	0	0	0	0	0	0	0	0	0	0	0
GRMZM2G373928	ZCN14	ZCN14 protein (ZCN14), mRNA	zma:100127523	100127523	FT	PEBP (phosphatidylethanolamine-binding protein) family protein \\ FT, together with LFY, promotes flowering and is antagonistic with its homologous gene, TERMINAL FLOWER1 (TFL1). FT is expressed in leaves and is induced by long day treatment. Either the FT mRNA or protein is translocated to the shoot apex where it induces its own expression. Recent data suggests that FT protein acts as a long-ran…	1044	646	594	146	201	181	136	201	153	365	342	356	191	148	113	145	174	127
GRMZM2G051338	cl846_1	LOC100127524	zma:100127524	100127524			103	97	277	158	290	326	322	242	266	121	93	108	39	188	109	507	239	219
GRMZM2G127121	ZCN16	ZCN16 protein (ZCN16), mRNA	zma:100127525	100127525	FT	PEBP (phosphatidylethanolamine-binding protein) family protein \\ FT, together with LFY, promotes flowering and is antagonistic with its homologous gene, TERMINAL FLOWER1 (TFL1). FT is expressed in leaves and is induced by long day treatment. Either the FT mRNA or protein is translocated to the shoot apex where it induces its own expression. Recent data suggests that FT protein acts as a long-ran…	0	1	0	0	0	0	2	0	0	0	0	0	0	0	0	3	0	0
GRMZM2G075215	ZCN17	ZCN17 protein (ZCN17), mRNA	zma:100127526	100127526			0	0	0	0	0	0	0	0	0	0	0	0	0	0	0	0	0	0
GRMZM2G138740	ZCN18	product:ZCN18	zma:100127527	100127527	FT	PEBP (phosphatidylethanolamine-binding protein) family protein \\ FT, together with LFY, promotes flowering and is antagonistic with its homologous gene, TERMINAL FLOWER1 (TFL1). FT is expressed in leaves and is induced by long day treatment. Either the FT mRNA or protein is translocated to the shoot apex where it induces its own expression. Recent data suggests that FT protein acts as a long-ran…	0	0	0	0	0	0	0	0	0	0	0	0	0	0	0	0	0	0
GRMZM2G158809	ZCN18	product:ZCN18	zma:100127527	100127527	FT	PEBP (phosphatidylethanolamine-binding protein) family protein \\ FT, together with LFY, promotes flowering and is antagonistic with its homologous gene, TERMINAL FLOWER1 (TFL1). FT is expressed in leaves and is induced by long day treatment. Either the FT mRNA or protein is translocated to the shoot apex where it induces its own expression. Recent data suggests that FT protein acts as a long-ran…	9	8	3	0	0	0	0	0	0	0	0	0	0	0	1	0	0	0
GRMZM2G062052	ZCN19	ZCN19 protein (ZCN19), mRNA	zma:100127528	100127528	FT	PEBP (phosphatidylethanolamine-binding protein) family protein \\ FT, together with LFY, promotes flowering and is antagonistic with its homologous gene, TERMINAL FLOWER1 (TFL1). FT is expressed in leaves and is induced by long day treatment. Either the FT mRNA or protein is translocated to the shoot apex where it induces its own expression. Recent data suggests that FT protein acts as a long-ran…	0	0	0	0	0	0	0	0	0	1	0	0	0	0	0	0	0	0
GRMZM2G021560	ZCN25	ZCN25 protein (ZCN25), mRNA	zma:100127530	100127530			0	0	0	0	2	0	2	0	0	0	0	0	0	0	0	0	0	0
GRMZM2G081782	LOC100127532	product:AN110	zma:100127532	100127532			305	199	287	209	423	307	401	333	255	315	370	281	199	225	212	254	267	217
GRMZM2G071042	LOC100127533	product:AN12	zma:100127533	100127533	AT2G36320	A20/AN1-like zinc finger family protein \\ A20/AN1-like zinc finger family protein; FUNCTIONS IN: DNA binding, zinc ion binding; INVOLVED IN: biological_process unknown; LOCATED IN: cellular_component unknown; EXPRESSED IN: 25 plant structures; EXPRESSED DURING: 15 growth stages; CONTAINS InterPro DOMAIN/s: Zinc finger, AN1-type (InterPro:IPR000058), Zinc finger, A20-type (InterPro:IPR002653); BE…	72	69	55	169	167	180	111	125	180	113	48	95	53	90	47	92	174	90
GRMZM2G058866	TIDP3061	product:AN14	zma:100127534	100127534	AT1G51200	A20/AN1-like zinc finger family protein \\ A20/AN1-like zinc finger family protein; FUNCTIONS IN: DNA binding, zinc ion binding; INVOLVED IN: biological_process unknown; LOCATED IN: cellular_component unknown; EXPRESSED IN: 24 plant structures; EXPRESSED DURING: 15 growth stages; CONTAINS InterPro DOMAIN/s: Zinc finger, AN1-type (InterPro:IPR000058), Zinc finger, A20-type (InterPro:IPR002653); BE…	828	907	870	984	987	949	698	1042	1523	1122	857	2154	542	764	579	626	1093	765
GRMZM2G125775	LOC100127535	product:AN17	zma:100127535	100127535	PMZ	zinc finger (AN1-like) family protein \\ Encodes a putative zinc finger protein (PMZ). \\ PMZ; FUNCTIONS IN: zinc ion binding; INVOLVED IN: response to abscisic acid stimulus, response to chitin; LOCATED IN: cellular_component unknown; EXPRESSED IN: 12 plant structures; EXPRESSED DURING: 10 growth stages; CONTAINS InterPro DOMAIN/s: Zinc finger, AN1-type (InterPro:IPR000058); BEST Arabidopsis tha…	66	61	76	35	79	40	79	72	72	62	113	56	25	56	57	51	86	80
GRMZM2G134334	LOC100127536	product:AN18	zma:100127536	100127536			121	99	129	33	69	47	100	92	102	115	164	79	69	59	52	83	113	106
GRMZM2G441903	LOC100127537	product:AN110	zma:100127537	100127537	AT3G12630	A20/AN1-like zinc finger family protein \\ A20/AN1-like zinc finger family protein; FUNCTIONS IN: DNA binding, zinc ion binding; INVOLVED IN: biological_process unknown; LOCATED IN: cellular_component unknown; EXPRESSED IN: 24 plant structures; EXPRESSED DURING: 15 growth stages; CONTAINS InterPro DOMAIN/s: Zinc finger, AN1-type (InterPro:IPR000058), Zinc finger, A20-type (InterPro:IPR002653); BE…	406	241	307	668	639	609	1230	1034	896	203	207	297	433	639	384	675	982	897
GRMZM2G117057	ZCN11	ZCN11 protein (ZCN11), mRNA	zma:100127538	100127538			38	54	119	112	149	84	332	218	222	576	359	350	200	572	316	961	956	691
GRMZM2G400167	gpm849	LOC100127539	zma:100127539	100127539			0	0	0	0	0	0	0	0	0	0	0	0	0	0	0	0	0	0
GRMZM2G083894	umc1987a	LOC100127541 (umc1987a), mRNA	zma:100127541	100127541			420	294	311	285	392	356	275	296	359	170	165	240	105	96	76	155	262	238
GRMZM2G015605	cl37957_1	LOC100135422	zma:100135422	100135422	RCI2A	Low temperature and salt responsive protein family \\ Induced by low temperatures, dehydration and salt stress and ABA. Encodes a small (54 amino acids), highly hydrophobic protein that bears two potential transmembrane domains. \\ RARE-COLD-INDUCIBLE 2A (RCI2A); CONTAINS InterPro DOMAIN/s: Uncharacterised protein family UPF0057 (InterPro:IPR000612); BEST Arabidopsis thaliana protein match is: Lo…	6593	4148	5985	6354	8616	6742	10436	8551	6629	4421	4277	6014	3847	6758	5484	9904	13649	10755
GRMZM2G087850	LOC100136826	CDP-diacylglycerol--inositol 3-phosphatidyltransferase 1Phosphatidylinositol synthase 2 ;	zma:100136826	100136826			483	348	427	200	312	199	320	277	221	449	559	242	182	214	199	221	226	192
GRMZM2G126988	LOC100136828	product:starch synthase IIc precursor	zma:100136828	100136828	SS2	starch synthase 2 \\ starch synthase 2 (SS2); FUNCTIONS IN: transferase activity, transferring glycosyl groups; INVOLVED IN: cellulose biosynthetic process, glucan biosynthetic process, biosynthetic process, glycogen biosynthetic process; LOCATED IN: chloroplast; EXPRESSED IN: 24 plant structures; EXPRESSED DURING: 13 growth stages; CONTAINS InterPro DOMAIN/s: Glycogen/starch synthases, ADP-gluco…	976	773	863	224	337	210	329	370	203	877	905	619	264	325	252	245	211	186
GRMZM2G005298	sbe3	product:starch branching enzyme III precursor	zma:100136878	100136878	EMB2729	Alpha amylase family protein \\ BE1 ia a putative glycoside hydrolase. It plays vital roles during embryogenesis and in carbohydrate metabolism. Mutation in BE1 has pleotrophic effect on the whole plant development. \\ EMBRYO DEFECTIVE 2729 (EMB2729); FUNCTIONS IN: cation binding, catalytic activity, alpha-amylase activity; INVOLVED IN: post-embryonic development, carbohydrate metabolic process, …	178	139	199	57	78	58	92	101	74	236	272	185	84	104	90	91	80	78
GRMZM2G441541	rbohD	LOC100136880 (umc1051), transcript variant 1, mRNA	zma:100136880	100136880	RBOHD	respiratory burst oxidase homologue D \\ NADPH/respiratory burst oxidase protein D (RbohD).Interacts with AtrbohF gene to fine tune the spatial control of ROI production and hypersensitive response to cell in and around infection site. \\ respiratory burst oxidase homologue D (RBOHD); FUNCTIONS IN: NAD(P)H oxidase activity; INVOLVED IN: oxygen and reactive oxygen species metabolic process, defens…	378	247	292	235	305	242	350	387	355	271	214	315	231	287	261	291	503	346
GRMZM2G300348	y1	yellow endosperm1	zma:100136882	100136882			45	39	65	35	85	40	55	64	25	199	238	193	175	357	297	340	370	222
GRMZM2G179564	psy3	product:phytoene synthase 3	zma:100136883	100136883			0	0	0	0	0	0	0	0	0	0	0	0	0	0	0	0	0	0
GRMZM2G126126	Pto1	product:PTO-like protein kinase	zma:100136884	100136884	HERK2	hercules receptor kinase 2 \\ Encodes HERCULES2 (HERK2), a receptor kinase regulated by Brassinosteroids and required for cell elongation during vegetative growth. \\ hercules receptor kinase 2 (HERK2); FUNCTIONS IN: kinase activity; INVOLVED IN: response to brassinosteroid stimulus, unidimensional cell growth; LOCATED IN: plasma membrane; EXPRESSED IN: 20 plant structures; EXPRESSED DURING: 12 g…	0	0	0	0	1	0	3	1	2	0	2	0	0	1	0	0	0	0
GRMZM2G073393	Pto1	product:PTO-like protein kinase	zma:100136884	100136884	HERK2	hercules receptor kinase 2 \\ Encodes HERCULES2 (HERK2), a receptor kinase regulated by Brassinosteroids and required for cell elongation during vegetative growth. \\ hercules receptor kinase 2 (HERK2); FUNCTIONS IN: kinase activity; INVOLVED IN: response to brassinosteroid stimulus, unidimensional cell growth; LOCATED IN: plasma membrane; EXPRESSED IN: 20 plant structures; EXPRESSED DURING: 12 g…	0	0	0	0	1	0	3	2	3	0	2	0	0	1	0	0	0	0
GRMZM2G106928	pco095461	LOC100136885	zma:100136885	100136885	CSD2	copper/zinc superoxide dismutase 2 \\ Encodes a chloroplastic copper/zinc superoxide dismutase CSD2 that can detoxify superoxide radicals. Its expression is affected by miR398-directed mRNA cleavage. \\ copper/zinc superoxide dismutase 2 (CSD2); FUNCTIONS IN: superoxide dismutase activity; INVOLVED IN: in 6 processes; LOCATED IN: thylakoid, apoplast, chloroplast stroma, chloroplast; EXPRESSED IN:…	1049	2109	1331	1090	1021	862	740	1206	1024	1782	1168	1575	949	1428	858	1278	1470	1185
GRMZM2G113967	LOC100141385	product:CBL-interacting protein kinase	zma:100141385	100141385	SIP1	SOS3-interacting protein 1 \\ Encodes a CBL-interacting protein kinase with similarity to SOS protein kinase. \\ SOS3-interacting protein 1 (SIP1); FUNCTIONS IN: protein serine/threonine kinase activity, protein kinase activity, kinase activity, ATP binding; INVOLVED IN: signal transduction, protein amino acid phosphorylation; LOCATED IN: cellular_component unknown; EXPRESSED IN: 23 plant structu…	969	1098	1098	227	371	262	395	289	269	319	277	266	306	236	266	275	201	338
GRMZM2G002617	LOC100144300	hypothetical protein LOC100144300 (LOC100144300), mRNA	zma:100144300	100144300			763	635	797	532	661	460	572	642	467	665	744	770	379	420	361	414	406	453
GRMZM2G441753	Bx7	product:O-methyltransferase BX7	zma:100147731	100147731	AT4G35160	O-methyltransferase family protein \\ O-methyltransferase family protein; FUNCTIONS IN: methyltransferase activity, O-methyltransferase activity, protein dimerization activity; LOCATED IN: cytosol; CONTAINS InterPro DOMAIN/s: Winged helix-turn-helix transcription repressor DNA-binding (InterPro:IPR011991), Plant methyltransferase dimerisation (InterPro:IPR012967), O-methyltransferase, family 2 (I…	44	55	32	225	254	178	357	433	389	52	30	108	268	304	223	456	540	577
GRMZM2G110408	pco103778a	product:filamentation temperature-sensitive H 2A	zma:100147734	100147734			362	275	424	233	390	239	626	527	335	296	356	266	290	452	422	409	350	394
GRMZM2G087598	FtsH2B	product:filamentation temperature-sensitive H 2B	zma:100147735	100147735			742	597	633	280	454	305	522	601	414	594	615	773	441	581	457	534	615	503
GRMZM2G405368	conz1	product:constans	zma:100147736	100147736			608	337	428	467	689	511	748	644	484	508	557	592	402	541	426	569	579	510
GRMZM2G125653	WRKY	product:WRKY DNA-binding protein	zma:100147737	100147737			773	415	945	204	505	212	1495	1789	1031	219	106	162	607	837	675	608	482	361
GRMZM2G010353	vp8	viviparous8	zma:100147738	100147738	AMP1	Peptidase M28 family protein \\ Encodes glutamate carboxypeptidase. Various alleles show-increased cotyledon number and rate of leaf initiation, show transformation of leaves to cotyledons, altered flowering time and photomorphogenesis and an increased level of cytokinin biosynthesis. Involved in ethylene enhanced hypocotyl elongation in the light. Strong genetic interaction between TGH and AMP1.…	44	41	29	18	37	14	12	22	11	59	96	69	33	45	45	36	34	45
AC210013.4_FG005	IPT5	product:isopentenyl transferase IPT5	zma:100158226	100158226	IPT3	isopentenyltransferase 3 \\ Encodes cytokinin synthase involved in cytokinin biosynthesis. IPT3 subcellular localization is modulated by farnesylation- when farnesylated it is localized to the nucleus, otherwise to the chloroplast. \\ isopentenyltransferase 3 (IPT3); CONTAINS InterPro DOMAIN/s: tRNA isopentenyltransferase (InterPro:IPR002627); BEST Arabidopsis thaliana protein match is: isopenten…	0	0	0	3	0	0	0	0	0	0	0	0	0	0	0	0	0	0
GRMZM2G104559	IPT4	product:isopentenyl transferase IPT4	zma:100158230	100158230			0	0	0	0	0	0	0	0	0	0	0	0	0	0	0	0	0	0
GRMZM2G097258	IPT1	isopentenyl transferase IPT1	zma:100158231	100158231			180	131	162	157	210	151	178	159	164	145	168	182	117	142	126	172	224	188
GRMZM2G137849	pco089012	LOC100170234	zma:100170234	100170234			209	265	217	62	103	75	112	137	94	202	170	200	82	99	77	84	89	62
GRMZM2G155662	gpm491	LOC100170235	zma:100170235	100170235			385	388	360	162	176	148	246	238	224	434	379	344	122	158	134	143	170	150
GRMZM2G044744	LOC100170236	product:starch synthase IV precursor	zma:100170236	100170236	SS4	starch synthase 4 \\ starch synthase 4 (SS4); FUNCTIONS IN: transferase activity, transferring glycosyl groups; INVOLVED IN: starch metabolic process; LOCATED IN: chloroplast; EXPRESSED IN: 24 plant structures; EXPRESSED DURING: 13 growth stages; CONTAINS InterPro DOMAIN/s: Glycogen/starch synthases, ADP-glucose type (InterPro:IPR011835), Starch synthase, catalytic domain (InterPro:IPR013534), Gl…	947	711	1065	537	663	462	890	575	501	1138	1200	639	546	819	719	642	681	566
GRMZM2G112968	pco064225	LOC100170237 (pco064225), mRNA	zma:100170237	100170237	ENDO4	endonuclease 4 \\ Encodes a putative endonuclease but no demonstrable endonuclease activity, either towards single stranded DNA or mismatches, has been seen in vitro. \\ endonuclease 4 (ENDO4); FUNCTIONS IN: endonuclease activity, nucleic acid binding; INVOLVED IN: DNA catabolic process; LOCATED IN: endomembrane system; CONTAINS InterPro DOMAIN/s: Phospholipase C/P1 nuclease, core (InterPro:IPR00…	487	314	342	162	225	187	361	287	240	550	523	420	285	451	458	477	699	475
GRMZM5G841619	TSA	product:tryptophan synthase alpha	zma:100170238	100170238			1834	1378	1864	887	1354	826	1015	987	898	2012	1442	1699	985	1141	880	911	1114	899
GRMZM2G068943	LOC100170239	trehalose-6-phosphate synthase (LOC100170239), mRNA	zma:100170239	100170239	TPS1	trehalose-6-phosphate synthase \\ Encodes an enzyme putatively involved in trehalose biosynthesis. The protein has a trehalose synthase (TPS)-like domain but no trehalose phosphatase (TPP)-like domain. ATTPS1 is able to complement yeast tps1 mutants in vivo. The gene product modulates cell growth but not cell differentiation by determining cell wall deposition and cell division. \\ trehalose-6-ph…	1675	1430	1699	704	908	664	858	825	588	1809	2056	1503	639	692	571	588	528	468
GRMZM2G101852	pco141288	product:SINA5	zma:100170241	100170241	AT3G61790	Protein with RING/U-box and TRAF-like domains \\ Protein with RING/U-box and TRAF-like domains; FUNCTIONS IN: ubiquitin-protein ligase activity, zinc ion binding; INVOLVED IN: multicellular organismal development, ubiquitin-dependent protein catabolic process, protein ubiquitination; LOCATED IN: nucleus; EXPRESSED IN: 24 plant structures; EXPRESSED DURING: 13 growth stages; CONTAINS InterPro DOMA…	483	263	436	277	382	268	250	274	246	311	499	323	181	260	201	253	285	219
GRMZM2G309063	umc1746	LOC100170242	zma:100170242	100170242			196	121	201	76	119	80	113	130	80	92	92	82	83	61	81	82	88	69
GRMZM2G061624	cl5847_1	LOC100170243	zma:100170243	100170243	AT3G61790	Protein with RING/U-box and TRAF-like domains \\ Protein with RING/U-box and TRAF-like domains; FUNCTIONS IN: ubiquitin-protein ligase activity, zinc ion binding; INVOLVED IN: multicellular organismal development, ubiquitin-dependent protein catabolic process, protein ubiquitination; LOCATED IN: nucleus; EXPRESSED IN: 24 plant structures; EXPRESSED DURING: 13 growth stages; CONTAINS InterPro DOMA…	947	1026	836	730	1225	831	405	544	526	776	622	693	340	374	325	314	458	339
GRMZM2G009265	LOC100170244	product:SINA6	zma:100170244	100170244			371	316	331	221	409	207	190	257	202	326	294	379	294	316	242	298	361	284
GRMZM2G146354	LOC100170245	product:SINA2	zma:100170245	100170245	SINAT2	seven in absentia of Arabidopsis 2 \\ Encodes a RING finger domain containing protein that interacts with AtRAP2.2. \\ seven in absentia of Arabidopsis 2 (SINAT2); FUNCTIONS IN: protein binding; INVOLVED IN: multicellular organismal development, protein ubiquitination, ubiquitin-dependent protein catabolic process; LOCATED IN: nucleus; EXPRESSED IN: 24 plant structures; EXPRESSED DURING: 15 growt…	605	512	614	765	971	716	1173	970	798	489	333	647	619	757	578	810	846	668
GRMZM2G432801	hex2	product:hexokinase	zma:100170246	100170246			733	607	672	370	610	386	409	542	384	634	712	628	321	442	332	391	454	406
GRMZM2G048411	cl34363_1	LOC100170247	zma:100170247	100170247	MBD8	methyl-CPG-binding domain 8 \\ Protein containing methyl-CpG-binding domain.Has sequence similarity to human MBD proteins. \\ methyl-CPG-binding domain 8 (MBD8); FUNCTIONS IN: methyl-CpG binding; INVOLVED IN: biological_process unknown; LOCATED IN: nucleus; EXPRESSED IN: 23 plant structures; EXPRESSED DURING: 13 growth stages; CONTAINS InterPro DOMAIN/s: A.T hook-like (InterPro:IPR020478), AT hoo…	1295	781	1315	1276	1788	1142	1095	1139	849	1331	1706	1235	675	935	897	956	946	635
GRMZM2G098011	LOC100170248	product:hexose transporter precursor	zma:100170248	100170248			427	417	559	181	336	202	265	269	159	393	539	288	205	269	257	316	235	209
GRMZM2G093323	BT2A	product:nucleotide sugar translocator BT2A precursor	zma:100170249	100170249	SHS1	Mitochondrial substrate carrier family protein \\ Encodes a plastidial nucleotide uniport carrier protein required to export newly synthesized adenylates into the cytosol. \\ SODIUM HYPERSENSITIVE 1 (SHS1); FUNCTIONS IN: nucleotide transmembrane transporter activity, binding, transporter activity; INVOLVED IN: nucleotide transport, transport, mitochondrial transport, embryo development ending in …	660	574	465	150	197	164	242	220	186	153	161	111	82	105	103	115	106	134
GRMZM2G130043	LOC100170250	product:starch synthase V precursor	zma:100170250	100170250	AT5G65685	UDP-Glycosyltransferase superfamily protein \\ UDP-Glycosyltransferase superfamily protein; FUNCTIONS IN: starch synthase activity; LOCATED IN: chloroplast; EXPRESSED IN: 24 plant structures; EXPRESSED DURING: 15 growth stages; CONTAINS InterPro DOMAIN/s: Starch synthase, catalytic domain (InterPro:IPR013534); BEST Arabidopsis thaliana protein match is: starch synthase 4 (TAIR:AT4G18240.1); Has 3…	552	432	695	422	712	415	501	311	251	859	1027	442	248	465	429	468	527	456
GRMZM2G347043	NAC1	NAC1 transcription factor (NAC1), mRNA	zma:100170665	100170665	ATAF2	NAC (No Apical Meristem) domain transcriptional regulator superfamily protein \\ induced by wounding, belongs to a large family of putative transcriptional activators with NAC domain. \\ ATAF2; CONTAINS InterPro DOMAIN/s: No apical meristem (NAM) protein (InterPro:IPR003441); BEST Arabidopsis thaliana protein match is: NAC domain containing protein 102 (TAIR:AT5G63790.1); Has 30201 Blast hits to …	1992	498	1154	1035	1278	1030	950	1043	996	818	575	958	456	570	455	479	477	431
GRMZM2G102915	IPT	product:isopentenyl transferase	zma:100174970	100174970			55	28	27	14	11	10	33	39	19	24	26	16	11	22	14	26	18	19
GRMZM2G082836	LOC100174971	GTP-binding protein-like	zma:100174971	100174971	GB1	GTP-binding protein 1 \\ A member of ARF-like GTPase family. A thaliana has 21 members, in two subfamilies, ARF and ARF-like (ARL) GTPases. \\ GTP-binding protein 1 (GB1); FUNCTIONS IN: GTP binding; INVOLVED IN: small GTPase mediated signal transduction; LOCATED IN: endomembrane system, intracellular; EXPRESSED IN: 24 plant structures; EXPRESSED DURING: 14 growth stages; CONTAINS InterPro DOMAIN/…	207	348	263	206	317	253	216	247	185	548	404	533	202	264	177	241	294	212
GRMZM2G076946	LOC100174972	product:dhurrinase-like B-glucosidase	zma:100174972	100174972			0	0	0	0	1	0	1	1	0	0	0	0	0	0	0	0	0	0
GRMZM2G026117	LOC100191140	hypothetical protein LOC100191140 (LOC100191140), mRNA	zma:100191140	100191140	HEMC	hydroxymethylbilane synthase \\ Encodes a protein with porphobilinogen deaminase activity. This protein is targeted to the chloroplast. \\ hydroxymethylbilane synthase (HEMC); FUNCTIONS IN: hydroxymethylbilane synthase activity; INVOLVED IN: chlorophyll biosynthetic process, defense response to bacterium, porphyrin biosynthetic process; LOCATED IN: apoplast, chloroplast, chloroplast stroma, chlor…	360	196	289	135	260	144	180	187	159	377	491	300	144	200	165	198	227	178
GRMZM2G025959	LOC100191141	hypothetical protein LOC100191141 (LOC100191141), mRNA	zma:100191141	100191141			409	517	747	2110	2232	1800	17487	12716	10334	2366	1707	2148	10116	14821	12770	20919	19146	19025
GRMZM2G121176	LOC100191142	hypothetical protein LOC100191142 (LOC100191142), mRNA	zma:100191142	100191142	WDL1	WVD2-like 1 \\ Member of a small gene family which have a KLEEK domain which may be involved in protein- protein interactions. Over expression of WDL1 results in abnormal root development. \\ WVD2-like 1 (WDL1); FUNCTIONS IN: molecular_function unknown; INVOLVED IN: circumnutation, root morphogenesis; LOCATED IN: cytoplasm; EXPRESSED IN: 25 plant structures; EXPRESSED DURING: 15 growth stages; CO…	511	335	406	197	294	276	238	233	188	447	445	463	289	298	247	244	275	226
AC213463.3_FG002	pco099852b	LOC100191143 (pco099852b), mRNA	zma:100191143	100191143	AT1G71080	RNA polymerase II transcription elongation factor \\ RNA polymerase II transcription elongation factor; FUNCTIONS IN: molecular_function unknown; INVOLVED IN: biological_process unknown; LOCATED IN: cellular_component unknown; EXPRESSED IN: 23 plant structures; EXPRESSED DURING: 13 growth stages; CONTAINS InterPro DOMAIN/s: Eaf, ELL-associated factor (InterPro:IPR019194); BEST Arabidopsis thalian…	533	425	471	315	572	416	395	390	328	1030	1218	1508	358	624	570	693	559	518
GRMZM2G125233	LOC100191144	hypothetical protein LOC100191144 (LOC100191144), mRNA	zma:100191144	100191144	AT3G47800	Galactose mutarotase-like superfamily protein \\ Galactose mutarotase-like superfamily protein; FUNCTIONS IN: aldose 1-epimerase activity; INVOLVED IN: galactose metabolic process, hexose metabolic process, carbohydrate metabolic process; LOCATED IN: endomembrane system; EXPRESSED IN: 23 plant structures; EXPRESSED DURING: 14 growth stages; CONTAINS InterPro DOMAIN/s: Glycoside hydrolase-type car…	180	204	139	173	120	137	43	96	72	8	0	15	4	6	4	1	16	6
GRMZM2G102365	LOC100191145	hypothetical protein LOC100191145 (LOC100191145), mRNA	zma:100191145	100191145	ACHT4	atypical CYS HIS rich thioredoxin 4 \\ Encodes a member of the thioredoxin family protein. Located in the chloroplast. Shows high activity towards the chloroplast 2-Cys peroxiredoxin A, and poor activity towards the chloroplast NADP-malate dehydrogenase. \\ atypical CYS HIS rich thioredoxin 4 (ACHT4); FUNCTIONS IN: oxidoreductase activity, acting on sulfur group of donors, disulfide as acceptor; …	568	502	585	720	1214	815	1900	1600	1074	467	323	524	670	796	794	883	657	623
GRMZM2G150521	cl10007_1b	LOC100191146 (cl10007_1b), mRNA	zma:100191146	100191146			2118	1421	1570	664	1150	745	1566	1446	974	2226	2640	2471	889	1315	1081	1222	1107	1105
GRMZM2G140726	LOC100191147	hypothetical protein LOC100191147 (LOC100191147), mRNA	zma:100191147	100191147	MAP3KA	mitogen-activated protein kinase kinase kinase 3 \\ MEK kinase (MAP3Ka) \\ mitogen-activated protein kinase kinase kinase 3 (MAP3KA); FUNCTIONS IN: protein serine/threonine kinase activity, protein kinase activity, kinase activity, ATP binding; INVOLVED IN: protein amino acid phosphorylation; LOCATED IN: cellular_component unknown; EXPRESSED IN: 22 plant structures; EXPRESSED DURING: 13 growth st…	840	595	826	495	778	500	747	733	573	484	543	397	269	514	355	452	541	425
GRMZM5G812923	pco080890	LOC100191148 (pco080890), mRNA	zma:100191148	100191148	AT3G08950	electron transport SCO1/SenC family protein \\ Encodes HCC1, homologue of the copper chaperone SCO1 (synthesis of cytochrome c oxidase 1) from the yeast Saccharomyces cerevisiae. SCO1 encodes a mitochondrial protein that is essential for the correct assembly of complex IV in the respiratory chain. HCC1 is localized in the mitochondrion. A chimeric yeast Sco1-Arabidopsis HCC1 protein complements y…	832	728	782	321	673	414	425	391	344	1024	1145	1153	438	501	365	473	589	534
GRMZM2G101412	LOC100191149	hypothetical protein LOC100191149 (LOC100191149), mRNA	zma:100191149	100191149	AT4G33380	unknown protein; Has 194 Blast hits to 189 proteins in 23 species: Archae - 0; Bacteria - 0; Metazoa - 0; Fungi - 0; Plants - 184; Viruses - 0; Other Eukaryotes - 10 (source: NCBI BLink).	634	432	595	352	578	405	430	420	302	639	795	815	273	338	295	483	396	351
GRMZM2G173874	pco101267	LOC100191150 (pco101267), mRNA	zma:100191150	100191150	SELT	SELT-like protein precursor \\ SELT-like protein precursor (SELT); FUNCTIONS IN: selenium binding; INVOLVED IN: cell redox homeostasis; CONTAINS InterPro DOMAIN/s: Selenoprotein T (InterPro:IPR019389), Selenoprotein, Rdx type (InterPro:IPR011893); BEST Arabidopsis thaliana protein match is: Selenoprotein, Rdx type (TAIR:AT5G58640.1); Has 232 Blast hits to 232 proteins in 72 species: Archae - 0; B…	1072	801	1107	586	759	613	833	767	579	1317	1862	1142	604	863	708	856	819	665
GRMZM5G898668	LOC100191151	hypothetical protein LOC100191151 (LOC100191151), mRNA	zma:100191151	100191151			82	75	98	115	168	173	127	143	177	387	299	454	277	296	331	443	402	358
GRMZM2G085926	umc2734	LOC100191152 (umc2734), mRNA	zma:100191152	100191152	CCT1	phosphorylcholine cytidylyltransferase \\ phosphorylcholine cytidylyltransferase (CCT1); CONTAINS InterPro DOMAIN/s: Rossmann-like alpha/beta/alpha sandwich fold (InterPro:IPR014729), Cytidyltransferase-related (InterPro:IPR004821), Cytidylyltransferase (InterPro:IPR004820); BEST Arabidopsis thaliana protein match is: phosphorylcholine cytidylyltransferase2 (TAIR:AT4G15130.1); Has 2466 Blast hits…	2009	1532	2000	1670	2570	1691	1858	1665	1249	1891	2596	2059	1033	1535	1175	1382	1658	1206
GRMZM2G016511	pco108605	LOC100191154	zma:100191154	100191154	PAA2	20S proteasome subunit PAA2 \\ Encodes 20S proteasome subunit PAA2 (PAA2). \\ 20S proteasome subunit PAA2 (PAA2); FUNCTIONS IN: peptidase activity, endopeptidase activity, threonine-type endopeptidase activity; INVOLVED IN: ubiquitin-dependent protein catabolic process; LOCATED IN: proteasome core complex, proteasome complex, cytosolic ribosome; EXPRESSED IN: fruit, guard cell, cultured cell; EXP…	1582	1478	1334	812	1196	757	1105	1122	921	1894	2440	2455	914	1194	945	991	1275	1072
GRMZM2G054706	cl19610_1(367)	hypothetical protein LOC100191155 (LOC100191155), mRNA	zma:100191155	100191155	AT5G11810	unknown protein; Has 1807 Blast hits to 1807 proteins in 277 species: Archae - 0; Bacteria - 0; Metazoa - 736; Fungi - 347; Plants - 385; Viruses - 0; Other Eukaryotes - 339 (source: NCBI BLink).	2242	2129	3516	1086	1669	1122	3763	2644	1707	1406	1614	1120	928	1073	932	1086	896	840
GRMZM2G110143	TIDP3541	Splicing factor, arginine/serine-rich 2	zma:100191156	100191156	SC35	ortholog of human splicing factor SC35 \\ encodes an SC35-like splicing factor of 35 kD localized to the nuclear specks. \\ ortholog of human splicing factor SC35 (SC35); FUNCTIONS IN: RNA binding, nucleotide binding, nucleic acid binding; INVOLVED IN: nuclear mRNA splicing, via spliceosome, RNA splicing; LOCATED IN: cytosol, nuclear speck, membrane; EXPRESSED IN: 24 plant structures; EXPRESSED D…	2643	1509	1921	603	1041	619	1119	954	591	1181	1654	837	719	664	648	691	528	594
GRMZM2G157246	LOC100191157	hypothetical protein LOC100191157 (LOC100191157), mRNA	zma:100191157	100191157			271	188	186	76	114	91	113	109	81	130	175	126	108	102	88	96	94	77
GRMZM2G003963	LOC100191158	hypothetical protein LOC100191158 (LOC100191158), mRNA	zma:100191158	100191158	AT5G45410	unknown protein; BEST Arabidopsis thaliana protein match is: unknown protein (TAIR:AT4G25030.2); Has 124 Blast hits to 124 proteins in 34 species: Archae - 2; Bacteria - 31; Metazoa - 0; Fungi - 0; Plants - 91; Viruses - 0; Other Eukaryotes - 0 (source: NCBI BLink).	1815	1358	1729	854	1625	927	1616	1382	915	1935	2526	1827	1215	1798	1626	1832	1600	1432
GRMZM5G846263	LOC100191158	hypothetical protein LOC100191158 (LOC100191158), mRNA	zma:100191158	100191158	AT5G45410	unknown protein; BEST Arabidopsis thaliana protein match is: unknown protein (TAIR:AT4G25030.2); Has 124 Blast hits to 124 proteins in 34 species: Archae - 2; Bacteria - 31; Metazoa - 0; Fungi - 0; Plants - 91; Viruses - 0; Other Eukaryotes - 0 (source: NCBI BLink).	266	187	247	153	186	164	207	223	180	224	255	228	126	269	169	284	249	208
GRMZM2G015432	LOC100191158	hypothetical protein LOC100191158 (LOC100191158), mRNA	zma:100191158	100191158	AT5G45410	unknown protein; BEST Arabidopsis thaliana protein match is: unknown protein (TAIR:AT4G25030.2); Has 124 Blast hits to 124 proteins in 34 species: Archae - 2; Bacteria - 31; Metazoa - 0; Fungi - 0; Plants - 91; Viruses - 0; Other Eukaryotes - 0 (source: NCBI BLink).	718	451	760	495	696	471	975	870	641	293	437	186	164	270	236	297	247	213
GRMZM2G125044	LOC100191159	hypothetical protein LOC100191159 (LOC100191159), mRNA	zma:100191159	100191159			1821	981	1214	636	897	589	1088	1148	902	1711	1719	1605	462	918	897	884	863	610
GRMZM2G325350	LOC100191160	hypothetical protein LOC100191160 (LOC100191160), mRNA	zma:100191160	100191160	AT5G07900	Mitochondrial transcription termination factor family protein \\ Mitochondrial transcription termination factor family protein; FUNCTIONS IN: molecular_function unknown; INVOLVED IN: biological_process unknown; LOCATED IN: membrane; EXPRESSED IN: 17 plant structures; EXPRESSED DURING: 11 growth stages; CONTAINS InterPro DOMAIN/s: Mitochodrial transcription termination factor-related (InterPro:IPR…	318	141	204	81	113	91	141	109	97	139	289	180	96	106	119	124	129	98
GRMZM2G049340	cl6408_-2	LOC100191162 (cl6408_-2), mRNA	zma:100191162	100191162			85	101	88	38	36	33	29	50	36	63	73	100	38	48	36	29	49	41
GRMZM2G133969	LOC100191163	hypothetical protein LOC100191163 (LOC100191163), mRNA	zma:100191163	100191163	MPS1	multipolar spindle 1 \\ Encodes MULTIPOLAR SPINDLE 1 (MPS1), involved in meiotic spindle organization. \\ MULTIPOLAR SPINDLE 1 (MPS1); Has 30201 Blast hits to 17322 proteins in 780 species: Archae - 12; Bacteria - 1396; Metazoa - 17338; Fungi - 3422; Plants - 5037; Viruses - 0; Other Eukaryotes - 2996 (source: NCBI BLink).	136	123	129	84	126	83	116	119	79	168	146	102	77	102	105	76	96	86
GRMZM2G173035	LOC100191164	hypothetical protein LOC100191164 (LOC100191164), mRNA	zma:100191164	100191164			445	416	430	220	308	219	382	311	213	423	640	372	170	170	212	247	188	155
GRMZM2G168510	LOC100191165	hypothetical protein LOC100191165 (LOC100191165), mRNA	zma:100191165	100191165			1254	1076	883	197	318	192	227	262	177	811	1055	872	196	215	179	184	153	156
GRMZM2G109831	LOC100191166	hypothetical protein LOC100191166 (LOC100191166), mRNA	zma:100191166	100191166			174	165	187	47	103	44	103	84	52	94	173	46	26	56	69	49	66	55
GRMZM2G010298	cl12955_1	LOC100191167 (cl12955_1), mRNA	zma:100191167	100191167			233	250	234	224	304	190	412	458	346	143	134	182	187	349	238	337	340	264
GRMZM2G144008	umc1496	LOC100191168 (umc1496), mRNA	zma:100191168	100191168	RABA2b	RAB GTPase homolog A2B \\ RAB GTPase homolog A2B (RABA2b); FUNCTIONS IN: GTP binding, GTPase activity; INVOLVED IN: intracellular protein transport, signal transduction, nucleocytoplasmic transport, protein transport, small GTPase mediated signal transduction; LOCATED IN: endosome, plasma membrane, cell plate; EXPRESSED IN: 21 plant structures; EXPRESSED DURING: 7 growth stages; CONTAINS InterPro…	1280	868	621	516	895	573	583	591	370	1180	1058	1579	625	795	611	870	803	698
GRMZM2G124863	TIDP3506	LOC100191169 (TIDP3506), mRNA	zma:100191169	100191169	AT2G20830	transferases;folic acid binding \\ transferases;folic acid binding; FUNCTIONS IN: folic acid binding, transferase activity; INVOLVED IN: metabolic process; EXPRESSED IN: 24 plant structures; EXPRESSED DURING: 15 growth stages; CONTAINS InterPro DOMAIN/s: Formiminotransferase, N-terminal subdomain (InterPro:IPR012886), Formiminotransferas, N- and C-terminal subdomains (InterPro:IPR022384); Has 654…	564	589	715	776	953	796	928	1105	930	467	257	722	1044	1158	1227	1488	1592	2190
GRMZM2G143204	WRKY30	hypothetical protein LOC100191170 (LOC100191170), mRNA	zma:100191170	100191170	WRKY57	WRKY DNA-binding protein 57 \\ member of WRKY Transcription Factor; Group II-c \\ WRKY DNA-binding protein 57 (WRKY57); CONTAINS InterPro DOMAIN/s: DNA-binding WRKY (InterPro:IPR003657); BEST Arabidopsis thaliana protein match is: WRKY DNA-binding protein 48 (TAIR:AT5G49520.1); Has 3531 Blast hits to 3086 proteins in 203 species: Archae - 2; Bacteria - 2; Metazoa - 6; Fungi - 13; Plants - 3487; V…	138	176	114	78	120	95	148	133	95	174	109	190	186	211	165	228	201	170
GRMZM5G876146	LOC100191171	hypothetical protein LOC100191171 (LOC100191171), mRNA	zma:100191171	100191171	PANC	homolog of bacterial PANC \\ Encodes a pantothenate synthetase that appears to be located in the cytosol. This protein is expected to play a role in pantothenate (vitamin B5) biosynthesis. Analysis of the catalytic properties of this enzyme indicate that it might be able to synthesize adequate amounts of pantothenate even in the presence of low levels of pantoate. \\ homolog of bacterial PANC (PA…	157	109	159	45	64	58	125	84	73	81	168	69	38	55	60	85	74	63
GRMZM2G164735	cl11072_-2	hypothetical protein LOC100191172	zma:100191172	100191172	BPC1	basic pentacysteine1 \\ BASIC PENTACYSTEINE1 (BPC1) is a regulator of the homeotic Arabidopsis thaliana gene SEEDSTICK (STK), which controls ovule identity. BPC1 induces conformational changes by cooperative binding to purine-rich elements present in the STK regulatory sequence. STK is upregulated in bpc1 mutant. \\ basic pentacysteine1 (BPC1); FUNCTIONS IN: DNA binding, sequence-specific DNA bin…	677	722	480	444	574	396	493	557	466	633	475	763	433	450	372	432	554	435
GRMZM2G090124	LOC100191173	hypothetical protein LOC100191173 (LOC100191173), mRNA	zma:100191173	100191173	AT5G11730	Core-2/I-branching beta-1,6-N-acetylglucosaminyltransferase family protein \\ Core-2/I-branching beta-1,6-N-acetylglucosaminyltransferase family protein; INVOLVED IN: biological_process unknown; EXPRESSED IN: 23 plant structures; EXPRESSED DURING: 13 growth stages; CONTAINS InterPro DOMAIN/s: Core-2/I-Branching enzyme (InterPro:IPR021141); BEST Arabidopsis thaliana protein match is: Core-2/I-bran…	252	225	228	129	187	112	99	130	104	210	189	201	136	111	118	109	119	106
GRMZM5G848692	si707004g09	hypothetical protein LOC100191174	zma:100191174	100191174	AT5G42670	Agenet domain-containing protein \\ Agenet domain-containing protein; FUNCTIONS IN: RNA binding; INVOLVED IN: biological_process unknown; EXPRESSED IN: 23 plant structures; EXPRESSED DURING: 13 growth stages; CONTAINS InterPro DOMAIN/s: Tudor-like, plant (InterPro:IPR014002), Agenet (InterPro:IPR008395); BEST Arabidopsis thaliana protein match is: Agenet domain-containing protein (TAIR:AT5G52070.…	450	569	391	153	228	168	252	320	266	278	299	329	135	238	166	181	174	156
GRMZM2G110242	BAD1	hypothetical protein LOC100191175 (LOC100191175), mRNA	zma:100191175	100191175			5	13	7	14	22	21	57	18	46	3	13	12	20	14	9	21	25	17
GRMZM2G089147	LOC100191176	hypothetical protein LOC100191176 (LOC100191176), mRNA	zma:100191176	100191176	SKL2	shikimate kinase like 2 \\ shikimate kinase like 2 (SKL2); FUNCTIONS IN: shikimate kinase activity, ATP binding; INVOLVED IN: aromatic amino acid family biosynthetic process; LOCATED IN: chloroplast; EXPRESSED IN: 20 plant structures; EXPRESSED DURING: 13 growth stages; CONTAINS InterPro DOMAIN/s: CS-like domain (InterPro:IPR007052), Shikimate kinase (InterPro:IPR000623), HSP20-like chaperone (In…	314	175	240	179	287	199	271	255	172	169	197	235	192	300	306	296	257	207
GRMZM2G129222	LOC100191177	hypothetical protein LOC100191177 (LOC100191177), mRNA	zma:100191177	100191177	AT1G11090	alpha/beta-Hydrolases superfamily protein \\ alpha/beta-Hydrolases superfamily protein; CONTAINS InterPro DOMAIN/s: Serine hydrolase (InterPro:IPR005645); BEST Arabidopsis thaliana protein match is: alpha/beta-Hydrolases superfamily protein (TAIR:AT2G47630.1); Has 3873 Blast hits to 3868 proteins in 1106 species: Archae - 36; Bacteria - 2649; Metazoa - 131; Fungi - 140; Plants - 451; Viruses - 35…	12	3	5	2	7	1	1	3	7	9	4	3	2	5	1	4	2	1
GRMZM2G418415	LOC100191177	hypothetical protein LOC100191177 (LOC100191177), mRNA	zma:100191177	100191177	AT1G11090	alpha/beta-Hydrolases superfamily protein \\ alpha/beta-Hydrolases superfamily protein; CONTAINS InterPro DOMAIN/s: Serine hydrolase (InterPro:IPR005645); BEST Arabidopsis thaliana protein match is: alpha/beta-Hydrolases superfamily protein (TAIR:AT2G47630.1); Has 3873 Blast hits to 3868 proteins in 1106 species: Archae - 36; Bacteria - 2649; Metazoa - 131; Fungi - 140; Plants - 451; Viruses - 35…	158	164	151	177	259	195	180	186	178	214	188	150	149	227	157	253	253	205
GRMZM2G117968	LOC100191177	hypothetical protein LOC100191177 (LOC100191177), mRNA	zma:100191177	100191177	AT1G11090	alpha/beta-Hydrolases superfamily protein \\ alpha/beta-Hydrolases superfamily protein; CONTAINS InterPro DOMAIN/s: Serine hydrolase (InterPro:IPR005645); BEST Arabidopsis thaliana protein match is: alpha/beta-Hydrolases superfamily protein (TAIR:AT2G47630.1); Has 3873 Blast hits to 3868 proteins in 1106 species: Archae - 36; Bacteria - 2649; Metazoa - 131; Fungi - 140; Plants - 451; Viruses - 35…	110	60	130	78	97	69	48	80	81	77	43	102	32	34	41	28	56	42
GRMZM2G700208	TIDP3581	LOC100191178 (TIDP3581), mRNA	zma:100191178	100191178	AT1G33811	GDSL-like Lipase/Acylhydrolase superfamily protein \\ GDSL-like Lipase/Acylhydrolase superfamily protein; FUNCTIONS IN: hydrolase activity, acting on ester bonds, carboxylesterase activity; INVOLVED IN: lipid metabolic process; LOCATED IN: endomembrane system; EXPRESSED IN: 18 plant structures; EXPRESSED DURING: 13 growth stages; CONTAINS InterPro DOMAIN/s: Lipase, GDSL (InterPro:IPR001087); BEST…	20	24	37	90	51	72	25	33	34	7	4	7	333	170	105	20	573	120
GRMZM2G481843	AY106269	LOC100191179 (AY106269), mRNA	zma:100191179	100191179	CER10	3-oxo-5-alpha-steroid 4-dehydrogenase family protein \\ Enoyl-CoA reductase is involved in all very long chain fatty acids (VLCFA) elongation reactions that are required for cuticular wax, storage lipid and sphingolipid metabolism. The protein is located in the ER, but in contrast to its yeast homolog TSC13 is not particularly enriched in the nuclear envelope-vacuole junction. Mutants in this gen…	820	592	686	874	1045	817	769	1019	938	812	487	865	562	751	466	672	904	737
GRMZM2G113039	LOC100191180	hypothetical protein LOC100191180 (LOC100191180), mRNA	zma:100191180	100191180			31	24	10	10	15	15	14	12	13	60	54	70	41	51	33	38	26	33
GRMZM2G019838	pco138649	Putative uncharacterized protein	zma:100191181	100191181	EMB506	Ankyrin repeat family protein \\ Encodes ankyrin repeat protein EMB506. Mutations in this locus result in embryo lethality. \\ embryo defective 506 (EMB506); INVOLVED IN: embryo development ending in seed dormancy; LOCATED IN: chloroplast; EXPRESSED IN: 22 plant structures; EXPRESSED DURING: 13 growth stages; CONTAINS InterPro DOMAIN/s: Ankyrin repeat-containing domain (InterPro:IPR020683), Ankyr…	380	227	350	133	198	153	174	175	185	367	316	381	160	182	138	164	185	179
GRMZM2G151295	bZIP124	hypothetical protein LOC100191182 (LOC100191182), mRNA	zma:100191182	100191182			78	68	80	69	87	45	39	46	32	105	169	78	53	71	75	102	96	49
GRMZM2G142409	AI665898	hypothetical protein LOC100191184 (LOC100191184), mRNA	zma:100191184	100191184			1133	719	783	1629	1954	1500	3387	3226	2974	2082	2198	2110	1553	2958	2266	3342	3093	2723
GRMZM2G124476	LOC100191185	hypothetical protein LOC100191185 (LOC100191185), mRNA	zma:100191185	100191185	AT3G12130	KH domain-containing protein / zinc finger (CCCH type) family protein \\ KH domain-containing protein / zinc finger (CCCH type) family protein; CONTAINS InterPro DOMAIN/s: Zinc finger, CCCH-type (InterPro:IPR000571), K Homology (InterPro:IPR004087), K Homology, type 1, subgroup (InterPro:IPR018111), K Homology, type 1 (InterPro:IPR004088); BEST Arabidopsis thaliana protein match is: KH domain-con…	592	580	328	269	337	263	243	350	347	354	241	463	210	243	155	183	249	195
GRMZM2G054713	LOC100191186	hypothetical protein LOC100191186 (LOC100191186), mRNA	zma:100191186	100191186			48	53	65	15	15	20	66	78	87	18	30	51	40	75	50	90	77	50
GRMZM2G071739	LOC100191187	hypothetical protein LOC100191187 (LOC100191187), mRNA	zma:100191187	100191187			248	192	200	176	249	170	290	293	222	268	376	281	135	201	150	214	218	174
GRMZM2G105004	LOC100191188	hypothetical protein LOC100191188 (LOC100191188), mRNA	zma:100191188	100191188	AT3G59580	Plant regulator RWP-RK family protein \\ Plant regulator RWP-RK family protein; CONTAINS InterPro DOMAIN/s: Octicosapeptide/Phox/Bem1p (InterPro:IPR000270), Plant regulator RWP-RK (InterPro:IPR003035); BEST Arabidopsis thaliana protein match is: Plant regulator RWP-RK family protein (TAIR:AT2G43500.2); Has 701 Blast hits to 585 proteins in 46 species: Archae - 0; Bacteria - 15; Metazoa - 3; Fungi…	288	221	271	461	667	472	695	912	703	257	317	309	245	446	380	533	521	365
GRMZM2G420926	pco105718	LOC100191189 (pco105718), mRNA	zma:100191189	100191189			2039	1559	1748	955	1404	1007	929	980	665	1642	1615	1828	634	819	615	647	682	614
GRMZM2G135654	csu505(rpL7)	LOC100191190 (csu505(rpL7)), mRNA	zma:100191190	100191190	AT3G62870	Ribosomal protein L7Ae/L30e/S12e/Gadd45 family protein \\ Ribosomal protein L7Ae/L30e/S12e/Gadd45 family protein; FUNCTIONS IN: structural constituent of ribosome; INVOLVED IN: translation; LOCATED IN: cytosolic ribosome, cytosolic large ribosomal subunit, plasma membrane, membrane; EXPRESSED IN: 25 plant structures; EXPRESSED DURING: 13 growth stages; CONTAINS InterPro DOMAIN/s: Ribosomal protei…	1595	1538	1257	693	785	648	941	1327	1182	1876	1362	3433	490	638	396	571	824	727
GRMZM2G032190	LOC100191191	hypothetical protein LOC100191191 (LOC100191191), mRNA	zma:100191191	100191191	AT4G32610	copper ion binding \\ copper ion binding; BEST Arabidopsis thaliana protein match is: unknown protein (TAIR:AT2G25670.2); Has 53099 Blast hits to 32361 proteins in 2088 species: Archae - 115; Bacteria - 8255; Metazoa - 19472; Fungi - 6714; Plants - 2333; Viruses - 365; Other Eukaryotes - 15845 (source: NCBI BLink).	736	683	713	871	1086	771	808	778	690	498	549	860	370	551	337	512	668	504
GRMZM2G143955	pco124661	hypothetical protein LOC100191192 (LOC100191192), mRNA	zma:100191192	100191192			1205	1686	1297	1989	2744	2015	3727	4267	3997	2070	1732	2360	1179	2141	1420	2538	3422	2416
GRMZM2G128012	pco133815	LOC100191193 (pco133815), mRNA	zma:100191193	100191193	AT1G56180	unknown protein; INVOLVED IN: biological_process unknown; LOCATED IN: chloroplast; EXPRESSED IN: 23 plant structures; EXPRESSED DURING: 15 growth stages; BEST Arabidopsis thaliana protein match is: unknown protein (TAIR:AT5G27290.1); Has 436 Blast hits to 436 proteins in 83 species: Archae - 0; Bacteria - 153; Metazoa - 0; Fungi - 0; Plants - 160; Viruses - 0; Other Eukaryotes - 123 (source: NCBI…	68	71	130	613	498	547	487	218	194	88	135	128	66	78	66	106	118	80
GRMZM2G103526	LOC100191194	hypothetical protein LOC100191194 (LOC100191194), mRNA	zma:100191194	100191194			656	534	515	97	132	82	81	60	87	294	421	113	49	52	44	38	45	38
GRMZM2G105425	pco102743	hypothetical protein LOC100191195	zma:100191195	100191195			193	111	181	132	152	117	152	113	117	100	127	90	105	135	53	106	79	78
GRMZM2G167364	umc1979	hypothetical protein LOC100191196 (LOC100191196), mRNA	zma:100191196	100191196			20	37	16	16	21	18	13	20	26	290	265	321	168	173	158	183	209	174
GRMZM2G109291	LOC100191197	hypothetical protein LOC100191197 (LOC100191197), mRNA	zma:100191197	100191197	FLA3	FASCICLIN-like arabinogalactan protein 3 precursor \\ FASCICLIN-like arabinogalactan protein 3 precursor (FLA3); FUNCTIONS IN: molecular_function unknown; INVOLVED IN: N-terminal protein myristoylation; LOCATED IN: anchored to membrane; EXPRESSED IN: 9 plant structures; EXPRESSED DURING: L mature pollen stage, M germinated pollen stage, 4 anthesis, C globular stage, petal differentiation and expa…	0	0	0	0	0	0	0	0	0	0	0	0	0	0	0	0	0	0
GRMZM2G173693	si606063g10	hypothetical protein LOC100191198 (LOC100191198), mRNA	zma:100191198	100191198			1323	1277	877	734	1445	895	858	903	776	919	821	1210	552	660	520	671	712	715
GRMZM2G041822	LOC100191199	hypothetical protein LOC100191199 (LOC100191199), mRNA	zma:100191199	100191199			770	610	672	483	748	446	593	749	687	1250	1060	1090	448	561	463	437	560	427
GRMZM2G099491	pco099903(195)	hypothetical protein LOC100191200 (LOC100191200), mRNA	zma:100191200	100191200	AT3G22800	Leucine-rich repeat (LRR) family protein \\ Leucine-rich repeat (LRR) family protein; FUNCTIONS IN: structural constituent of cell wall; LOCATED IN: endomembrane system; EXPRESSED IN: 8 plant structures; EXPRESSED DURING: petal differentiation and expansion stage; CONTAINS InterPro DOMAIN/s: Leucine-rich repeat-containing N-terminal domain, type 2 (InterPro:IPR013210), Leucine-rich repeat (InterP…	183	52	130	133	145	132	105	97	88	132	96	217	84	94	76	143	157	94
GRMZM2G018820	LOC100191201	hypothetical protein LOC100191201 (LOC100191201), mRNA	zma:100191201	100191201	SRG3	senescence-related gene 3 \\ senescence-related gene 3 (SRG3); FUNCTIONS IN: phosphoric diester hydrolase activity, glycerophosphodiester phosphodiesterase activity; INVOLVED IN: glycerol metabolic process, lipid metabolic process; EXPRESSED IN: 18 plant structures; EXPRESSED DURING: 8 growth stages; CONTAINS InterPro DOMAIN/s: PLC-like phosphodiesterase, TIM beta/alpha-barrel domain (InterPro:IP…	6064	6110	6380	2481	4521	3285	2047	1887	1366	1035	872	548	1112	2106	1544	2167	1416	1814
GRMZM2G105283	LOC100191202	hypothetical protein LOC100191202 (LOC100191202), mRNA	zma:100191202	100191202			110	100	100	92	91	87	74	87	114	95	64	107	85	103	47	70	123	66
GRMZM2G099007	pco137008b	LOC100191203 (pco137008b), mRNA	zma:100191203	100191203			1417	1052	1244	473	890	503	857	734	507	1560	2086	958	595	772	794	829	747	596
GRMZM2G053801	pco137008b	LOC100191203 (pco137008b), mRNA	zma:100191203	100191203			1586	1422	1328	585	802	590	609	739	551	719	1120	732	332	418	302	412	611	503
GRMZM2G002280	pco138005	LOC100191204 (pco138005), mRNA	zma:100191204	100191204	AT3G27330	zinc finger (C3HC4-type RING finger) family protein \\ zinc finger (C3HC4-type RING finger) family protein; FUNCTIONS IN: zinc ion binding; EXPRESSED IN: 18 plant structures; EXPRESSED DURING: 8 growth stages; CONTAINS InterPro DOMAIN/s: Zinc finger, RING-type, conserved site (InterPro:IPR017907), Zinc finger, RING-type (InterPro:IPR001841), Protein of unknown function DUF23 (InterPro:IPR008166);…	37	20	35	12	14	11	7	6	4	42	60	77	13	21	8	14	13	12
GRMZM2G096281	pco138005	LOC100191204 (pco138005), mRNA	zma:100191204	100191204	AT3G27330	zinc finger (C3HC4-type RING finger) family protein \\ zinc finger (C3HC4-type RING finger) family protein; FUNCTIONS IN: zinc ion binding; EXPRESSED IN: 18 plant structures; EXPRESSED DURING: 8 growth stages; CONTAINS InterPro DOMAIN/s: Zinc finger, RING-type, conserved site (InterPro:IPR017907), Zinc finger, RING-type (InterPro:IPR001841), Protein of unknown function DUF23 (InterPro:IPR008166);…	33	19	27	10	10	6	6	4	4	29	48	58	11	13	6	6	8	9
GRMZM2G140559	LOC100191205	hypothetical protein LOC100191205 (LOC100191205), mRNA	zma:100191205	100191205			263	262	264	198	292	197	132	182	112	259	230	390	216	287	186	229	332	240
AC165171.2_FG002	WRKY120	hypothetical protein LOC100191206 (LOC100191206), mRNA	zma:100191206	100191206			287	177	156	32	60	19	7	4	2	78	78	75	22	27	14	20	29	14
GRMZM2G130354	LOC100191207	hypothetical protein LOC100191207 (LOC100191207), mRNA	zma:100191207	100191207			11	3	1	5	2	2	2	1	1	3	2	5	2	1	0	2	3	2
GRMZM2G157132	LOC100191208	hypothetical protein LOC100191208 (LOC100191208), mRNA	zma:100191208	100191208			90	65	63	91	127	104	74	91	107	67	43	77	46	77	47	57	96	82
GRMZM2G108677	cl44074_1	LOC100191210 (cl44074_1), mRNA	zma:100191210	100191210	AT2G38610	RNA-binding KH domain-containing protein \\ RNA-binding KH domain-containing protein; FUNCTIONS IN: RNA binding, nucleic acid binding; INVOLVED IN: biological_process unknown; LOCATED IN: cellular_component unknown; EXPRESSED IN: 23 plant structures; EXPRESSED DURING: 13 growth stages; CONTAINS InterPro DOMAIN/s: K Homology (InterPro:IPR004087), K Homology, type 1, subgroup (InterPro:IPR018111); …	1364	856	941	459	596	431	792	933	648	1400	1320	1827	1223	1331	1080	1443	1504	1222
GRMZM2G077124	bZIP92	hypothetical protein LOC100191211 (LOC100191211), mRNA	zma:100191211	100191211			115	98	95	110	110	90	72	61	118	45	60	54	27	56	42	47	74	73
GRMZM2G137495	pco112909a	LOC100191212 (pco112909a), mRNA	zma:100191212	100191212	AT2G20560	DNAJ heat shock family protein \\ DNAJ heat shock family protein; FUNCTIONS IN: unfolded protein binding, heat shock protein binding; INVOLVED IN: protein folding; LOCATED IN: cellular_component unknown; EXPRESSED IN: 10 plant structures; EXPRESSED DURING: M germinated pollen stage, 4 anthesis, C globular stage, petal differentiation and expansion stage; CONTAINS InterPro DOMAIN/s: Molecular chap…	270	285	376	170	255	119	236	242	208	242	281	248	134	183	141	185	224	165
GRMZM2G075372	LOC100191213	hypothetical protein LOC100191213 (LOC100191213), mRNA	zma:100191213	100191213	AT5G55950	Nucleotide/sugar transporter family protein \\ Nucleotide/sugar transporter family protein; INVOLVED IN: N-terminal protein myristoylation, transmembrane transport; LOCATED IN: membrane; EXPRESSED IN: inflorescence meristem, petal, leaf whorl, flower; EXPRESSED DURING: 4 anthesis, petal differentiation and expansion stage; CONTAINS InterPro DOMAIN/s: UAA transporter (InterPro:IPR013657), Protein …	49	85	49	7	16	12	18	14	17	28	60	43	10	17	12	11	20	22
GRMZM2G151580	LOC100191214	hypothetical protein LOC100191214 (LOC100191214), mRNA	zma:100191214	100191214	AT2G32980	unknown protein; Has 158 Blast hits to 154 proteins in 73 species: Archae - 0; Bacteria - 61; Metazoa - 0; Fungi - 0; Plants - 55; Viruses - 28; Other Eukaryotes - 14 (source: NCBI BLink).	2543	2371	1891	504	1418	818	989	1035	671	1851	1547	989	699	805	695	648	576	596
GRMZM2G022506	LOC100191215	hypothetical protein LOC100191215 (LOC100191215), mRNA	zma:100191215	100191215	AT1G74530	unknown protein; Has 49 Blast hits to 49 proteins in 19 species: Archae - 0; Bacteria - 0; Metazoa - 0; Fungi - 0; Plants - 47; Viruses - 0; Other Eukaryotes - 2 (source: NCBI BLink).	152	151	174	61	94	62	95	97	85	72	54	51	35	48	18	39	49	34
GRMZM2G180430	IDP141	LOC100191216	zma:100191216	100191216	DBP1	DNA-binding protein phosphatase 1 \\ Encodes DBP1, a member of the DBP factors (DNA-binding protein phosphatases) featuring sequence-specific DNA-binding and protein phosphatase activity. DBP1 is involved in plant-potyvirus interactions. Loss-of-function of DBP1 renders resistance to potyviruses. \\ DNA-binding protein phosphatase 1 (DBP1); FUNCTIONS IN: protein serine/threonine phosphatase activ…	133	90	87	121	124	108	155	148	183	64	52	65	56	71	50	68	117	66
GRMZM2G095404	TIDP3136	LOC100191217 (TIDP3136), mRNA	zma:100191217	100191217			367	240	337	65	224	148	85	71	49	436	834	670	96	84	69	106	39	32
GRMZM2G348846	LOC100191218	hypothetical protein LOC100191218 (LOC100191218), mRNA	zma:100191218	100191218			248	216	212	760	1245	910	622	775	808	311	119	364	146	204	178	262	367	318
GRMZM2G035502	LOC100191219	hypothetical protein LOC100191219 (LOC100191219), mRNA	zma:100191219	100191219			3613	3246	2915	1631	2255	1591	1741	1651	1273	1411	1214	1281	522	664	548	576	625	538
GRMZM2G071997	LOC100191220	hypothetical protein LOC100191220 (LOC100191220), mRNA	zma:100191220	100191220			79	65	60	43	52	32	42	44	27	64	76	63	45	52	47	46	64	43
GRMZM2G033375	LOC100191221	hypothetical protein LOC100191221 (LOC100191221), mRNA	zma:100191221	100191221	UCH3	ubiquitin C-terminal hydrolase 3 \\ ubiquitin C-terminal hydrolase 3 (UCH3); FUNCTIONS IN: ubiquitin thiolesterase activity; INVOLVED IN: ubiquitin-dependent protein catabolic process; LOCATED IN: intracellular; EXPRESSED IN: 24 plant structures; EXPRESSED DURING: 15 growth stages; CONTAINS InterPro DOMAIN/s: Peptidase C12, ubiquitin carboxyl-terminal hydrolase 1 (InterPro:IPR001578); BEST Arabid…	124	142	167	59	124	67	87	94	76	90	155	83	68	68	56	45	59	50
GRMZM5G852968	LOC100191222	Triosephosphate isomerase (EC 5.3.1.1)	zma:100191222	100191222			206	142	128	92	138	100	223	213	171	129	115	81	117	123	111	104	81	108
GRMZM2G017329	LOC100191223	hypothetical protein LOC100191223 (LOC100191223), mRNA	zma:100191223	100191223	VAM3	Syntaxin/t-SNARE family protein \\ Syntaxin-related protein required for vacuolar assembly. A member of t-SNARE superfamily, homologous to yest Vam3p. Localized in the vacuolar membranes. The protein has a heptad repeat structure (residues164220) in which hydrophobic amino acid residues appear at seven amino acid intervals. Such regions have a high potential to form an amphiphilic a-helix, intrig…	860	737	714	640	1154	774	771	691	528	497	837	486	263	478	414	508	574	509
GRMZM2G138128	LOC100191224	hypothetical protein LOC100191224	zma:100191224	100191224			4305	1803	2883	628	1095	735	1776	1202	969	3151	3375	1781	1141	972	959	1016	900	859
GRMZM2G013625	LOC100191225	hypothetical protein LOC100191225 (LOC100191225), mRNA	zma:100191225	100191225	AMSH2	associated molecule with the SH3 domain of STAM 2 \\ associated molecule with the SH3 domain of STAM 2 (AMSH2); FUNCTIONS IN: molecular_function unknown; INVOLVED IN: ubiquitin-dependent protein catabolic process; LOCATED IN: chloroplast; EXPRESSED IN: cultured cell; CONTAINS InterPro DOMAIN/s: Mov34/MPN/PAD-1 (InterPro:IPR000555); BEST Arabidopsis thaliana protein match is: associated molecule w…	821	633	773	520	821	494	594	613	417	1009	1118	946	546	673	603	804	716	656
GRMZM5G836174	LOC100191227	hypothetical protein LOC100191227 (LOC100191227), mRNA	zma:100191227	100191227	PS2	phosphate starvation-induced gene 2 \\ phosphate starvation-induced gene 2 (PS2); FUNCTIONS IN: phosphatase activity; INVOLVED IN: metabolic process; LOCATED IN: cellular_component unknown; EXPRESSED IN: 19 plant structures; EXPRESSED DURING: 10 growth stages; CONTAINS InterPro DOMAIN/s: Pyridoxal phosphate phosphatase, PHOSPHO2 (InterPro:IPR016965), HAD-superfamily hydrolase, subfamily IB, PSPas…	1353	995	1061	19	52	37	21	48	49	71	45	25	14	140	124	383	171	47
GRMZM2G044550	LOC100191228	hypothetical protein LOC100191228 (LOC100191228), mRNA	zma:100191228	100191228	AT1G11800	endonuclease/exonuclease/phosphatase family protein \\ endonuclease/exonuclease/phosphatase family protein; FUNCTIONS IN: hydrolase activity, zinc ion binding; LOCATED IN: intracellular; EXPRESSED IN: 24 plant structures; EXPRESSED DURING: 15 growth stages; CONTAINS InterPro DOMAIN/s: Endonuclease/exonuclease/phosphatase (InterPro:IPR005135), Zinc finger, RanBP2-type (InterPro:IPR001876); Has 386…	126	44	58	10	15	9	24	22	11	61	125	42	25	22	37	17	23	15
GRMZM5G813111	PHD35	hypothetical protein LOC100191229 (LOC100191229), mRNA	zma:100191229	100191229	ING2	PHD finger protein-related \\ ING2 encodes a member of the Inhibitor of Growth family of nuclear-localized PhD domain containing homeodomain proteins. Binds to H3K4 di or trimethylated DNA. \\ INHIBITOR OF GROWTH 2 (ING2); BEST Arabidopsis thaliana protein match is: RING/FYVE/PHD zinc finger superfamily protein (TAIR:AT3G24010.1); Has 1029 Blast hits to 893 proteins in 166 species: Archae - 2; Ba…	529	580	439	543	654	445	329	519	488	646	618	686	412	577	442	549	640	521
GRMZM2G027782	LOC100191230	hypothetical protein LOC100191230 (LOC100191230), mRNA	zma:100191230	100191230	AT2G33160	glycoside hydrolase family 28 protein / polygalacturonase (pectinase) family protein \\ glycoside hydrolase family 28 protein / polygalacturonase (pectinase) family protein; FUNCTIONS IN: polygalacturonase activity, nucleic acid binding; INVOLVED IN: carbohydrate metabolic process; LOCATED IN: endomembrane system; CONTAINS InterPro DOMAIN/s: Pectin lyase fold/virulence factor (InterPro:IPR011050)…	1	8	0	0	0	0	0	0	1	0	0	0	0	0	0	0	0	0
GRMZM2G100801	cl8874_1	LOC100191231 (cl8874_1), mRNA	zma:100191231	100191231			1181	541	815	366	587	352	865	644	456	756	668	639	491	603	456	590	518	438
GRMZM2G430029	LOC100191232	hypothetical protein LOC100191232 (LOC100191232), mRNA	zma:100191232	100191232			27	4	3	12	6	5	16	12	13	12	9	6	1	5	4	13	12	5
GRMZM2G002075	LOC100191233	hypothetical protein LOC100191233 (LOC100191233), mRNA	zma:100191233	100191233			431	316	283	132	173	134	120	144	114	199	226	188	126	185	141	161	202	157
GRMZM2G130332	pco102509	LOC100191234 (pco102509), mRNA	zma:100191234	100191234	AT3G53580	diaminopimelate epimerase family protein \\ diaminopimelate epimerase family protein; FUNCTIONS IN: diaminopimelate epimerase activity; INVOLVED IN: lysine biosynthetic process via diaminopimelate; LOCATED IN: chloroplast; EXPRESSED IN: 24 plant structures; EXPRESSED DURING: 15 growth stages; CONTAINS InterPro DOMAIN/s: Diaminopimelate epimerase, active site (InterPro:IPR018510), Diaminopimelate …	693	724	704	288	609	378	369	400	330	1007	1124	967	311	430	348	369	340	335
GRMZM2G051174	LOC100191235	hypothetical protein LOC100191235 (LOC100191235), mRNA	zma:100191235	100191235	AT3G07300	NagB/RpiA/CoA transferase-like superfamily protein \\ NagB/RpiA/CoA transferase-like superfamily protein; FUNCTIONS IN: GTP binding, translation initiation factor activity; INVOLVED IN: translational initiation, cellular metabolic process; LOCATED IN: eukaryotic translation initiation factor 2B complex; EXPRESSED IN: 24 plant structures; EXPRESSED DURING: 15 growth stages; CONTAINS InterPro DOMAI…	980	804	1006	385	748	518	600	575	357	1173	919	1041	350	419	378	450	486	439
GRMZM2G376067	LOC100191236	hypothetical protein LOC100191236 (LOC100191236), mRNA	zma:100191236	100191236			787	709	792	470	744	481	701	732	516	1028	1202	1003	510	641	502	639	640	551
GRMZM2G076006	LOC100191237	hypothetical protein LOC100191237 (LOC100191237), mRNA	zma:100191237	100191237			500	449	521	169	353	239	296	316	270	606	542	735	293	358	286	372	388	308
GRMZM2G128876	IDP631	hypothetical protein LOC100191238 (LOC100191238), mRNA	zma:100191238	100191238	TCH4	Xyloglucan endotransglucosylase/hydrolase family protein \\ Encodes a cell wall-modifying enzyme, rapidly upregulated in response to environmental stimuli \\ Touch 4 (TCH4); CONTAINS InterPro DOMAIN/s: Xyloglucan endotransglucosylase/hydrolase (InterPro:IPR016455), Xyloglucan endo-transglycosylase, C-terminal (InterPro:IPR010713), Concanavalin A-like lectin/glucanase, subgroup (InterPro:IPR013320…	959	796	846	817	781	748	1135	1200	1050	594	505	1158	532	582	446	635	691	634
GRMZM2G020915	LOC100191239	hypothetical protein LOC100191239 (LOC100191239), mRNA	zma:100191239	100191239	PBS1	Protein kinase superfamily protein \\ Mutant is defective in perception of Pseudomonas syringae avirulence gene avrPphB. Encodes a putative serine-threonine kinase. \\ avrPphB susceptible 1 (PBS1); FUNCTIONS IN: protein binding, protein serine/threonine kinase activity, kinase activity; INVOLVED IN: defense response to bacterium, incompatible interaction, protein amino acid autophosphorylation, N…	0	0	0	0	0	0	0	0	0	0	0	0	0	0	0	0	0	0
GRMZM2G176903	pco122073	LOC100191240 (pco122073), mRNA	zma:100191240	100191240			2371	1915	1677	1858	1787	1541	871	1243	1445	1719	1068	3516	715	934	672	673	1030	781
GRMZM2G150726	LOC100191241	hypothetical protein LOC100191241 (LOC100191241), mRNA	zma:100191241	100191241			174	221	135	202	168	144	127	154	189	140	50	145	86	79	56	107	181	146
GRMZM2G000650	pco115693	Putative uncharacterized protein	zma:100191242	100191242	AT1G25682	Family of unknown function (DUF572) \\ Family of unknown function (DUF572) ; FUNCTIONS IN: molecular_function unknown; INVOLVED IN: biological_process unknown; LOCATED IN: cellular_component unknown; EXPRESSED IN: cotyledon; CONTAINS InterPro DOMAIN/s: Protein of unknown function DUF572 (InterPro:IPR007590); BEST Arabidopsis thaliana protein match is: Family of unknown function (DUF572) (TAIR:AT1…	559	491	586	471	577	437	424	418	366	867	921	1093	575	723	564	789	802	732
GRMZM2G366270	pco115693	Putative uncharacterized protein	zma:100191242	100191242	AT1G25682	Family of unknown function (DUF572) \\ Family of unknown function (DUF572) ; FUNCTIONS IN: molecular_function unknown; INVOLVED IN: biological_process unknown; LOCATED IN: cellular_component unknown; EXPRESSED IN: cotyledon; CONTAINS InterPro DOMAIN/s: Protein of unknown function DUF572 (InterPro:IPR007590); BEST Arabidopsis thaliana protein match is: Family of unknown function (DUF572) (TAIR:AT1…	193	97	131	166	233	137	191	173	190	218	250	268	184	212	141	258	245	272
GRMZM2G139329	LOC100191243	hypothetical protein LOC100191243 (LOC100191243), mRNA	zma:100191243	100191243			97	48	75	37	61	30	48	67	34	65	61	39	35	52	43	61	54	43
GRMZM2G424873	cl16265_1	LOC100191244 (cl16265_1), mRNA	zma:100191244	100191244	AT1G26640	Amino acid kinase family protein \\ Amino acid kinase family protein; FUNCTIONS IN: molecular_function unknown; INVOLVED IN: cellular amino acid biosynthetic process; LOCATED IN: cellular_component unknown; EXPRESSED IN: 23 plant structures; EXPRESSED DURING: 13 growth stages; CONTAINS InterPro DOMAIN/s: Aspartate/glutamate/uridylate kinase (InterPro:IPR001048); Has 592 Blast hits to 592 proteins…	399	308	363	134	213	169	174	149	130	341	360	313	130	181	151	163	196	201
GRMZM2G103179	LOC100191245	hypothetical protein LOC100191245 (LOC100191245), mRNA	zma:100191245	100191245			2266	1918	1944	2160	2768	2074	2004	2294	1907	2114	2818	2439	970	1698	1152	1943	2307	2008
GRMZM2G414387	LOC100191246	hypothetical protein LOC100191246 (LOC100191246), mRNA	zma:100191246	100191246	AT3G50210	2-oxoglutarate (2OG) and Fe(II)-dependent oxygenase superfamily protein \\ 2-oxoglutarate (2OG) and Fe(II)-dependent oxygenase superfamily protein; FUNCTIONS IN: oxidoreductase activity, iron ion binding; INVOLVED IN: aging, cellular response to starvation; EXPRESSED IN: 22 plant structures; EXPRESSED DURING: 13 growth stages; CONTAINS InterPro DOMAIN/s: Isopenicillin N synthase (InterPro:IPR0022…	512	425	488	265	387	274	349	360	299	743	572	603	239	412	290	302	367	272
GRMZM2G109159	LOC100191247	hypothetical protein LOC100191247 (LOC100191247), mRNA	zma:100191247	100191247	AT2G20590	Reticulon family protein \\ Reticulon family protein; INVOLVED IN: biological_process unknown; LOCATED IN: endoplasmic reticulum, chloroplast; CONTAINS InterPro DOMAIN/s: Reticulon (InterPro:IPR003388); BEST Arabidopsis thaliana protein match is: Reticulon family protein (TAIR:AT4G28430.1); Has 35333 Blast hits to 34131 proteins in 2444 species: Archae - 798; Bacteria - 22429; Metazoa - 974; Fung…	127	58	64	37	65	25	30	26	28	91	115	119	38	44	55	55	46	42
GRMZM2G127609	pco135715c	hypothetical protein LOC100191248	zma:100191248	100191248			3876	4107	3280	4454	5630	4511	2320	2772	2340	6168	5516	7948	1757	2161	1859	2189	2542	2315
GRMZM2G047412	LOC100191249	hypothetical protein LOC100191249 (LOC100191249), mRNA	zma:100191249	100191249	AT3G48210	CONTAINS InterPro DOMAIN/s: Kinetochore-Ndc80 complex, subunit Spc25 (InterPro:IPR013255); Has 194 Blast hits to 194 proteins in 72 species: Archae - 0; Bacteria - 4; Metazoa - 72; Fungi - 39; Plants - 62; Viruses - 0; Other Eukaryotes - 17 (source: NCBI BLink).	306	252	360	208	312	199	272	223	150	180	198	118	54	81	66	114	70	72
GRMZM2G154509	LOC100191250	hypothetical protein LOC100191250 (LOC100191250), mRNA	zma:100191250	100191250	AT5G64460	Phosphoglycerate mutase family protein \\ Phosphoglycerate mutase family protein; CONTAINS InterPro DOMAIN/s: Histidine phosphatase superfamily, clade-1 (InterPro:IPR013078); BEST Arabidopsis thaliana protein match is: Phosphoglycerate mutase family protein (TAIR:AT1G58280.1); Has 673 Blast hits to 673 proteins in 146 species: Archae - 0; Bacteria - 69; Metazoa - 2; Fungi - 310; Plants - 162; Vir…	206	180	173	53	65	46	84	82	61	195	340	136	99	114	95	122	133	106
GRMZM2G102968	LOC100191251	hypothetical protein LOC100191251 (LOC100191251), mRNA	zma:100191251	100191251			159	219	232	168	274	203	221	225	190	177	181	221	80	105	85	128	159	98
GRMZM2G115817	pco129375	LOC100191252 (pco129375), mRNA	zma:100191252	100191252			1058	883	1020	484	758	474	709	502	369	843	1157	665	432	550	473	553	493	507
GRMZM2G128399	LOC100191254	hypothetical protein LOC100191254 (LOC100191254), mRNA	zma:100191254	100191254	AT3G09970	Calcineurin-like metallo-phosphoesterase superfamily protein \\ Calcineurin-like metallo-phosphoesterase superfamily protein; FUNCTIONS IN: hydrolase activity, protein serine/threonine phosphatase activity; INVOLVED IN: biological_process unknown; LOCATED IN: cellular_component unknown; EXPRESSED IN: 23 plant structures; EXPRESSED DURING: 15 growth stages; CONTAINS InterPro DOMAIN/s: Metallophosp…	133	95	58	107	88	65	81	101	64	118	67	103	67	90	86	105	119	82
GRMZM2G071154	LOC100191256	hypothetical protein LOC100191256 (LOC100191256), mRNA	zma:100191256	100191256			5718	6423	3983	4341	3874	3782	2167	3408	3872	3600	3820	4603	2299	3129	2349	2984	3861	3385
GRMZM2G005954	pco137346	LOC100191257 (pco137346), mRNA	zma:100191257	100191257	JAZ1	jasmonate-zim-domain protein 1 \\ JAZ1 is a nuclear-localized protein involved in jasmonate signaling. JAZ1 transcript levels rise in response to a jasmonate stimulus. JAZ1 can interact with the COI1 F-box subunit of an SCF E3 ubiquitin ligase in a yeast-two-hybrid assay only in the presence of jasmonate-isoleucine (JA-ILE) or coronatine. Application of jasmonate methyl ester to Arabidopsis roots…	73	49	82	44	84	49	111	110	63	98	52	59	62	100	94	119	179	81
GRMZM2G083763	LOC100191258	hypothetical protein LOC100191258 (LOC100191258), mRNA	zma:100191258	100191258			492	418	528	232	303	206	343	355	311	434	578	414	139	166	143	160	164	123
GRMZM2G028413	LOC100191259	hypothetical protein LOC100191259 (LOC100191259), mRNA	zma:100191259	100191259			76	155	89	57	50	74	27	20	29	130	78	169	110	96	117	149	264	209
GRMZM2G147712	CADR3	hypothetical protein LOC100191260 (LOC100191260), mRNA	zma:100191260	100191260	NF-YB13	nuclear factor Y, subunit B13 \\ nuclear factor Y, subunit B13 (NF-YB13); FUNCTIONS IN: sequence-specific DNA binding transcription factor activity; INVOLVED IN: regulation of transcription; LOCATED IN: nucleus; EXPRESSED IN: 24 plant structures; EXPRESSED DURING: 13 growth stages; CONTAINS InterPro DOMAIN/s: Transcription factor CBF/NF-Y/archaeal histone (InterPro:IPR003958), Histone-fold (Inter…	580	443	511	698	889	647	823	814	713	712	737	723	488	666	521	702	638	641
GRMZM2G121258	LOC100191261	hypothetical protein LOC100191261 (LOC100191261), mRNA	zma:100191261	100191261			0	0	3	0	1	0	0	1	1	29	13	26	51	67	28	36	35	40
GRMZM2G156533	LOC100191261	hypothetical protein LOC100191261 (LOC100191261), mRNA	zma:100191261	100191261			0	0	0	0	0	0	0	0	1	0	3	0	2	1	1	0	1	0
GRMZM2G003638	LOC100191262	hypothetical protein LOC100191262 (LOC100191262), mRNA	zma:100191262	100191262			942	597	741	351	568	370	499	486	330	718	897	776	438	522	473	532	568	413
GRMZM2G110881	IDP2557	hypothetical protein LOC100191263 (LOC100191263), mRNA	zma:100191263	100191263	AT5G58490	NAD(P)-binding Rossmann-fold superfamily protein \\ NAD(P)-binding Rossmann-fold superfamily protein; FUNCTIONS IN: coenzyme binding, binding, cinnamoyl-CoA reductase activity, catalytic activity; INVOLVED IN: lignin biosynthetic process, cellular metabolic process, metabolic process; LOCATED IN: cellular_component unknown; EXPRESSED IN: 24 plant structures; EXPRESSED DURING: 15 growth stages; CO…	978	281	368	260	308	235	570	457	367	194	107	197	316	323	235	378	282	322
GRMZM2G036547	LOC100191264	hypothetical protein LOC100191264 (LOC100191264), mRNA	zma:100191264	100191264			0	3	0	0	0	0	0	0	0	1	0	0	0	0	0	0	0	0
GRMZM2G527891	LOC100191265	hypothetical protein LOC100191265 (LOC100191265), mRNA	zma:100191265	100191265	TPS9	trehalose-phosphatase/synthase 9 \\ Encodes an enzyme putatively involved in trehalose biosynthesis. The protein has a trehalose synthase (TPS)-like domain that may or may not be active as well as a trehalose phosphatase (TPP)-like domain. \\ trehalose-phosphatase/synthase 9 (TPS9); FUNCTIONS IN: transferase activity, transferring glycosyl groups, trehalose-phosphatase activity; INVOLVED IN: treh…	447	441	514	323	441	267	481	500	467	421	400	409	386	494	340	408	477	379
GRMZM2G135095	cl11440_1a	LOC100191266 (cl11440_1a), mRNA	zma:100191266	100191266			705	300	424	250	368	265	427	398	271	252	329	325	198	223	142	215	235	240
GRMZM2G099367	LOC100191267	hypothetical protein LOC100191267 (LOC100191267), mRNA	zma:100191267	100191267	APE1	acclimation of photosynthesis to environment \\ mutant has Altered acclimation responses; \\ ACCLIMATION OF PHOTOSYNTHESIS TO ENVIRONMENT (APE1); FUNCTIONS IN: molecular_function unknown; INVOLVED IN: biological_process unknown; LOCATED IN: chloroplast thylakoid membrane, chloroplast, membrane; EXPRESSED IN: 23 plant structures; EXPRESSED DURING: 13 growth stages; CONTAINS InterPro DOMAIN/s: Prot…	121	84	86	39	84	53	87	70	48	77	64	46	30	38	33	38	34	33
AC199782.5_FG001	LOC100191268	hypothetical protein LOC100191268 (LOC100191268), mRNA	zma:100191268	100191268	AT1G01910	P-loop containing nucleoside triphosphate hydrolases superfamily protein \\ P-loop containing nucleoside triphosphate hydrolases superfamily protein; FUNCTIONS IN: ATP binding; INVOLVED IN: cellular metal ion homeostasis, anion transport; LOCATED IN: membrane; EXPRESSED IN: 24 plant structures; EXPRESSED DURING: 15 growth stages; CONTAINS InterPro DOMAIN/s: ATPase, anion-transporting (InterPro:IP…	1350	872	1289	437	740	442	937	752	562	1739	2576	1400	676	840	809	951	821	730
GRMZM2G123624	LOC100191269	hypothetical protein LOC100191269 (LOC100191269), mRNA	zma:100191269	100191269	AT4G34660	SH3 domain-containing protein \\ SH3 domain-containing protein; CONTAINS InterPro DOMAIN/s: Src homology-3 domain (InterPro:IPR001452); BEST Arabidopsis thaliana protein match is: SH3 domain-containing protein (TAIR:AT4G18060.1); Has 30201 Blast hits to 17322 proteins in 780 species: Archae - 12; Bacteria - 1396; Metazoa - 17338; Fungi - 3422; Plants - 5037; Viruses - 0; Other Eukaryotes - 2996 (…	670	591	652	455	619	429	345	438	421	836	761	1308	475	553	416	510	614	459
GRMZM5G866334	LOC100191270	hypothetical protein LOC100191270 (LOC100191270), mRNA	zma:100191270	100191270	AT2G31560	Protein of unknown function (DUF1685) \\ Protein of unknown function (DUF1685); CONTAINS InterPro DOMAIN/s: Protein of unknown function DUF1685 (InterPro:IPR012881); BEST Arabidopsis thaliana protein match is: Protein of unknown function (DUF1685) (TAIR:AT1G05870.4); Has 279 Blast hits to 279 proteins in 15 species: Archae - 0; Bacteria - 0; Metazoa - 0; Fungi - 0; Plants - 279; Viruses - 0; Othe…	954	458	528	477	1001	614	1005	675	452	517	378	577	462	596	619	822	741	801
AC217499.3_FG001	TIDP3322	hypothetical protein LOC100191271 (LOC100191271), mRNA	zma:100191271	100191271			1556	1197	1492	1109	1569	1087	1584	1340	1122	1759	1917	1670	1119	1327	1226	1417	1299	1181
GRMZM2G417843	LOC100191272	hypothetical protein LOC100191272 (LOC100191272), mRNA	zma:100191272	100191272	PGLP2	2-phosphoglycolate phosphatase 2 \\ serine/threonine protein kinase \\ 2-phosphoglycolate phosphatase 2 (PGLP2); FUNCTIONS IN: protein serine/threonine kinase activity, phosphoglycolate phosphatase activity; INVOLVED IN: metabolic process; LOCATED IN: chloroplast; EXPRESSED IN: 26 plant structures; EXPRESSED DURING: 13 growth stages; CONTAINS InterPro DOMAIN/s: HAD-superfamily hydrolase, subfamil…	155	187	161	93	123	100	74	109	69	140	140	181	88	124	73	128	195	98
GRMZM2G158885	pco081417	LOC100191273 (pco081417), mRNA	zma:100191273	100191273			1079	914	835	456	605	488	584	648	521	786	820	1003	446	552	397	577	672	636
AC208201.3_FG001	LOC100191274	hypothetical protein LOC100191274 (LOC100191274), mRNA	zma:100191274	100191274	AT5G01340	Mitochondrial substrate carrier family protein \\ Mitochondrial substrate carrier family protein; FUNCTIONS IN: transporter activity, binding; INVOLVED IN: transport, mitochondrial transport, transmembrane transport; LOCATED IN: mitochondrial inner membrane, membrane; EXPRESSED IN: 23 plant structures; EXPRESSED DURING: 15 growth stages; CONTAINS InterPro DOMAIN/s: Mitochondrial substrate carrier…	342	165	168	258	265	206	154	220	243	268	278	458	169	196	108	136	219	137
GRMZM2G046293	pco135182	LOC100191275 (pco135182), mRNA	zma:100191275	100191275	AT5G58560	Phosphatidate cytidylyltransferase family protein \\ Phosphatidate cytidylyltransferase family protein; FUNCTIONS IN: phosphatidate cytidylyltransferase activity, transferase activity, transferring phosphorus-containing groups; INVOLVED IN: phospholipid biosynthetic process; LOCATED IN: membrane; EXPRESSED IN: 22 plant structures; EXPRESSED DURING: 13 growth stages; CONTAINS InterPro DOMAIN/s: Ph…	61	128	109	60	79	43	84	128	85	265	243	182	151	149	99	111	119	124
GRMZM2G003342	LOC100191276	hypothetical protein LOC100191276 (LOC100191276), mRNA	zma:100191276	100191276			144	117	112	124	134	110	101	95	86	146	103	189	60	86	52	70	84	89
GRMZM2G165234	LOC100191277	hypothetical protein LOC100191277 (LOC100191277), mRNA	zma:100191277	100191277			1	1	7	2	2	0	0	0	7	0	3	1	1	2	2	2	4	1
GRMZM2G113355	LOC100191278	hypothetical protein LOC100191278 (LOC100191278), mRNA	zma:100191278	100191278			3174	2580	3241	6073	7694	5622	4209	5535	4962	4808	3077	6863	2031	3030	1917	2387	2847	2298
GRMZM2G042027	si618001e02	hypothetical protein LOC100191279	zma:100191279	100191279	SAMC1	S-adenosylmethionine carrier 1 \\ Encodes a plastid metabolite transporter required for the import of S-Adenosylmethionine from the cytosol. Impaired function of SAMT1 led to decreased accumulation of prenyllipids and mainly affected the chlorophyll pathway. \\ S-adenosylmethionine carrier 1 (SAMC1); FUNCTIONS IN: S-adenosylmethionine transmembrane transporter activity, binding; INVOLVED IN: tran…	256	159	174	219	307	233	343	358	348	89	99	98	70	118	57	124	102	118
GRMZM2G081915	LOC100191280	Putative uncharacterized protein	zma:100191280	100191280	OST1	Protein kinase superfamily protein \\ Encodes calcium-independent ABA-activated protein kinase, a member of SNF1-related protein kinases (SnRK2) whose activity is activated by ionic (salt) and non-ionic (mannitol) osmotic stress. Mutations disrupted ABA induction of stomatal closure as well as ABA inhibition of light-induced stomatal opening. However, regulation of stomatal opening/closing by lig…	204	149	146	86	117	84	110	116	94	411	361	349	281	236	202	232	330	249
AC191771.3_FG008	LOC100191281	hypothetical protein LOC100191281 (LOC100191281), mRNA	zma:100191281	100191281	AT3G51100	unknown protein; Has 48 Blast hits to 48 proteins in 16 species: Archae - 0; Bacteria - 0; Metazoa - 0; Fungi - 0; Plants - 48; Viruses - 0; Other Eukaryotes - 0 (source: NCBI BLink).	549	220	484	185	263	199	350	224	158	368	606	201	144	263	255	254	215	201
GRMZM2G106250	LOC100191282	hypothetical protein LOC100191282 (LOC100191282), mRNA	zma:100191282	100191282	AT3G15290	3-hydroxyacyl-CoA dehydrogenase family protein \\ 3-hydroxyacyl-CoA dehydrogenase family protein; FUNCTIONS IN: in 7 functions; INVOLVED IN: fatty acid metabolic process, metabolic process; LOCATED IN: peroxisome; EXPRESSED IN: 24 plant structures; EXPRESSED DURING: 15 growth stages; CONTAINS InterPro DOMAIN/s: Dehydrogenase, multihelical (InterPro:IPR013328), 6-phosphogluconate dehydrogenase, C-…	1576	1768	1549	2045	2259	1954	2205	2756	2031	869	547	1317	867	1061	906	1268	1459	785
GRMZM2G412604	pco115235a	LOC100191283 (pco115235a), mRNA	zma:100191283	100191283	AT5G36160	Tyrosine transaminase family protein \\ Tyrosine transaminase family protein; FUNCTIONS IN: 1-aminocyclopropane-1-carboxylate synthase activity, pyridoxal phosphate binding, transferase activity, transferring nitrogenous groups, transaminase activity, catalytic activity; INVOLVED IN: tyrosine catabolic process to phosphoenolpyruvate, cellular amino acid and derivative metabolic process, biosynthe…	503	523	614	356	787	453	590	705	573	301	381	253	182	400	244	486	355	327
GRMZM2G141607	LOC100191284	hypothetical protein LOC100191284 (LOC100191284), mRNA	zma:100191284	100191284	AT3G50560	NAD(P)-binding Rossmann-fold superfamily protein \\ NAD(P)-binding Rossmann-fold superfamily protein; FUNCTIONS IN: oxidoreductase activity, binding, catalytic activity; INVOLVED IN: oxidation reduction, metabolic process; LOCATED IN: cellular_component unknown; EXPRESSED IN: 19 plant structures; EXPRESSED DURING: 11 growth stages; CONTAINS InterPro DOMAIN/s: NAD(P)-binding domain (InterPro:IPR01…	13	10	7	187	208	127	300	364	393	46	17	59	128	160	96	191	233	190
GRMZM5G800211	LOC100191285	hypothetical protein LOC100191285 (LOC100191285), mRNA	zma:100191285	100191285	AT5G42860	unknown protein; FUNCTIONS IN: molecular_function unknown; INVOLVED IN: biological_process unknown; LOCATED IN: plasma membrane; EXPRESSED IN: 19 plant structures; EXPRESSED DURING: 11 growth stages; BEST Arabidopsis thaliana protein match is: unknown protein (TAIR:AT1G45688.1); Has 1807 Blast hits to 1807 proteins in 277 species: Archae - 0; Bacteria - 0; Metazoa - 736; Fungi - 347; Plants - 385…	715	517	653	701	763	586	638	748	750	369	418	374	167	214	157	181	231	195
GRMZM2G176274	LOC100191286	hypothetical protein LOC100191286 (LOC100191286), mRNA	zma:100191286	100191286			65	50	41	58	97	86	57	56	44	65	40	60	29	32	26	23	38	45
GRMZM2G443265	pco085840	hypothetical protein LOC100191287	zma:100191287	100191287	AT3G11320	Nucleotide-sugar transporter family protein \\ Nucleotide-sugar transporter family protein; FUNCTIONS IN: organic anion transmembrane transporter activity; LOCATED IN: endomembrane system, membrane; EXPRESSED IN: 19 plant structures; EXPRESSED DURING: 11 growth stages; CONTAINS InterPro DOMAIN/s: Protein of unknown function DUF6, transmembrane (InterPro:IPR000620), Protein of unknown function DUF…	919	483	673	246	425	263	402	554	430	662	748	480	316	348	312	339	473	309
GRMZM2G136857	LOC100191288	Putative uncharacterized protein	zma:100191288	100191288			0	0	0	0	0	0	0	0	0	0	0	1	0	0	0	0	0	0
GRMZM2G161242	TIDP3245	LOC100191289 (TIDP3245), mRNA	zma:100191289	100191289	AT5G04280	RNA-binding (RRM/RBD/RNP motifs) family protein with retrovirus zinc finger-like domain \\ RNA-binding (RRM/RBD/RNP motifs) family protein with retrovirus zinc finger-like domain; FUNCTIONS IN: RNA binding, zinc ion binding, nucleotide binding, nucleic acid binding; INVOLVED IN: biological_process unknown; LOCATED IN: nucleolus; EXPRESSED IN: 26 plant structures; EXPRESSED DURING: 14 growth stage…	1236	946	838	796	902	738	844	858	619	1067	877	1150	738	831	527	693	887	693
GRMZM2G079616	LOC100191290	hypothetical protein LOC100191290 (LOC100191290), mRNA	zma:100191290	100191290			23	32	11	0	1	0	0	0	0	0	0	0	0	0	0	1	0	0
GRMZM2G132116	LOC100191291	hypothetical protein LOC100191291 (LOC100191291), mRNA	zma:100191291	100191291			1000	468	602	271	413	271	320	293	196	548	638	464	293	376	338	332	317	255
GRMZM2G072462	LOC100191292	hypothetical protein LOC100191292 (LOC100191292), mRNA	zma:100191292	100191292	AT4G11680	Zinc finger, C3HC4 type (RING finger) family protein \\ Zinc finger, C3HC4 type (RING finger) family protein; FUNCTIONS IN: zinc ion binding; LOCATED IN: plasma membrane; EXPRESSED IN: cultured cell; CONTAINS InterPro DOMAIN/s: Zinc finger, RING-type (InterPro:IPR001841), Zinc finger, C3HC4 RING-type (InterPro:IPR018957); BEST Arabidopsis thaliana protein match is: Zinc finger, C3HC4 type (RING f…	704	426	814	447	741	486	539	502	383	893	1285	724	414	550	495	549	535	423
GRMZM2G137064	LOC100191293	hypothetical protein LOC100191293 (LOC100191293), mRNA	zma:100191293	100191293			68	108	94	20	19	26	40	47	28	110	108	118	50	75	59	66	68	50
GRMZM2G111200	LOC100191294	hypothetical protein LOC100191294 (LOC100191294), mRNA	zma:100191294	100191294			179	80	182	104	151	109	145	142	99	81	99	71	32	39	45	69	51	30
GRMZM2G131167	LOC100191295	hypothetical protein LOC100191295 (LOC100191295), mRNA	zma:100191295	100191295			263	247	199	77	78	75	128	131	96	361	530	413	125	161	105	117	132	153
GRMZM2G012413	TIDP3069	hypothetical protein LOC100191296 (LOC100191296), mRNA	zma:100191296	100191296			272	251	291	188	384	213	175	182	147	371	480	328	152	221	147	195	208	195
GRMZM2G146111	cl3064_1	LOC100191297 (cl3064_1), mRNA	zma:100191297	100191297	HYL1	dsRNA-binding domain-like superfamily protein \\ Encodes a nuclear dsRNA binding protein. Involved in mRNA cleavage. The mutant is characterized by shorter stature, delayed flowering, leaf hyponasty, reduced fertility, decreased rate of root growth, and an altered root gravitropic response. It also exhibits less sensitivity to auxin and cytokinin. \\ HYPONASTIC LEAVES 1 (HYL1); CONTAINS InterPro …	515	358	432	275	393	302	335	303	267	316	495	328	183	247	227	253	327	190
GRMZM2G147726	TIDP2846	hypothetical protein LOC100191298 (LOC100191298), mRNA	zma:100191298	100191298	ARF3	ADP-ribosylation factor 3 \\ GTPase required for Golgi targeting of GRIP domain proteins. AtARL1 binds directly to the GRIP domain of AtGRIP in a GTP-dependent manner \\ ADP-ribosylation factor 3 (ARF3); FUNCTIONS IN: protein binding; INVOLVED IN: response to cadmium ion, N-terminal protein myristoylation; LOCATED IN: Golgi stack, plasma membrane, membrane; EXPRESSED IN: 25 plant structures; EXPR…	1739	1408	1645	454	1009	611	1043	884	501	1931	2734	1205	668	710	859	773	659	643
GRMZM2G159849	LOC100191299	hypothetical protein LOC100191299 (LOC100191299), mRNA	zma:100191299	100191299	PEX7	peroxin 7 \\ Encodes the peroxisomal targeting signal type 2 receptor that facilitates peroxisomal protein translocation. It recognizes proteins with the PTS2 consensus sequence (RLX5HL or a variant) within the first 30 or so amino acids. RNAi experiments suggest that PEX7 is necessary for the maintenance of glyoxysomal but not leaf peroxisomal function. \\ peroxin 7 (PEX7); CONTAINS InterPro DOM…	182	205	123	82	108	97	96	134	116	185	128	149	73	74	52	81	140	92
GRMZM2G084863	umc1949	LOC100191300 (umc1949), mRNA	zma:100191300	100191300			970	709	859	271	520	301	538	517	336	1346	1633	923	352	440	393	388	405	361
GRMZM2G048616	pco099340a	LOC100191301 (pco099340a), mRNA	zma:100191301	100191301	AT5G64250	Aldolase-type TIM barrel family protein \\ Aldolase-type TIM barrel family protein; FUNCTIONS IN: oxidoreductase activity, catalytic activity, nitronate monooxygenase activity; INVOLVED IN: response to cadmium ion, response to symbiotic fungus, metabolic process; EXPRESSED IN: 23 plant structures; EXPRESSED DURING: 13 growth stages; CONTAINS InterPro DOMAIN/s: Aldolase-type TIM barrel (InterPro:I…	496	463	377	181	294	227	355	234	177	109	204	107	72	126	112	105	110	88
GRMZM2G067877	IDP800	hypothetical protein LOC100191302 (LOC100191302), mRNA	zma:100191302	100191302			1678	1531	1148	576	708	630	444	615	619	1905	1600	3111	675	990	633	663	1015	708
GRMZM2G072121	LOC100191303	hypothetical protein LOC100191303 (LOC100191303), mRNA	zma:100191303	100191303	EXPA13	expansin A13 \\ member of Alpha-Expansin Gene Family. Naming convention from the Expansin Working Group (Kende et al, 2004. Plant Mol Bio) \\ expansin A13 (EXPA13); INVOLVED IN: plant-type cell wall modification involved in multidimensional cell growth, unidimensional cell growth, plant-type cell wall loosening; LOCATED IN: extracellular region; EXPRESSED IN: 23 plant structures; EXPRESSED DURING…	555	478	452	217	290	179	326	287	263	228	388	157	122	128	139	140	150	160
AC211164.5_FG004	LOC100191304	hypothetical protein LOC100191304 (LOC100191304), mRNA	zma:100191304	100191304	RHS19	root hair specific 19 \\ root hair specific 19 (RHS19); FUNCTIONS IN: peroxidase activity, heme binding; INVOLVED IN: oxidation reduction, response to oxidative stress; LOCATED IN: endomembrane system; EXPRESSED IN: root hair, root; CONTAINS InterPro DOMAIN/s: Haem peroxidase (InterPro:IPR010255), Plant peroxidase (InterPro:IPR000823), Peroxidases heam-ligand binding site (InterPro:IPR019793), Ha…	41	52	52	9	9	19	12	14	29	6	4	16	7	2	7	7	14	10
GRMZM2G004161	TAZ1	hypothetical protein LOC100191305 (LOC100191305), mRNA	zma:100191305	100191305			126	68	73	47	34	48	22	40	37	58	33	81	41	36	38	70	94	58
GRMZM2G111238	LOC100191306	hypothetical protein LOC100191306 (LOC100191306), mRNA	zma:100191306	100191306			587	444	481	410	611	395	449	540	463	574	511	703	347	454	318	403	460	389
GRMZM2G042758	LOC100191307	hypothetical protein LOC100191307 (LOC100191307), mRNA	zma:100191307	100191307	AT2G42990	GDSL-like Lipase/Acylhydrolase superfamily protein \\ GDSL-like Lipase/Acylhydrolase superfamily protein; FUNCTIONS IN: hydrolase activity, acting on ester bonds, carboxylesterase activity; INVOLVED IN: lipid metabolic process; LOCATED IN: endomembrane system; EXPRESSED IN: 13 plant structures; EXPRESSED DURING: 7 growth stages; CONTAINS InterPro DOMAIN/s: Lipase, GDSL (InterPro:IPR001087); BEST …	35	73	39	57	77	61	17	29	41	79	38	120	39	34	24	24	49	46
GRMZM2G000909	cl18247_1	LOC100191308 (cl18247_1), mRNA	zma:100191308	100191308			406	217	267	168	268	155	296	230	195	380	402	210	208	252	218	264	220	208
GRMZM2G085713	LOC100191309	hypothetical protein LOC100191309 (LOC100191309), mRNA	zma:100191309	100191309			1651	1400	1305	850	1025	800	1049	1036	851	649	636	643	373	503	345	445	384	444
GRMZM2G553888	LOC100191310	hypothetical protein LOC100191310 (LOC100191310), mRNA	zma:100191310	100191310	AT5G35320	unknown protein; Has 1807 Blast hits to 1807 proteins in 277 species: Archae - 0; Bacteria - 0; Metazoa - 736; Fungi - 347; Plants - 385; Viruses - 0; Other Eukaryotes - 339 (source: NCBI BLink).	0	0	0	0	0	0	0	0	0	0	0	0	0	0	0	0	0	0
GRMZM2G117459	LOC100191310	hypothetical protein LOC100191310 (LOC100191310), mRNA	zma:100191310	100191310	AT5G35320	unknown protein; Has 1807 Blast hits to 1807 proteins in 277 species: Archae - 0; Bacteria - 0; Metazoa - 736; Fungi - 347; Plants - 385; Viruses - 0; Other Eukaryotes - 339 (source: NCBI BLink).	64	82	60	89	110	86	82	100	95	174	132	228	110	166	126	153	190	179
GRMZM2G162544	LOC100191311	hypothetical protein LOC100191311 (LOC100191311), mRNA	zma:100191311	100191311	SYP43	syntaxin of plants 43 \\ member of SYP4 Gene Family \\ syntaxin of plants 43 (SYP43); FUNCTIONS IN: SNAP receptor activity; INVOLVED IN: intracellular protein transport, cellular membrane fusion; LOCATED IN: membrane; EXPRESSED IN: 24 plant structures; EXPRESSED DURING: 15 growth stages; CONTAINS InterPro DOMAIN/s: Target SNARE coiled-coil domain (InterPro:IPR000727), t-SNARE (InterPro:IPR010989)…	191	152	152	96	181	107	128	106	99	188	183	148	90	118	96	105	130	89
GRMZM2G101502	LOC100191312	hypothetical protein LOC100191312 (LOC100191312), mRNA	zma:100191312	100191312	AT3G58180	ARM repeat superfamily protein \\ ARM repeat superfamily protein; FUNCTIONS IN: lyase activity, binding; INVOLVED IN: biological_process unknown; LOCATED IN: phycobilisome; EXPRESSED IN: 22 plant structures; EXPRESSED DURING: 13 growth stages; CONTAINS InterPro DOMAIN/s: Armadillo-like helical (InterPro:IPR011989), Armadillo-type fold (InterPro:IPR016024), PBS lyase HEAT-like repeat (InterPro:IPR…	712	543	617	380	721	459	445	372	300	735	915	629	266	354	384	502	490	504
GRMZM2G061620	pco104380	DNA repair protein RAD23Putative uncharacterized protein ;	zma:100191313	100191313			1589	1226	1397	542	819	514	993	842	646	965	1234	930	462	570	475	523	509	458
GRMZM2G068952	LOC100191314	hypothetical protein LOC100191314 (LOC100191314), mRNA	zma:100191314	100191314	AT3G09630	Ribosomal protein L4/L1 family \\ Ribosomal protein L4/L1 family; FUNCTIONS IN: structural constituent of ribosome; INVOLVED IN: translation; LOCATED IN: in 9 components; EXPRESSED IN: 26 plant structures; EXPRESSED DURING: 14 growth stages; CONTAINS InterPro DOMAIN/s: Ribosomal protein L4/L1e (InterPro:IPR002136), Ribosomal protein L4/L1e, eukaryotic/archaeal, conserved site (InterPro:IPR013000)…	1408	1243	920	397	496	352	474	652	683	1563	1435	2111	363	332	311	292	379	396
GRMZM2G171028	LOC100191315	hypothetical protein LOC100191315 (LOC100191315), mRNA	zma:100191315	100191315			64	22	32	29	35	27	21	30	10	44	52	30	23	11	9	14	17	15
GRMZM2G078154	LOC100191316	hypothetical protein LOC100191316 (LOC100191316), mRNA	zma:100191316	100191316	MBAC1	Mitochondrial substrate carrier family protein \\ encodes a mitochondrial ornithine transporter which exports ornithine from the mitochondrion to the cytosol \\ MBAC1; FUNCTIONS IN: arginine transmembrane transporter activity, L-histidine transmembrane transporter activity, L-lysine transmembrane transporter activity, L-ornithine transmembrane transporter activity, binding; INVOLVED IN: transport…	95	41	59	30	32	34	37	38	42	89	93	72	42	49	40	55	67	41
GRMZM2G174204	LOC100191317	hypothetical protein LOC100191317	zma:100191317	100191317	AT5G06360	Ribosomal protein S8e family protein \\ Ribosomal protein S8e family protein; CONTAINS InterPro DOMAIN/s: Ribosomal protein S8e/ribosomal biogenesis NSA2= (InterPro:IPR022309); Has 1807 Blast hits to 1807 proteins in 277 species: Archae - 0; Bacteria - 0; Metazoa - 736; Fungi - 347; Plants - 385; Viruses - 0; Other Eukaryotes - 339 (source: NCBI BLink).	3194	2509	2998	735	1330	807	1576	1376	1003	81	79	79	36	56	37	46	58	53
GRMZM2G009876	LOC100191317	hypothetical protein LOC100191317	zma:100191317	100191317	AT5G06360	Ribosomal protein S8e family protein \\ Ribosomal protein S8e family protein; CONTAINS InterPro DOMAIN/s: Ribosomal protein S8e/ribosomal biogenesis NSA2= (InterPro:IPR022309); Has 1807 Blast hits to 1807 proteins in 277 species: Archae - 0; Bacteria - 0; Metazoa - 736; Fungi - 347; Plants - 385; Viruses - 0; Other Eukaryotes - 339 (source: NCBI BLink).	696	527	689	202	328	201	395	386	256	995	1475	894	309	334	298	384	355	292
GRMZM2G394500	LOC100191318	hypothetical protein LOC100191318 (LOC100191318), mRNA	zma:100191318	100191318	AT4G33420	Peroxidase superfamily protein \\ Peroxidase superfamily protein; FUNCTIONS IN: peroxidase activity, heme binding; INVOLVED IN: response to oxidative stress, oxidation reduction; EXPRESSED IN: 20 plant structures; EXPRESSED DURING: 10 growth stages; CONTAINS InterPro DOMAIN/s: Haem peroxidase (InterPro:IPR010255), Plant peroxidase (InterPro:IPR000823), Peroxidases heam-ligand binding site (InterP…	87	92	93	57	86	90	41	22	52	67	24	80	19	34	25	60	53	65
GRMZM2G109977	si660005b01(122)	hypothetical protein LOC100191319 (LOC100191319), mRNA	zma:100191319	100191319	UCH1	Peptidase C12, ubiquitin carboxyl-terminal hydrolase 1 \\ UCH1; FUNCTIONS IN: ubiquitin thiolesterase activity; INVOLVED IN: shoot development, shoot morphogenesis, leaf development, ubiquitin-dependent protein catabolic process; LOCATED IN: intracellular, nucleus, cytoplasm; EXPRESSED IN: 23 plant structures; EXPRESSED DURING: 13 growth stages; CONTAINS InterPro DOMAIN/s: Peptidase C12, ubiquiti…	1037	550	657	276	467	280	494	474	276	646	581	671	422	498	384	496	428	413
GRMZM2G052422	LOC100191321	hypothetical protein LOC100191321 (LOC100191321), mRNA	zma:100191321	100191321	EFE	ethylene-forming enzyme \\ Encodes 1-aminocyclopropane-1-carboxylate oxidase \\ ethylene-forming enzyme (EFE); FUNCTIONS IN: 1-aminocyclopropane-1-carboxylate oxidase activity; INVOLVED IN: response to fungus, ethylene biosynthetic process; EXPRESSED IN: 22 plant structures; EXPRESSED DURING: 13 growth stages; CONTAINS InterPro DOMAIN/s: Oxoglutarate/iron-dependent oxygenase (InterPro:IPR005123);…	2808	2994	2927	1992	2880	2329	1329	1754	1672	793	808	1130	497	504	416	697	818	1599
GRMZM2G053916	LOC100191322	hypothetical protein LOC100191322 (LOC100191322), mRNA	zma:100191322	100191322	ETFALPHA	electron transfer flavoprotein alpha \\ Encodes the electron transfer flavoprotein ETF alpha, a putative subunit of the mitochondrial electron transfer flavoprotein complex (ETF beta is At5g43430.1) in Arabidopsis. Mutations of the ETF beta gene results in accelerated senescence and early death compared to wild-type during extended darkness. \\ electron transfer flavoprotein alpha (ETFALPHA); FUN…	858	869	959	1501	2256	1534	1277	982	789	1270	1268	1158	931	1273	1312	1430	1335	1397
GRMZM2G099295	umc2562	LOC100191323 (umc2562), mRNA	zma:100191323	100191323	PGIP1	polygalacturonase inhibiting protein 1 \\ Encodes a polygalacturonase inhibiting protein involved in defense response. PGIPs inhibit the function of cell wall pectin degrading enzymes such as those produced by fungal pathogens. PGIP1 is induced by fungal infection. \\ polygalacturonase inhibiting protein 1 (PGIP1); FUNCTIONS IN: polygalacturonase inhibitor activity; INVOLVED IN: signal transducti…	1963	1450	1504	749	671	575	568	1047	1100	2252	2199	2374	983	1163	856	1641	1961	1353
GRMZM2G062574	LOC100191324	hypothetical protein LOC100191324 (LOC100191324), mRNA	zma:100191324	100191324			101	172	155	109	88	76	145	100	85	81	157	164	51	73	60	113	67	70
GRMZM2G177721	LOC100191324	hypothetical protein LOC100191324 (LOC100191324), mRNA	zma:100191324	100191324			133	129	248	91	99	98	150	152	117	119	161	91	57	93	83	74	95	61
GRMZM2G157316	LOC100191325	hypothetical protein LOC100191325 (LOC100191325), mRNA	zma:100191325	100191325			1218	899	1026	374	626	401	694	679	516	1544	1560	1063	468	643	478	562	598	489
GRMZM2G004590	LOC100191326	hypothetical protein LOC100191326 (LOC100191326), mRNA	zma:100191326	100191326			1724	1531	1887	1282	2235	1346	1940	1649	1045	2595	2295	1502	1243	1747	1419	1818	1776	1440
GRMZM2G158788	LOC100191327	hypothetical protein LOC100191327 (LOC100191327), mRNA	zma:100191327	100191327	AT5G24130	unknown protein; FUNCTIONS IN: molecular_function unknown; INVOLVED IN: biological_process unknown; LOCATED IN: mitochondrion; EXPRESSED IN: petal, leaf whorl, flower; EXPRESSED DURING: 4 anthesis, petal differentiation and expansion stage; Has 1807 Blast hits to 1807 proteins in 277 species: Archae - 0; Bacteria - 0; Metazoa - 736; Fungi - 347; Plants - 385; Viruses - 0; Other Eukaryotes - 339 (…	234	310	201	147	197	144	376	273	287	339	192	259	169	264	234	336	394	355
GRMZM5G852677	LOC100191328	hypothetical protein LOC100191328	zma:100191328	100191328	FAD2	fatty acid desaturase 2 \\ Major enzyme responsible for the synthesis of 18:2 fatty acids in the endoplasmic reticulum. Contains His-rich motifs, which contribute to the interaction with the electron donor cytochrome b5. Mutations in this gene suppress the low temperature-induced phenotype of Arabidopsis tocopherol-deficient mutant vte2. \\ fatty acid desaturase 2 (FAD2); FUNCTIONS IN: omega-6 fa…	0	0	0	0	0	0	0	0	0	0	0	0	0	0	0	0	0	0
GRMZM2G056252	LOC100191328	hypothetical protein LOC100191328	zma:100191328	100191328	FAD2	fatty acid desaturase 2 \\ Major enzyme responsible for the synthesis of 18:2 fatty acids in the endoplasmic reticulum. Contains His-rich motifs, which contribute to the interaction with the electron donor cytochrome b5. Mutations in this gene suppress the low temperature-induced phenotype of Arabidopsis tocopherol-deficient mutant vte2. \\ fatty acid desaturase 2 (FAD2); FUNCTIONS IN: omega-6 fa…	6369	6539	5122	5863	8400	6011	7942	8579	7936	5335	3594	6263	3898	5076	3835	6459	8382	6487
GRMZM2G152751	pco092396	LOC100191329 (pco092396), mRNA	zma:100191329	100191329			431	413	572	485	573	426	362	463	383	832	811	885	420	458	376	432	490	425
GRMZM2G177596	LOC100191331	hypothetical protein LOC100191331 (LOC100191331), mRNA	zma:100191331	100191331			177	78	76	28	50	39	41	26	26	109	159	116	39	45	49	34	36	29
GRMZM2G113640	pco123453(198)	hypothetical protein LOC100191332	zma:100191332	100191332			970	850	833	884	1185	823	657	830	762	1472	1157	1975	979	1311	967	1084	1302	1090
GRMZM2G097896	LOC100191333	hypothetical protein LOC100191333 (LOC100191333), mRNA	zma:100191333	100191333	AT1G33270	Acyl transferase/acyl hydrolase/lysophospholipase superfamily protein \\ Acyl transferase/acyl hydrolase/lysophospholipase superfamily protein; INVOLVED IN: lipid metabolic process; EXPRESSED IN: 25 plant structures; EXPRESSED DURING: 14 growth stages; CONTAINS InterPro DOMAIN/s: Patatin (InterPro:IPR002641); Has 497 Blast hits to 497 proteins in 121 species: Archae - 0; Bacteria - 10; Metazoa - …	255	260	356	304	515	313	339	387	220	426	391	313	207	306	234	268	303	231
GRMZM2G076885	cl345_1a	LOC100191334 (cl345_1a), mRNA	zma:100191334	100191334	AT1G14810	semialdehyde dehydrogenase family protein \\ encodes an aspartate semialdehyde dehydrogenase, which produces the branch point intermediate for lysine and threonine/methionine biosynthesis \\ semialdehyde dehydrogenase family protein; FUNCTIONS IN: oxidoreductase activity, acting on the aldehyde or oxo group of donors, NAD or NADP as acceptor, aspartate-semialdehyde dehydrogenase activity; INVOLVE…	2958	2000	2446	619	1097	812	744	708	577	1609	2486	1929	458	546	554	503	614	452
GRMZM2G133213	fcr1	hypothetical protein LOC100191335 (LOC100191335), mRNA	zma:100191335	100191335			2077	1799	2320	938	1638	947	1209	1302	827	2650	2903	2321	847	1157	916	891	981	860
GRMZM2G477314	LOC100191336	hypothetical protein LOC100191336 (LOC100191336), mRNA	zma:100191336	100191336	AT1G10150	Carbohydrate-binding protein \\ Carbohydrate-binding protein; FUNCTIONS IN: carbohydrate binding; LOCATED IN: mitochondrion; EXPRESSED IN: 24 plant structures; EXPRESSED DURING: 15 growth stages; BEST Arabidopsis thaliana protein match is: Carbohydrate-binding protein (TAIR:AT1G59510.1); Has 114 Blast hits to 112 proteins in 22 species: Archae - 0; Bacteria - 3; Metazoa - 0; Fungi - 0; Plants - 1…	65	111	112	50	84	77	68	90	96	66	68	69	43	56	47	49	82	71
GRMZM2G131785	AY110217	LOC100191337 (AY110217), mRNA	zma:100191337	100191337			446	394	366	175	300	176	222	251	193	355	354	296	151	188	194	214	258	221
GRMZM2G431504	LOC100191338	hypothetical protein LOC100191338 (LOC100191338), mRNA	zma:100191338	100191338	BAN	NAD(P)-binding Rossmann-fold superfamily protein \\ Negative regulator of flavonoid biosynthesis, mutants accumulate flavonoid pigments in their seed coat, putative oxidoreductase. It is thought that a ternary complex composed of TT2, TT8 and TTG1 is necessary for correct expression of BAN in seed endothelium. \\ BANYULS (BAN); FUNCTIONS IN: oxidoreductase activity, anthocyanidin reductase activi…	7	13	27	87	299	160	38	30	26	0	1	0	1	9	6	4	14	7
GRMZM2G110369	LOC100191339	Putative uncharacterized protein	zma:100191339	100191339			13428	11570	10779	4377	13543	8066	3553	3530	2991	4110	2734	3480	494	1240	965	2967	1847	1396
GRMZM2G011314	LOC100191340	hypothetical protein LOC100191340 (LOC100191340), mRNA	zma:100191340	100191340			69	53	55	27	63	45	26	36	16	43	58	35	30	31	28	46	54	46
GRMZM5G805154	LOC100191341	hypothetical protein LOC100191341 (LOC100191341), mRNA	zma:100191341	100191341	AT4G01040	Glycosyl hydrolase superfamily protein \\ Glycosyl hydrolase superfamily protein; FUNCTIONS IN: cation binding, hydrolase activity, hydrolyzing O-glycosyl compounds, chitinase activity, catalytic activity; INVOLVED IN: carbohydrate metabolic process; LOCATED IN: cellular_component unknown; EXPRESSED IN: 24 plant structures; EXPRESSED DURING: 15 growth stages; CONTAINS InterPro DOMAIN/s: Glycoside…	0	0	0	0	1	0	0	0	0	0	0	0	0	0	0	0	0	0
GRMZM2G037694	LOC100191341	hypothetical protein LOC100191341 (LOC100191341), mRNA	zma:100191341	100191341	AT4G01040	Glycosyl hydrolase superfamily protein \\ Glycosyl hydrolase superfamily protein; FUNCTIONS IN: cation binding, hydrolase activity, hydrolyzing O-glycosyl compounds, chitinase activity, catalytic activity; INVOLVED IN: carbohydrate metabolic process; LOCATED IN: cellular_component unknown; EXPRESSED IN: 24 plant structures; EXPRESSED DURING: 15 growth stages; CONTAINS InterPro DOMAIN/s: Glycoside…	373	193	267	95	186	107	106	95	86	204	318	239	70	126	101	124	129	115
GRMZM2G135783	SRS7	hypothetical protein LOC100191342 (LOC100191342), mRNA	zma:100191342	100191342			28	38	23	33	61	40	65	56	57	66	58	54	51	72	65	80	98	80
GRMZM2G363982	LOC100191343	hypothetical protein LOC100191343 (LOC100191343), mRNA	zma:100191343	100191343	HHP3	heptahelical protein 3 \\ heptahelical transmembrane protein HHP3 \\ heptahelical protein 3 (HHP3); FUNCTIONS IN: receptor activity; INVOLVED IN: response to oxidative stress, response to hormone stimulus, response to sucrose stimulus; LOCATED IN: integral to membrane; EXPRESSED IN: 23 plant structures; EXPRESSED DURING: 13 growth stages; CONTAINS InterPro DOMAIN/s: Hly-III related (InterPro:IPR0…	104	38	54	55	61	46	65	70	68	162	93	123	112	78	80	76	104	120
GRMZM5G871910	cl55515_1a	LOC100191344 (cl55515_1a), mRNA	zma:100191344	100191344	AT3G19970	alpha/beta-Hydrolases superfamily protein \\ alpha/beta-Hydrolases superfamily protein; CONTAINS InterPro DOMAIN/s: Protein of unknown function DUF829, transmembrane 53 (InterPro:IPR008547); BEST Arabidopsis thaliana protein match is: alpha/beta-Hydrolases superfamily protein (TAIR:AT2G18245.1); Has 401 Blast hits to 400 proteins in 106 species: Archae - 0; Bacteria - 0; Metazoa - 180; Fungi - 77…	93	87	147	71	92	66	106	74	86	202	187	202	97	116	60	122	105	106
GRMZM2G067080	gpm734	hypothetical protein LOC100191345 (LOC100191345), mRNA	zma:100191345	100191345	AT1G52600	Peptidase S24/S26A/S26B/S26C family protein \\ Peptidase S24/S26A/S26B/S26C family protein; FUNCTIONS IN: peptidase activity; INVOLVED IN: proteolysis, signal peptide processing; LOCATED IN: endoplasmic reticulum, plasma membrane, membrane; EXPRESSED IN: 26 plant structures; EXPRESSED DURING: 14 growth stages; CONTAINS InterPro DOMAIN/s: Peptidase S24/S26A/S26B, conserved region (InterPro:IPR0197…	706	518	520	243	352	217	234	243	201	690	837	543	233	261	200	224	280	248
GRMZM2G156621	SBP12	hypothetical protein LOC100191346 (LOC100191346), mRNA	zma:100191346	100191346	SPL2	squamosa promoter binding protein-like 2 \\ member of the SPL (squamosa-promoter binding protein-like) gene family, a novel gene family encoding DNA binding proteins and putative transcription factors. In conjunction with SPL10 and SPL11, SPL2 redundantly controls proper development of lateral organs in association with shoot maturation in the reproductive phase. \\ squamosa promoter binding prot…	112	60	107	62	99	69	87	87	90	108	69	58	50	61	50	46	58	35
GRMZM2G126827	SBP12	hypothetical protein LOC100191346 (LOC100191346), mRNA	zma:100191346	100191346	SPL2	squamosa promoter binding protein-like 2 \\ member of the SPL (squamosa-promoter binding protein-like) gene family, a novel gene family encoding DNA binding proteins and putative transcription factors. In conjunction with SPL10 and SPL11, SPL2 redundantly controls proper development of lateral organs in association with shoot maturation in the reproductive phase. \\ squamosa promoter binding prot…	110	58	110	62	93	71	86	90	93	106	74	60	52	58	51	48	59	38
GRMZM5G842645	LOC100191347	hypothetical protein LOC100191347 (LOC100191347), mRNA	zma:100191347	100191347	AT3G53450	Putative lysine decarboxylase family protein \\ Putative lysine decarboxylase family protein; FUNCTIONS IN: molecular_function unknown; INVOLVED IN: lysine biosynthetic process via diaminopimelate; LOCATED IN: cytosol, nucleus; EXPRESSED IN: 15 plant structures; EXPRESSED DURING: 6 growth stages; CONTAINS InterPro DOMAIN/s: Conserved hypothetical protein CHP00730 (InterPro:IPR005269); BEST Arabid…	22	7	8	5	18	12	15	13	6	13	6	7	11	18	9	9	8	7
GRMZM2G151440	LOC100191348	hypothetical protein LOC100191348 (LOC100191348), mRNA	zma:100191348	100191348	D-CDES	D-cysteine desulfhydrase \\ Encodes an enzyme that decomposes D-cysteine into pyruvate, H2S, and NH3. Only D-cysteine but not L-cysteine was converted by D-CDes to pyruvate, H2S, and NH3. There is conflicting evidence on its 1-aminocyclopropane-1-carboxylate deaminase activity. Involved in regulating ethylene levels. \\ D-cysteine desulfhydrase (D-CDES); FUNCTIONS IN: 1-aminocyclopropane-1-carbox…	2062	1387	1701	496	758	454	785	719	465	1219	1441	1222	552	642	593	554	505	489
GRMZM2G088849	cl50858_1	hypothetical protein LOC100191349	zma:100191349	100191349			305	245	159	78	89	84	65	108	74	116	193	176	88	83	75	64	90	68
GRMZM2G015267	LOC100191350	Putative uncharacterized protein	zma:100191350	100191350			296	136	272	61	157	98	128	134	99	225	199	155	83	111	78	67	105	86
GRMZM2G009571	si486055b11	LOC100191351 (si486055b11), mRNA	zma:100191351	100191351			186	118	182	107	150	89	109	110	89	326	309	221	110	211	172	155	205	168
GRMZM2G108874	umc1324	LOC100191352 (umc1324), mRNA	zma:100191352	100191352			337	278	361	532	750	522	417	499	482	290	224	381	237	288	208	306	346	285
GRMZM2G479819	LOC100191353	hypothetical protein LOC100191353 (LOC100191353), mRNA	zma:100191353	100191353			0	0	0	0	0	0	0	0	0	0	0	0	0	0	0	0	0	0
GRMZM2G161299	cl6429_1(261)	hypothetical protein LOC100191354 (LOC100191354), mRNA	zma:100191354	100191354	AT4G26180	Mitochondrial substrate carrier family protein \\ Mitochondrial substrate carrier family protein; FUNCTIONS IN: binding, transporter activity; INVOLVED IN: transport, mitochondrial transport, transmembrane transport; LOCATED IN: mitochondrial inner membrane, membrane; EXPRESSED IN: 9 plant structures; EXPRESSED DURING: M germinated pollen stage, 4 anthesis, petal differentiation and expansion sta…	139	211	190	215	279	194	189	251	188	465	381	341	321	577	363	436	464	380
GRMZM2G018823	LOC100191355	hypothetical protein LOC100191355 (LOC100191355), mRNA	zma:100191355	100191355			644	465	533	282	387	259	300	284	282	389	405	510	249	323	243	250	244	237
GRMZM2G035298	LOC100191356	hypothetical protein LOC100191356 (LOC100191356), mRNA	zma:100191356	100191356			378	175	403	137	268	176	287	282	227	383	419	226	166	245	203	279	247	191
GRMZM2G131324	LOC100191357	hypothetical protein LOC100191357	zma:100191357	100191357	AT4G12790	P-loop containing nucleoside triphosphate hydrolases superfamily protein \\ P-loop containing nucleoside triphosphate hydrolases superfamily protein; FUNCTIONS IN: nucleotide binding, ATP binding; INVOLVED IN: biological_process unknown; LOCATED IN: cellular_component unknown; EXPRESSED IN: 23 plant structures; EXPRESSED DURING: 15 growth stages; CONTAINS InterPro DOMAIN/s: Protein of unknown fun…	1084	970	1296	1419	1970	1476	1653	1649	1439	1740	1998	2208	1149	1592	1553	1676	1412	1413
GRMZM2G107757	LOC100191358	hypothetical protein LOC100191358	zma:100191358	100191358	SNF7.2	SNF7 family protein \\ SNF7.2; INVOLVED IN: vesicle-mediated transport; LOCATED IN: ESCRT III complex, plasma membrane; EXPRESSED IN: 23 plant structures; EXPRESSED DURING: 15 growth stages; CONTAINS InterPro DOMAIN/s: Snf7 (InterPro:IPR005024); BEST Arabidopsis thaliana protein match is: SNF7 family protein (TAIR:AT4G29160.3); Has 1789 Blast hits to 1789 proteins in 248 species: Archae - 16; Bac…	2471	1736	2206	773	1465	856	1325	1021	742	2055	2706	1545	717	948	822	955	947	843
GRMZM5G808737	LOC100191359	hypothetical protein LOC100191359	zma:100191359	100191359			235	218	229	148	242	154	229	205	183	278	198	198	149	191	150	237	209	168
GRMZM2G048804	pco129760	LOC100191361 (pco129760), mRNA	zma:100191361	100191361	AT5G63220	unknown protein; CONTAINS InterPro DOMAIN/s: Uncharacterised protein family UPF0363 (InterPro:IPR007317); Has 304 Blast hits to 301 proteins in 161 species: Archae - 0; Bacteria - 0; Metazoa - 110; Fungi - 121; Plants - 35; Viruses - 0; Other Eukaryotes - 38 (source: NCBI BLink).	934	900	1224	561	1052	572	767	786	586	729	826	475	233	312	291	269	270	258
GRMZM2G004349	pco082817	LOC100191362 (pco082817), mRNA	zma:100191362	100191362			668	589	646	295	428	269	545	457	483	1044	785	793	329	512	410	515	605	418
GRMZM2G117823	LOC100191363	hypothetical protein LOC100191363 (LOC100191363), mRNA	zma:100191363	100191363	AT1G55840	Sec14p-like phosphatidylinositol transfer family protein \\ Sec14p-like phosphatidylinositol transfer family protein; CONTAINS InterPro DOMAIN/s: Cellular retinaldehyde-binding/triple function, C-terminal (InterPro:IPR001251), Cellular retinaldehyde-binding/triple function, N-terminal (InterPro:IPR008273), Phosphatidylinositol transfer protein-like, N-terminal (InterPro:IPR011074); BEST Arabidops…	454	256	367	98	182	119	160	161	136	471	706	238	152	129	105	138	156	104
GRMZM2G008696	LOC100191363	hypothetical protein LOC100191363 (LOC100191363), mRNA	zma:100191363	100191363	AT1G55840	Sec14p-like phosphatidylinositol transfer family protein \\ Sec14p-like phosphatidylinositol transfer family protein; CONTAINS InterPro DOMAIN/s: Cellular retinaldehyde-binding/triple function, C-terminal (InterPro:IPR001251), Cellular retinaldehyde-binding/triple function, N-terminal (InterPro:IPR008273), Phosphatidylinositol transfer protein-like, N-terminal (InterPro:IPR011074); BEST Arabidops…	155	184	129	55	113	86	81	93	65	192	209	161	87	75	63	51	88	59
GRMZM2G179133	LOC100191364	hypothetical protein LOC100191364 (LOC100191364), mRNA	zma:100191364	100191364	NUDT16	nudix hydrolase homolog 16 \\ nudix hydrolase homolog 16 (NUDT16); FUNCTIONS IN: hydrolase activity; EXPRESSED IN: 24 plant structures; EXPRESSED DURING: 15 growth stages; CONTAINS InterPro DOMAIN/s: NUDIX hydrolase domain-like (InterPro:IPR015797), NUDIX hydrolase, conserved site (InterPro:IPR020084), NUDIX hydrolase domain (InterPro:IPR000086); BEST Arabidopsis thaliana protein match is: nudix …	493	281	444	262	328	214	262	247	194	455	530	354	302	327	318	293	331	242
GRMZM2G124593	pco109318	LOC100191365 (pco109318), mRNA	zma:100191365	100191365	AT2G36580	Pyruvate kinase family protein \\ Pyruvate kinase family protein; FUNCTIONS IN: pyruvate kinase activity, potassium ion binding, magnesium ion binding, catalytic activity; INVOLVED IN: glycolysis; LOCATED IN: plasma membrane; EXPRESSED IN: guard cell; CONTAINS InterPro DOMAIN/s: Pyruvate/Phosphoenolpyruvate kinase, catalytic core (InterPro:IPR015813), Pyruvate kinase, alpha/beta (InterPro:IPR0157…	1244	783	1088	199	327	189	463	387	221	1585	2153	1134	852	1063	865	987	774	680
GRMZM2G086502	LOC100191366	hypothetical protein LOC100191366 (LOC100191366), mRNA	zma:100191366	100191366			8	17	2	1	0	0	0	0	1	0	1	3	0	0	0	1	0	0
GRMZM2G700757	IDP355	LOC100191367 (IDP355), mRNA	zma:100191367	100191367	AT2G19490	recA DNA recombination family protein \\ recA DNA recombination family protein; FUNCTIONS IN: in 6 functions; INVOLVED IN: DNA repair, SOS response, DNA recombination, DNA metabolic process; CONTAINS InterPro DOMAIN/s: DNA recombination/repair protein RecA/RadB, ATP-binding domain (InterPro:IPR020588), ATPase, AAA+ type, core (InterPro:IPR003593), DNA recombination/repair protein RecA, conserved …	304	241	234	33	49	28	98	75	90	165	264	163	44	39	42	41	40	32
GRMZM5G868433	pco101521(516)	hypothetical protein LOC100191368	zma:100191368	100191368			4193	2813	3440	1045	1500	1220	1568	1796	1661	5530	5494	5071	1406	1488	1220	1201	1291	1322
GRMZM2G062396	TIDP2907	LOC100191369	zma:100191369	100191369			6	20	3	1	8	5	19	17	12	14	27	9	375	914	607	1692	1696	1061
GRMZM2G055844	cl5953_1	LOC100191370 (cl5953_1), mRNA	zma:100191370	100191370			306	215	222	203	228	173	249	257	234	278	252	263	163	173	140	209	199	162
GRMZM2G131243	IDP1960	LOC100191371	zma:100191371	100191371			119	74	88	101	173	135	71	125	108	302	195	219	186	173	164	175	202	132
GRMZM2G021998	LOC100191372	hypothetical protein LOC100191372 (LOC100191372), mRNA	zma:100191372	100191372			1611	2001	2247	2330	3382	2446	3567	2997	2699	3672	2588	4253	1986	2368	1926	2090	2288	2280
GRMZM2G046098	LOC100191373	hypothetical protein LOC100191373 (LOC100191373), mRNA	zma:100191373	100191373	LCV2	like COV 2 \\ like COV 2 (LCV2); CONTAINS InterPro DOMAIN/s: Protein of unknown function DUF502 (InterPro:IPR007462); BEST Arabidopsis thaliana protein match is: Protein of unknown function (DUF502) (TAIR:AT2G20120.1); Has 2432 Blast hits to 2432 proteins in 576 species: Archae - 20; Bacteria - 1089; Metazoa - 1; Fungi - 0; Plants - 154; Viruses - 0; Other Eukaryotes - 1168 (source: NCBI BLink).	283	134	164	65	89	50	109	97	68	218	285	120	77	112	68	123	82	85
GRMZM2G097421	pco114417	LOC100191374 (pco114417), mRNA	zma:100191374	100191374	AT4G38730	Protein of unknown function (DUF803) \\ Protein of unknown function (DUF803); CONTAINS InterPro DOMAIN/s: Protein of unknown function DUF803 (InterPro:IPR008521); BEST Arabidopsis thaliana protein match is: Protein of unknown function (DUF803) (TAIR:AT2G21120.1); Has 1281 Blast hits to 1255 proteins in 234 species: Archae - 0; Bacteria - 123; Metazoa - 451; Fungi - 355; Plants - 247; Viruses - 0;…	784	594	778	301	559	399	361	509	432	738	837	476	274	380	337	330	318	287
GRMZM2G017077	LOC100191375	hypothetical protein LOC100191375 (LOC100191375), mRNA	zma:100191375	100191375			661	464	741	220	380	236	328	317	187	422	663	448	172	205	253	233	197	186
GRMZM2G171745	LOC100191376	hypothetical protein LOC100191376 (LOC100191376), mRNA	zma:100191376	100191376	FUS5	Proteasome component (PCI) domain protein \\ encodes a phosphoprotein that is a subunit of the COP9 signalosome. Mutants exhibit constitutive photomorphogenic phenotype. \\ FUSCA 5 (FUS5); CONTAINS InterPro DOMAIN/s: Proteasome component (PCI) domain (InterPro:IPR000717); Has 689 Blast hits to 689 proteins in 163 species: Archae - 0; Bacteria - 0; Metazoa - 405; Fungi - 166; Plants - 80; Viruses …	1562	1015	1372	559	1036	577	720	548	404	1261	1819	1048	520	651	624	602	569	486
GRMZM2G102548	pco083348	LOC100191377 (pco083348), mRNA	zma:100191377	100191377	AT4G31790	Tetrapyrrole (Corrin/Porphyrin) Methylases \\ Tetrapyrrole (Corrin/Porphyrin) Methylases; FUNCTIONS IN: methyltransferase activity, diphthine synthase activity; INVOLVED IN: peptidyl-diphthamide biosynthetic process from peptidyl-histidine, metabolic process; LOCATED IN: cellular_component unknown; EXPRESSED IN: 22 plant structures; EXPRESSED DURING: 13 growth stages; CONTAINS InterPro DOMAIN/s: …	753	493	426	192	194	194	243	265	225	418	685	510	108	127	141	120	168	137
GRMZM2G133941	LOC100191378	hypothetical protein LOC100191378 (LOC100191378), mRNA	zma:100191378	100191378	AT1G16840	unknown protein; BEST Arabidopsis thaliana protein match is: unknown protein (TAIR:AT1G78890.1); Has 71 Blast hits to 71 proteins in 12 species: Archae - 0; Bacteria - 0; Metazoa - 0; Fungi - 0; Plants - 71; Viruses - 0; Other Eukaryotes - 0 (source: NCBI BLink).	306	229	267	126	231	151	178	185	144	324	270	234	144	159	125	189	227	197
GRMZM2G082207	LOC100191379	hypothetical protein LOC100191379 (LOC100191379), mRNA	zma:100191379	100191379			224	250	183	124	154	122	155	205	178	144	148	217	75	126	79	124	147	137
GRMZM2G083222	LOC100191380	hypothetical protein LOC100191380 (LOC100191380), mRNA	zma:100191380	100191380			78	89	95	28	27	22	88	88	37	106	118	86	80	71	51	57	49	50
GRMZM2G158462	uaz7c01c01	hypothetical protein LOC100191381 (LOC100191381), mRNA	zma:100191381	100191381	RBP31	31-kDa RNA binding protein \\ Encodes a chloroplast RNA-binding protein. A substrate of the type III effector HopU1 (mono-ADP-ribosyltransferase). Required for editing and stability of specific chloroplast mRNAs. \\ 31-kDa RNA binding protein (RBP31); FUNCTIONS IN: RNA binding, poly(U) RNA binding; INVOLVED IN: RNA modification, RNA processing, innate immune response; LOCATED IN: thylakoid, chlor…	403	257	255	64	105	68	143	145	90	324	376	808	190	241	175	192	275	202
GRMZM2G122800	LOC100191382	hypothetical protein LOC100191382	zma:100191382	100191382			589	316	562	277	631	328	475	442	267	479	632	340	292	354	309	357	330	288
GRMZM2G126832	pco111635	LOC100191383 (pco111635), mRNA	zma:100191383	100191383			398	245	390	330	362	274	542	504	335	420	501	378	225	365	285	395	384	321
GRMZM2G039029	si605080a10b	LOC100191384 (si605080a10b), mRNA	zma:100191384	100191384			87	123	75	124	144	123	95	109	104	107	115	114	48	68	61	92	106	84
GRMZM2G438524	LOC100191385	hypothetical protein LOC100191385 (LOC100191385), mRNA	zma:100191385	100191385	AT5G46580	pentatricopeptide (PPR) repeat-containing protein \\ pentatricopeptide (PPR) repeat-containing protein; INVOLVED IN: biological_process unknown; LOCATED IN: chloroplast; EXPRESSED IN: 23 plant structures; EXPRESSED DURING: 13 growth stages; CONTAINS InterPro DOMAIN/s: Pentatricopeptide repeat (InterPro:IPR002885), Smr protein/MutS2 C-terminal (InterPro:IPR002625); BEST Arabidopsis thaliana protei…	248	199	221	113	123	91	213	195	160	275	204	256	205	296	207	323	332	250
GRMZM2G475743	LOC100191386	hypothetical protein LOC100191386	zma:100191386	100191386			73	63	66	38	67	36	64	46	49	54	32	72	39	39	31	40	64	50
GRMZM2G164185	LOC100191387	hypothetical protein LOC100191387 (LOC100191387), mRNA	zma:100191387	100191387	ATB BETA	Protein phosphatase 2A, regulatory subunit PR55 \\ type 2A protein serine/threonine phosphatase 55 kDa B \\ ATB BETA; CONTAINS InterPro DOMAIN/s: WD40 repeat-like-containing domain (InterPro:IPR011046), Protein phosphatase 2A, regulatory subunit PR55 (InterPro:IPR000009), Protein phosphatase 2A, regulatory subunit PR55, conserved site (InterPro:IPR018067), WD40 repeat, conserved site (InterPro:IP…	923	627	956	328	544	282	478	404	241	1077	1662	669	300	477	398	426	365	329
GRMZM2G013176	csu909	LOC100191388 (csu909), mRNA	zma:100191388	100191388			1056	662	914	607	825	527	704	638	497	736	822	678	278	356	305	377	335	279
GRMZM2G308083	LOC100191389	hypothetical protein LOC100191389 (LOC100191389), mRNA	zma:100191389	100191389			745	563	605	478	755	545	760	745	553	617	581	572	440	545	498	500	471	363
GRMZM2G147687	exg1	exoglucanase1 (exg1), mRNA	zma:100191390	100191390	AT5G20950	Glycosyl hydrolase family protein \\ Glycosyl hydrolase family protein; FUNCTIONS IN: hydrolase activity, hydrolyzing O-glycosyl compounds; INVOLVED IN: carbohydrate metabolic process; LOCATED IN: cell wall, membrane, plant-type cell wall; EXPRESSED IN: 25 plant structures; EXPRESSED DURING: 13 growth stages; CONTAINS InterPro DOMAIN/s: Glycoside hydrolase, family 3, N-terminal (InterPro:IPR00176…	7929	5847	6457	4915	4990	4440	4447	4358	4161	3392	2990	5046	2117	2139	1772	2199	2673	2499
GRMZM2G031311	pco142331	LOC100191391 (pco142331), mRNA	zma:100191391	100191391			716	486	516	178	207	169	385	326	292	381	355	335	205	334	197	291	358	295
GRMZM2G090573	IDP1638	hypothetical protein LOC100191392 (LOC100191392), mRNA	zma:100191392	100191392	EXO84B	exocyst complex component 84B \\ Encodes a member of the exocyst complex gene family. The exocyst is a protein complex involved in tethering vesicles to the plasma membrane during regulated or polarized secretion. \\ exocyst complex component 84B (EXO84B); LOCATED IN: cytosol, plasma membrane; EXPRESSED IN: 23 plant structures; EXPRESSED DURING: 13 growth stages; CONTAINS InterPro DOMAIN/s: Vps51…	1223	873	1015	797	1170	685	1053	895	627	964	955	941	710	790	670	681	686	570
GRMZM5G890919	LOC100191393	hypothetical protein LOC100191393 (LOC100191393), mRNA	zma:100191393	100191393			5	3	5	0	0	0	3	1	2	16	15	27	2	11	4	10	14	13
GRMZM2G447090	LOC100191393	hypothetical protein LOC100191393 (LOC100191393), mRNA	zma:100191393	100191393			34	35	17	13	10	7	10	12	14	11	8	16	7	8	7	14	17	15
GRMZM2G476699	LOC100191394	hypothetical protein LOC100191394 (LOC100191394), mRNA	zma:100191394	100191394			44	41	38	70	73	80	132	108	91	65	51	59	53	102	96	85	152	123
GRMZM2G118743	LOC100191395	hypothetical protein LOC100191395 (LOC100191395), mRNA	zma:100191395	100191395	ALF4	aberrant lateral root formation 4 \\ alf4-1 prevents initiation of lateral roots. Cannot be rescued by IAA. Protein belongs to a plant-specific gene family and is localized to the nucleus. \\ ABERRANT LATERAL ROOT FORMATION 4 (ALF4); CONTAINS InterPro DOMAIN/s: Uncharacterised protein family, YAP/Alf4/glomulin (InterPro:IPR013877); Has 56 Blast hits to 55 proteins in 23 species: Archae - 0; Bacte…	882	535	807	319	574	390	430	355	285	787	1056	604	325	413	404	344	321	302
GRMZM2G306079	LOC100191396	hypothetical protein LOC100191396 (LOC100191396), mRNA	zma:100191396	100191396	AT2G23780	RING/U-box superfamily protein \\ RING/U-box superfamily protein; FUNCTIONS IN: zinc ion binding; EXPRESSED IN: 22 plant structures; EXPRESSED DURING: 14 growth stages; CONTAINS InterPro DOMAIN/s: Zinc finger, RING-type, conserved site (InterPro:IPR017907), Zinc finger, RING-type (InterPro:IPR001841), Zinc finger, C3HC4 RING-type (InterPro:IPR018957); BEST Arabidopsis thaliana protein match is: R…	653	564	641	815	1210	812	857	637	536	663	814	596	391	601	479	611	573	485
GRMZM2G087495	LOC100191397	hypothetical protein LOC100191397 (LOC100191397), mRNA	zma:100191397	100191397	AT4G20770	Pentatricopeptide repeat (PPR) superfamily protein \\ Pentatricopeptide repeat (PPR) superfamily protein; FUNCTIONS IN: molecular_function unknown; INVOLVED IN: biological_process unknown; LOCATED IN: mitochondrion; CONTAINS InterPro DOMAIN/s: Pentatricopeptide repeat (InterPro:IPR002885); BEST Arabidopsis thaliana protein match is: Pentatricopeptide repeat (PPR) superfamily protein (TAIR:AT3G023…	235	157	202	60	96	61	83	80	50	77	141	102	27	43	27	45	30	44
GRMZM2G086389	LOC100191398	hypothetical protein LOC100191398 (LOC100191398), mRNA	zma:100191398	100191398			1276	841	1123	534	870	615	850	857	572	727	1037	645	570	701	683	834	680	554
GRMZM2G071147	LOC100191399	hypothetical protein LOC100191399 (LOC100191399), mRNA	zma:100191399	100191399			610	418	637	356	430	301	526	509	366	463	456	512	448	471	387	487	407	381
GRMZM2G036134	cl16097_1	LOC100191400 (cl16097_1), mRNA	zma:100191400	100191400			178	147	134	113	119	112	36	35	30	103	118	114	33	30	37	27	39	20
GRMZM2G028685	LOC100191401	hypothetical protein LOC100191401 (LOC100191401), mRNA	zma:100191401	100191401	AT3G21480	BRCT domain-containing DNA repair protein \\ BRCT domain-containing DNA repair protein; FUNCTIONS IN: molecular_function unknown; INVOLVED IN: biological_process unknown; LOCATED IN: intracellular; CONTAINS InterPro DOMAIN/s: BRCT (InterPro:IPR001357); BEST Arabidopsis thaliana protein match is: BRCT domain-containing DNA repair protein (TAIR:AT4G03130.1); Has 730 Blast hits to 680 proteins in 20…	62	26	113	38	76	35	45	57	28	96	110	109	33	42	41	32	16	32
GRMZM2G172647	LOC100191402	hypothetical protein LOC100191402	zma:100191402	100191402	AT2G43240	Nucleotide-sugar transporter family protein \\ Nucleotide-sugar transporter family protein; FUNCTIONS IN: nucleotide-sugar transmembrane transporter activity, sugar:hydrogen symporter activity; INVOLVED IN: carbohydrate transport, nucleotide-sugar transport; LOCATED IN: integral to membrane, Golgi membrane; CONTAINS InterPro DOMAIN/s: Nucleotide-sugar transporter (InterPro:IPR007271), UDP/CMP-sug…	301	233	215	72	117	90	99	126	145	249	328	261	118	142	111	129	140	140
GRMZM2G012178	LOC100191403	hypothetical protein LOC100191403 (LOC100191403), mRNA	zma:100191403	100191403	AT4G33945	ARM repeat superfamily protein \\ ARM repeat superfamily protein; FUNCTIONS IN: binding; INVOLVED IN: biological_process unknown; LOCATED IN: cellular_component unknown; EXPRESSED IN: cotyledon; CONTAINS InterPro DOMAIN/s: Armadillo-like helical (InterPro:IPR011989), Armadillo (InterPro:IPR000225), Armadillo-type fold (InterPro:IPR016024); Has 30201 Blast hits to 17322 proteins in 780 species: Ar…	907	815	1187	666	915	632	704	801	630	1246	1332	1237	489	651	563	594	604	521
GRMZM2G464382	LOC100191404	hypothetical protein LOC100191404 (LOC100191404), mRNA	zma:100191404	100191404	EXO70A1	exocyst subunit exo70 family protein A1 \\ AtEXO70A1 is a member of EXO70 gene family, putative exocyst subunits, conserved in land plants. Arabidopsis thaliana contains 23 putative EXO70 genes, which can be classified into nine clusters on the phylogenetic tree \\ exocyst subunit exo70 family protein A1 (EXO70A1); INVOLVED IN: lateral root morphogenesis, mucilage biosynthetic process involved in…	5	10	26	17	27	18	30	24	8	95	132	60	37	41	53	33	30	37
GRMZM2G019171	LOC100191405	hypothetical protein LOC100191405 (LOC100191405), mRNA	zma:100191405	100191405	AT1G14330	Galactose oxidase/kelch repeat superfamily protein \\ Galactose oxidase/kelch repeat superfamily protein; CONTAINS InterPro DOMAIN/s: Galactose oxidase/kelch, beta-propeller (InterPro:IPR011043), Kelch repeat type 1 (InterPro:IPR006652), Kelch related (InterPro:IPR013089), Kelch-type beta propeller (InterPro:IPR015915); BEST Arabidopsis thaliana protein match is: Galactose oxidase/kelch repeat su…	620	397	485	244	337	232	333	308	221	592	445	368	345	442	309	328	423	232
GRMZM2G141922	IDP689	hypothetical protein LOC100191406 (LOC100191406), mRNA	zma:100191406	100191406	XBAT31	XB3 ortholog 1 in Arabidopsis thaliana \\ XB3 ortholog 1 in Arabidopsis thaliana (XBAT31); FUNCTIONS IN: zinc ion binding; EXPRESSED IN: 24 plant structures; EXPRESSED DURING: 15 growth stages; CONTAINS InterPro DOMAIN/s: Zinc finger, RING-type (InterPro:IPR001841), Ankyrin repeat-containing domain (InterPro:IPR020683), Ankyrin repeat (InterPro:IPR002110); BEST Arabidopsis thaliana protein match …	884	483	508	325	428	289	641	597	543	872	1032	883	918	1125	1032	1262	1326	1236
GRMZM2G112659	LOC100191407	hypothetical protein LOC100191407 (LOC100191407), mRNA	zma:100191407	100191407	TTL3	tetratricopetide-repeat thioredoxin-like 3 \\ Encodes a member of the TTL family and contains a thioredoxin like domain and three tandom TPRs. Interacts physically with BRL2/VH1 and appears to play a role in brassiosteroid and auxin signaling. \\ tetratricopetide-repeat thioredoxin-like 3 (TTL3); FUNCTIONS IN: binding; INVOLVED IN: brassinosteroid mediated signaling pathway, auxin mediated signal…	370	242	364	141	205	141	213	199	142	432	443	329	176	183	149	167	180	140
GRMZM2G135089	LOC100191407	hypothetical protein LOC100191407 (LOC100191407), mRNA	zma:100191407	100191407	TTL3	tetratricopetide-repeat thioredoxin-like 3 \\ Encodes a member of the TTL family and contains a thioredoxin like domain and three tandom TPRs. Interacts physically with BRL2/VH1 and appears to play a role in brassiosteroid and auxin signaling. \\ tetratricopetide-repeat thioredoxin-like 3 (TTL3); FUNCTIONS IN: binding; INVOLVED IN: brassinosteroid mediated signaling pathway, auxin mediated signal…	264	122	172	74	108	78	103	90	102	261	360	221	88	111	103	107	90	110
GRMZM2G166612	LOC100191407	hypothetical protein LOC100191407 (LOC100191407), mRNA	zma:100191407	100191407	TTL3	tetratricopetide-repeat thioredoxin-like 3 \\ Encodes a member of the TTL family and contains a thioredoxin like domain and three tandom TPRs. Interacts physically with BRL2/VH1 and appears to play a role in brassiosteroid and auxin signaling. \\ tetratricopetide-repeat thioredoxin-like 3 (TTL3); FUNCTIONS IN: binding; INVOLVED IN: brassinosteroid mediated signaling pathway, auxin mediated signal…	247	165	229	72	133	72	117	82	76	239	278	218	84	114	102	94	87	109
GRMZM2G153815	LOC100191408	hypothetical protein LOC100191408 (LOC100191408), mRNA	zma:100191408	100191408	MTHSC70-2	mitochondrial HSO70 2 \\ heat shock protein 70 (Hsc70-5); nuclear \\ mitochondrial HSO70 2 (MTHSC70-2); FUNCTIONS IN: ATP binding; INVOLVED IN: protein folding, response to cadmium ion, response to salt stress, response to virus, response to heat; LOCATED IN: mitochondrion, cell wall, plasma membrane, chloroplast, mitochondrial matrix; EXPRESSED IN: 26 plant structures; EXPRESSED DURING: 16 growt…	8856	6259	7411	4072	5783	3954	6320	5869	4688	10182	14584	12414	3396	4770	3829	4236	3734	3323
GRMZM2G033267	Orphan23	hypothetical protein LOC100191409 (LOC100191409), mRNA	zma:100191409	100191409	AT5G66560	Phototropic-responsive NPH3 family protein \\ Phototropic-responsive NPH3 family protein; FUNCTIONS IN: signal transducer activity; INVOLVED IN: response to light stimulus; LOCATED IN: plasma membrane; EXPRESSED IN: 22 plant structures; EXPRESSED DURING: 13 growth stages; CONTAINS InterPro DOMAIN/s: NPH3 (InterPro:IPR004249), BTB/POZ fold (InterPro:IPR011333), BTB/POZ-like (InterPro:IPR000210); B…	375	226	206	146	152	101	118	117	98	164	100	151	92	58	57	54	97	74
GRMZM2G162798	LOC100191410	hypothetical protein LOC100191410 (LOC100191410), mRNA	zma:100191410	100191410			492	338	626	456	739	497	650	540	461	579	676	492	355	552	475	491	471	363
GRMZM2G364069	cdj2	hypothetical protein LOC100191411 (LOC100191411), mRNA	zma:100191411	100191411	J2	DNAJ homologue 2 \\ Co-chaperonin similar to E. coli DnaJ \\ DNAJ homologue 2 (J2); FUNCTIONS IN: unfolded protein binding, heat shock protein binding, ATP binding; INVOLVED IN: protein folding, response to salt stress; LOCATED IN: plasma membrane; EXPRESSED IN: 24 plant structures; EXPRESSED DURING: 15 growth stages; CONTAINS InterPro DOMAIN/s: Molecular chaperone, heat shock protein, Hsp40, Dna…	35364	28763	31822	22492	36028	23658	40368	34989	24928	25458	28223	25450	22416	29700	25767	34459	31600	27040
GRMZM2G409974	LOC100191412	hypothetical protein LOC100191412 (LOC100191412), mRNA	zma:100191412	100191412			405	377	355	178	232	157	337	278	195	407	444	333	265	244	221	232	227	201
GRMZM2G118433	cl41895_1b	LOC100191413 (cl41895_1b), mRNA	zma:100191413	100191413	AT4G12700	unknown protein; BEST Arabidopsis thaliana protein match is: unknown protein (TAIR:AT2G04280.1); Has 136 Blast hits to 136 proteins in 17 species: Archae - 0; Bacteria - 0; Metazoa - 0; Fungi - 0; Plants - 125; Viruses - 0; Other Eukaryotes - 11 (source: NCBI BLink).	631	392	390	249	353	249	582	549	477	326	381	353	331	359	302	474	427	394
GRMZM2G107565	pco113960a	LOC100191414 (pco113960a), mRNA	zma:100191414	100191414			860	635	748	489	719	576	698	672	619	715	531	683	417	509	361	490	590	427
GRMZM2G380184	LOC100191415	hypothetical protein LOC100191415 (LOC100191415), mRNA	zma:100191415	100191415	CUL3	cullin 3 \\ Cullin, putative, similar to Cullin homolog 3 (CUL-3) SP:Q13618, GI:3639052 from (Homo sapiens); contains Pfam profile PF00888: Cullin family. Interacts with other components of E3 ligase complex suggesting it functions in RUB-modification. Forms complexes with BTB domain proteins forming a novel class of E3-based ubiquitin protein-ligase complexes. Mutant is early flowering and has a…	1095	905	1010	490	730	503	689	690	468	1221	1365	1162	581	800	664	606	649	514
GRMZM2G380177	LOC100191415	hypothetical protein LOC100191415 (LOC100191415), mRNA	zma:100191415	100191415	CUL3	cullin 3 \\ Cullin, putative, similar to Cullin homolog 3 (CUL-3) SP:Q13618, GI:3639052 from (Homo sapiens); contains Pfam profile PF00888: Cullin family. Interacts with other components of E3 ligase complex suggesting it functions in RUB-modification. Forms complexes with BTB domain proteins forming a novel class of E3-based ubiquitin protein-ligase complexes. Mutant is early flowering and has a…	70	54	86	41	80	41	70	53	29	65	89	40	49	71	71	61	76	60
GRMZM2G140201	AY107018	LOC100191416 (AY107018), mRNA	zma:100191416	100191416			1036	1005	593	228	325	224	1287	1290	1152	378	401	510	407	421	267	1001	907	982
GRMZM2G141202	LOC100191417	hypothetical protein LOC100191417 (LOC100191417), mRNA	zma:100191417	100191417			37	27	41	18	29	24	21	25	20	40	49	41	10	18	13	17	15	14
GRMZM2G035503	LOC100191418	hypothetical protein LOC100191418 (LOC100191418), mRNA	zma:100191418	100191418	AT1G78060	Glycosyl hydrolase family protein \\ Glycosyl hydrolase family protein; FUNCTIONS IN: hydrolase activity, hydrolyzing O-glycosyl compounds; INVOLVED IN: carbohydrate metabolic process; LOCATED IN: apoplast, cell wall, chloroplast, plant-type cell wall; EXPRESSED IN: 22 plant structures; EXPRESSED DURING: 13 growth stages; CONTAINS InterPro DOMAIN/s: Glycoside hydrolase, family 3, N-terminal (Inte…	587	399	338	227	279	234	749	709	613	224	292	338	248	494	340	594	719	606
GRMZM2G087719	pco143261(678)	hypothetical protein LOC100191419	zma:100191419	100191419	AT1G51200	A20/AN1-like zinc finger family protein \\ A20/AN1-like zinc finger family protein; FUNCTIONS IN: DNA binding, zinc ion binding; INVOLVED IN: biological_process unknown; LOCATED IN: cellular_component unknown; EXPRESSED IN: 24 plant structures; EXPRESSED DURING: 15 growth stages; CONTAINS InterPro DOMAIN/s: Zinc finger, AN1-type (InterPro:IPR000058), Zinc finger, A20-type (InterPro:IPR002653); BE…	2221	1767	2120	1795	2233	1656	1585	1787	1943	3162	2508	3976	1232	1647	1124	1402	2071	1341
GRMZM2G120657	LOC100191420	Putative uncharacterized protein	zma:100191420	100191420			175	307	251	376	478	362	531	489	483	189	127	389	246	338	213	391	407	401
GRMZM2G114899	LOC100191422	hypothetical protein LOC100191422 (LOC100191422), mRNA	zma:100191422	100191422	AT1G77280	Protein kinase protein with adenine nucleotide alpha hydrolases-like domain \\ Protein kinase protein with adenine nucleotide alpha hydrolases-like domain; FUNCTIONS IN: protein serine/threonine kinase activity, protein kinase activity, kinase activity, ATP binding; INVOLVED IN: protein amino acid phosphorylation, response to stress; LOCATED IN: cellular_component unknown; EXPRESSED IN: 16 plant …	112	110	77	68	69	66	47	54	52	47	22	70	56	89	44	56	77	51
GRMZM2G104608	pco082395	Putative uncharacterized protein	zma:100191423	100191423			424	315	416	198	364	230	242	197	144	254	411	175	113	150	149	156	134	102
GRMZM2G158197	LOC100191424	hypothetical protein LOC100191424 (LOC100191424), mRNA	zma:100191424	100191424	AT5G02970	alpha/beta-Hydrolases superfamily protein \\ alpha/beta-Hydrolases superfamily protein; CONTAINS InterPro DOMAIN/s: Alpha/beta hydrolase fold-1 (InterPro:IPR000073); BEST Arabidopsis thaliana protein match is: alpha/beta-Hydrolases superfamily protein (TAIR:AT3G09690.2); Has 911 Blast hits to 905 proteins in 207 species: Archae - 6; Bacteria - 480; Metazoa - 9; Fungi - 40; Plants - 329; Viruses -…	1679	1179	1257	738	894	713	1361	1201	1104	1142	1493	831	503	686	596	701	598	513
GRMZM2G357034	LOC100191425	hypothetical protein LOC100191425 (LOC100191425), mRNA	zma:100191425	100191425	WBC19	white-brown complex homolog 19 \\ Encodes a vacuole localized protein of the ABC transporter White-Brown Complex (WBC) family. When overexpressed in planta, confers resistance to kanamycin. \\ white-brown complex homolog 19 (WBC19); CONTAINS InterPro DOMAIN/s: ATPase, AAA+ type, core (InterPro:IPR003593), ABC transporter-like (InterPro:IPR003439), ABC-2 type transporter (InterPro:IPR013525), ABC …	5	5	1	1	1	2	3	0	0	8	14	8	1	0	1	2	1	3
GRMZM2G053574	AY110113	LOC100191426 (AY110113), mRNA	zma:100191426	100191426	AT4G15420	Ubiquitin fusion degradation UFD1 family protein \\ Ubiquitin fusion degradation UFD1 family protein; FUNCTIONS IN: peptidase activity, zinc ion binding; INVOLVED IN: proteolysis, ubiquitin-dependent protein catabolic process; LOCATED IN: intracellular; EXPRESSED IN: 23 plant structures; EXPRESSED DURING: 15 growth stages; CONTAINS InterPro DOMAIN/s: Zinc finger, C2H2-like (InterPro:IPR015880), P…	1201	1023	1289	1500	2265	1548	1695	1364	870	2415	2879	2221	890	1447	1402	1847	1431	1285
GRMZM2G034276	LOC100191427	Transcribed locus, moderately similar to XP_002467009.1 hypothetical protein SORBIDRAFT_01g018220 [Sorghum bicolor]	zma:100191427	100191427	AT1G61030	WAPL (Wings apart-like protein regulation of heterochromatin) protein \\ WAPL (Wings apart-like protein regulation of heterochromatin) protein; BEST Arabidopsis thaliana protein match is: WAPL (Wings apart-like protein regulation of heterochromatin) protein (TAIR:AT1G11060.1); Has 250 Blast hits to 190 proteins in 72 species: Archae - 0; Bacteria - 2; Metazoa - 174; Fungi - 3; Plants - 50; Viruse…	1525	972	1644	926	1421	1004	969	889	652	1678	2022	1258	712	1063	909	1039	998	923
AC208440.3_FG003	LOC100191427	Transcribed locus, moderately similar to XP_002467009.1 hypothetical protein SORBIDRAFT_01g018220 [Sorghum bicolor]	zma:100191427	100191427	AT1G61030	WAPL (Wings apart-like protein regulation of heterochromatin) protein \\ WAPL (Wings apart-like protein regulation of heterochromatin) protein; BEST Arabidopsis thaliana protein match is: WAPL (Wings apart-like protein regulation of heterochromatin) protein (TAIR:AT1G11060.1); Has 250 Blast hits to 190 proteins in 72 species: Archae - 0; Bacteria - 2; Metazoa - 174; Fungi - 3; Plants - 50; Viruse…	554	403	561	302	549	281	381	371	261	530	674	422	302	332	330	337	319	329
GRMZM2G075019	LOC100191428	hypothetical protein LOC100191428 (LOC100191428), mRNA	zma:100191428	100191428	AT2G38970	Zinc finger (C3HC4-type RING finger) family protein \\ Zinc finger (C3HC4-type RING finger) family protein; FUNCTIONS IN: ubiquitin-protein ligase activity, zinc ion binding; EXPRESSED IN: 22 plant structures; EXPRESSED DURING: 13 growth stages; CONTAINS InterPro DOMAIN/s: Zinc finger, RING-type (InterPro:IPR001841), Zinc finger, C3HC4 RING-type (InterPro:IPR018957), von Willebrand factor, type A…	355	158	336	383	536	327	260	198	140	209	359	234	110	145	171	265	211	239
GRMZM2G163861	LOC100191429	hypothetical protein LOC100191429 (LOC100191429), mRNA	zma:100191429	100191429			687	491	515	425	478	409	692	693	561	877	1058	868	564	1048	604	822	836	758
GRMZM2G329181	LOC100191430	hypothetical protein LOC100191430 (LOC100191430), mRNA	zma:100191430	100191430	FLA16	FASCICLIN-like arabinogalactan protein 16 precursor \\ FASCICLIN-like arabinogalactan protein 16 precursor (FLA16); INVOLVED IN: cell adhesion; LOCATED IN: endomembrane system; EXPRESSED IN: 22 plant structures; EXPRESSED DURING: 13 growth stages; CONTAINS InterPro DOMAIN/s: FAS1 domain (InterPro:IPR000782); BEST Arabidopsis thaliana protein match is: FASCICLIN-like arabinogalactan protein 15 pre…	1042	1210	894	1310	1543	1233	1323	1735	1793	1567	1114	2540	1003	1473	966	2006	3194	2604
GRMZM2G178014	pco078122a	LOC100191431 (pco078122a), mRNA	zma:100191431	100191431	AT1G32190	alpha/beta-Hydrolases superfamily protein \\ alpha/beta-Hydrolases superfamily protein; FUNCTIONS IN: hydrolase activity; INVOLVED IN: N-terminal protein myristoylation; LOCATED IN: plasma membrane; EXPRESSED IN: 14 plant structures; EXPRESSED DURING: 8 growth stages; CONTAINS InterPro DOMAIN/s: Phospholipase/carboxylesterase (InterPro:IPR003140); BEST Arabidopsis thaliana protein match is: alpha…	497	243	303	279	358	266	632	532	462	506	479	425	326	436	318	489	551	483
GRMZM2G028190	cl12769_-1(277)	hypothetical protein LOC100191432 (LOC100191432), mRNA	zma:100191432	100191432	AT1G80000	CASC3/Barentsz eIF4AIII binding \\ CASC3/Barentsz eIF4AIII binding; CONTAINS InterPro DOMAIN/s: CASC3/Barentsz eIF4AIII binding (InterPro:IPR018545); BEST Arabidopsis thaliana protein match is: CASC3/Barentsz eIF4AIII binding (TAIR:AT1G15280.2); Has 30201 Blast hits to 17322 proteins in 780 species: Archae - 12; Bacteria - 1396; Metazoa - 17338; Fungi - 3422; Plants - 5037; Viruses - 0; Other Euk…	1117	792	1035	730	1014	709	807	708	497	1035	890	957	512	749	640	770	785	643
GRMZM2G059052	LOC100191433	hypothetical protein LOC100191433 (LOC100191433), mRNA	zma:100191433	100191433			0	2	0	1	0	2	2	3	2	0	0	0	0	1	2	4	5	2
GRMZM2G081175	LOC100191434	hypothetical protein LOC100191434 (LOC100191434), mRNA	zma:100191434	100191434			1032	680	745	478	786	488	864	718	566	714	925	667	429	581	488	749	663	679
GRMZM2G459702	si618009d05	LOC100191435	zma:100191435	100191435			265	290	277	125	209	130	206	173	130	222	242	163	79	103	86	82	116	69
GRMZM2G113325	LOC100191436	hypothetical protein LOC100191436 (LOC100191436), mRNA	zma:100191436	100191436	FC2	ferrochelatase 2 \\ Encodes one of two ferrochelatase genes in Arabidopsis. Ferrochelatase is the terminal enzyme of heme biosynthesis. FC-II is speculated to operate in photosynthetic cytochromes \\ ferrochelatase 2 (FC2); FUNCTIONS IN: ferrochelatase activity; INVOLVED IN: heme biosynthetic process; LOCATED IN: chloroplast; EXPRESSED IN: 21 plant structures; EXPRESSED DURING: 13 growth stages; …	361	422	340	217	356	230	194	176	153	118	193	146	81	90	77	106	104	127
GRMZM2G439306	LOC100191437	hypothetical protein LOC100191437 (LOC100191437), mRNA	zma:100191437	100191437	CHX19	cation/H+ exchanger 19 \\ member of Putative Na+/H+ antiporter family \\ cation/H+ exchanger 19 (CHX19); FUNCTIONS IN: monovalent cation:hydrogen antiporter activity, sodium:hydrogen antiporter activity; INVOLVED IN: cation transport; LOCATED IN: integral to membrane; EXPRESSED IN: 23 plant structures; EXPRESSED DURING: 12 growth stages; CONTAINS InterPro DOMAIN/s: Cation/H+ exchanger (InterPro:I…	0	0	0	0	0	0	0	0	0	0	0	0	0	0	0	0	0	0
GRMZM2G145109	LOC100191438	hypothetical protein LOC100191438 (LOC100191438), mRNA	zma:100191438	100191438			8	40	12	5	2	11	14	20	11	1	20	8	18	8	13	11	17	7
GRMZM2G095209	LOC100191439	hypothetical protein LOC100191439 (LOC100191439), mRNA	zma:100191439	100191439			284	268	316	358	477	372	404	354	263	292	282	347	115	280	266	296	400	237
GRMZM2G159720	gpm714b	LOC100191440 (gpm714b), mRNA	zma:100191440	100191440	AT5G53150	DNAJ heat shock N-terminal domain-containing protein \\ DNAJ heat shock N-terminal domain-containing protein; FUNCTIONS IN: unfolded protein binding, heat shock protein binding; INVOLVED IN: protein folding; LOCATED IN: cellular_component unknown; EXPRESSED IN: 24 plant structures; EXPRESSED DURING: 15 growth stages; CONTAINS InterPro DOMAIN/s: Molecular chaperone, heat shock protein, Hsp40, DnaJ…	867	575	619	246	433	285	582	544	346	622	686	503	406	513	431	547	476	402
GRMZM2G138421	LOC100191441	hypothetical protein LOC100191441 (LOC100191441), mRNA	zma:100191441	100191441	SPL1	squamosa promoter binding protein-like 1 \\ member of SPL gene family, encodes DNA binding proteins and putative transcription factors. All have the SBP-box, which encodes the SBP-domain, required for and sufficient for interaction with DNA. \\ squamosa promoter binding protein-like 1 (SPL1); FUNCTIONS IN: DNA binding, sequence-specific DNA binding transcription factor activity; INVOLVED IN: regu…	963	1048	1125	667	981	647	833	788	599	1189	1062	937	626	881	667	705	787	619
GRMZM2G351387	pco064289b	LOC100191442 (pco064289b), mRNA	zma:100191442	100191442			1242	1051	1164	921	998	912	1171	1004	905	553	499	662	576	678	535	705	752	679
GRMZM2G029370	pco125063	LOC100191443 (pco125063), mRNA	zma:100191443	100191443			1645	928	1257	1352	1813	1300	1529	1227	1040	1469	1436	1274	905	1350	999	1501	1540	1306
GRMZM2G140342	cl10049_-2	LOC100191444 (cl10049_-2), mRNA	zma:100191444	100191444			975	657	788	292	515	327	553	423	361	736	949	686	333	452	310	434	359	352
GRMZM2G080828	LOC100191445	hypothetical protein LOC100191445 (LOC100191445), mRNA	zma:100191445	100191445	DELTA-OAT	ornithine-delta-aminotransferase \\ Encodes an ornithine delta-aminotransferase that is transcriptionally up-regulated in young seedlings and in response to salt stress. It is unlikely to play a role in salt-stress-induced proline accumulation, however, it appears to participate in arginine and ornithine catabolism. \\ ornithine-delta-aminotransferase (DELTA-OAT); FUNCTIONS IN: ornithine-oxo-acid…	8831	8451	9564	6591	11946	7072	7436	5905	4144	3093	3553	2219	1195	4395	1443	2603	1377	1762
GRMZM2G134332	LOC100191446	hypothetical protein LOC100191446 (LOC100191446), mRNA	zma:100191446	100191446			76	49	71	10	16	12	19	12	26	26	13	19	23	8	2	9	10	8
GRMZM2G472565	cl9072_1(438)	Hypothetical protein LOC100191447	zma:100191447	100191447			0	0	0	0	0	2	0	0	0	0	0	0	0	0	0	0	0	0
GRMZM2G172021	LOC100191448	hypothetical protein LOC100191448 (LOC100191448), mRNA	zma:100191448	100191448			545	447	459	491	687	439	541	572	461	631	625	592	329	527	361	436	481	367
GRMZM2G030284	pco098137	hypothetical protein LOC100191450	zma:100191450	100191450	PLE	Microtubule associated protein (MAP65/ASE1) family protein \\ Mutant has defective roots. Essential for giant cell ontogenesis. Role in organizing the mitotic microtubule array during both early and late mitosis in all plant organs. \\ PLEIADE (PLE); CONTAINS InterPro DOMAIN/s: Microtubule-associated protein, MAP65/ASE1-type (InterPro:IPR007145); BEST Arabidopsis thaliana protein match is: microt…	396	287	277	112	202	121	105	94	70	429	550	532	137	182	126	98	100	92
AC208327.4_FG006	pco120288	LOC100191451 (pco120288), mRNA	zma:100191451	100191451	AT1G71070	Core-2/I-branching beta-1,6-N-acetylglucosaminyltransferase family protein \\ Core-2/I-branching beta-1,6-N-acetylglucosaminyltransferase family protein; FUNCTIONS IN: transferase activity, transferring glycosyl groups, acetylglucosaminyltransferase activity; INVOLVED IN: carbohydrate biosynthetic process; LOCATED IN: endomembrane system, membrane; EXPRESSED IN: 22 plant structures; EXPRESSED DUR…	401	395	375	372	549	371	432	444	367	627	588	548	255	381	313	438	515	328
GRMZM2G015767	LOC100191452	hypothetical protein LOC100191452 (LOC100191452), mRNA	zma:100191452	100191452	PTR2	peptide transporter 2 \\ Encodes a di- and tri-peptide transporter that recognizes a variety of different amino acid combinations. Expression of the transcripts for this gene can be detected in the embryo through in situ hybridization. This protein does not have nitrate transporter activity based on oocyte transport assays. \\ peptide transporter 2 (PTR2); FUNCTIONS IN: dipeptide transporter acti…	23	24	32	50	49	44	169	194	171	17	23	34	87	128	83	167	144	151
GRMZM2G145854	LOC100191453	hypothetical protein LOC100191453 (LOC100191453), mRNA	zma:100191453	100191453	EMB1467	NADH-ubiquinone dehydrogenase, mitochondrial, putative \\ Encodes a subunit of the 400 kDa subcomplex of the mitochondrial NADH dehydrogenase (complex I). The protein has been isolated in the male gametophyte. \\ embryo defective 1467 (EMB1467); FUNCTIONS IN: in 6 functions; INVOLVED IN: response to oxidative stress, photorespiration, embryo development ending in seed dormancy; LOCATED IN: mitoch…	4282	2523	3597	1404	2276	1407	1928	1768	1275	4043	5015	3753	1380	1998	1924	1854	1488	1598
GRMZM2G139828	LOC100191454	hypothetical protein LOC100191454 (LOC100191454), mRNA	zma:100191454	100191454	AT3G16850	Pectin lyase-like superfamily protein \\ Pectin lyase-like superfamily protein; FUNCTIONS IN: polygalacturonase activity; INVOLVED IN: carbohydrate metabolic process; LOCATED IN: vacuole, plant-type cell wall; EXPRESSED IN: 23 plant structures; EXPRESSED DURING: 13 growth stages; CONTAINS InterPro DOMAIN/s: Pectin lyase fold/virulence factor (InterPro:IPR011050), Glycoside hydrolase, family 28 (I…	313	128	222	184	250	163	152	274	238	192	200	218	133	152	111	147	207	173
GRMZM2G122251	gpm678	LOC100191455 (gpm678), mRNA	zma:100191455	100191455	AT5G62680	Major facilitator superfamily protein \\ Major facilitator superfamily protein; FUNCTIONS IN: transporter activity; INVOLVED IN: oligopeptide transport, response to karrikin; LOCATED IN: plasma membrane, membrane; EXPRESSED IN: 23 plant structures; EXPRESSED DURING: 13 growth stages; CONTAINS InterPro DOMAIN/s: Oligopeptide transporter (InterPro:IPR000109), Major facilitator superfamily, general …	577	541	398	467	541	522	434	476	590	599	431	931	509	551	431	753	1016	695
GRMZM2G122767	umc1329	hypothetical protein LOC100191456 (LOC100191456), mRNA	zma:100191456	100191456	AT3G18190	TCP-1/cpn60 chaperonin family protein \\ TCP-1/cpn60 chaperonin family protein; FUNCTIONS IN: unfolded protein binding, ATP binding; INVOLVED IN: response to cadmium ion; EXPRESSED IN: 24 plant structures; EXPRESSED DURING: 15 growth stages; CONTAINS InterPro DOMAIN/s: Chaperonin Cpn60/TCP-1 (InterPro:IPR002423), Chaperone, tailless complex polypeptide 1 (InterPro:IPR017998), Chaperonin TCP-1, co…	1398	859	1142	907	1333	970	1126	1480	1137	1101	1209	1475	725	807	673	927	1002	865
GRMZM5G866423	LOC100191457	hypothetical protein LOC100191457 (LOC100191457), mRNA	zma:100191457	100191457	AT3G43240	ARID/BRIGHT DNA-binding domain-containing protein \\ ARID/BRIGHT DNA-binding domain-containing protein; FUNCTIONS IN: DNA binding, zinc ion binding; LOCATED IN: intracellular; EXPRESSED IN: 21 plant structures; EXPRESSED DURING: 13 growth stages; CONTAINS InterPro DOMAIN/s: Zinc finger, PHD-type (InterPro:IPR001965), Zinc finger, FYVE/PHD-type (InterPro:IPR011011), ARID/BRIGHT DNA-binding domain …	294	231	219	105	125	91	155	106	95	258	232	181	108	182	126	150	144	96
GRMZM2G077295	LOC100191458	Transcribed locus, strongly similar to XP_002466477.1 hypothetical protein SORBIDRAFT_01g008490 [Sorghum bicolor]	zma:100191458	100191458	AT5G43670	Sec23/Sec24 protein transport family protein \\ Sec23/Sec24 protein transport family protein; FUNCTIONS IN: transporter activity, zinc ion binding; INVOLVED IN: intracellular protein transport, transport, ER to Golgi vesicle-mediated transport; LOCATED IN: COPII vesicle coat; EXPRESSED IN: 23 plant structures; EXPRESSED DURING: 13 growth stages; CONTAINS InterPro DOMAIN/s: Sec23/Sec24, helical do…	404	337	407	293	434	314	357	310	246	635	706	560	238	359	289	345	322	227
GRMZM2G159290	LOC100191458	Transcribed locus, strongly similar to XP_002466477.1 hypothetical protein SORBIDRAFT_01g008490 [Sorghum bicolor]	zma:100191458	100191458	AT5G43670	Sec23/Sec24 protein transport family protein \\ Sec23/Sec24 protein transport family protein; FUNCTIONS IN: transporter activity, zinc ion binding; INVOLVED IN: intracellular protein transport, transport, ER to Golgi vesicle-mediated transport; LOCATED IN: COPII vesicle coat; EXPRESSED IN: 23 plant structures; EXPRESSED DURING: 13 growth stages; CONTAINS InterPro DOMAIN/s: Sec23/Sec24, helical do…	292	219	319	420	544	376	323	353	328	446	472	450	189	302	244	261	368	238
GRMZM2G010306	LOC100191459	hypothetical protein LOC100191459 (LOC100191459), mRNA	zma:100191459	100191459			221	171	132	29	54	29	71	38	34	190	258	224	82	97	69	52	52	42
GRMZM2G074122	IDP1621	hypothetical protein LOC100191460	zma:100191460	100191460	PPC3	phosphoenolpyruvate carboxylase 3 \\ Encodes a cytosolic phosphoenolpyruvate carboxylase (PEPC) that has activity when expressed in E.coli. Its mRNA is most abundantly expressed in roots and siliques. PPC3 belongs to the plant-type PEPC family. It can form an enzymatically active complex with a castor bean ortholog of PPC4, which encodes a bacterial-type PEPC. \\ phosphoenolpyruvate carboxylase 3…	3693	2693	3072	1127	1531	1081	2058	2037	1568	3218	3920	3102	2231	2627	2437	2682	2017	1738
GRMZM5G819204	LOC100191461	hypothetical protein LOC100191461 (LOC100191461), mRNA	zma:100191461	100191461			356	240	300	126	220	137	279	186	158	412	498	305	124	179	146	185	158	164
GRMZM2G052569	LOC100191462	hypothetical protein LOC100191462 (LOC100191462), mRNA	zma:100191462	100191462			1415	842	1228	547	706	558	903	861	673	1178	1486	1195	649	674	579	753	689	606
GRMZM2G032003	LOC100191463	hypothetical protein LOC100191463 (LOC100191463), mRNA	zma:100191463	100191463			51889	40219	61233	14314	24792	15258	18994	17122	12879	43261	59854	34545	12293	18562	16917	18957	17472	18893
GRMZM2G059497	LOC100191464	hypothetical protein LOC100191464 (LOC100191464), mRNA	zma:100191464	100191464	AT5G45840	Leucine-rich repeat protein kinase family protein \\ Leucine-rich repeat protein kinase family protein; FUNCTIONS IN: protein serine/threonine kinase activity, protein kinase activity, ATP binding; INVOLVED IN: transmembrane receptor protein tyrosine kinase signaling pathway, protein amino acid phosphorylation; LOCATED IN: endomembrane system; EXPRESSED IN: 22 plant structures; EXPRESSED DURING: …	568	343	493	211	340	201	436	421	311	366	416	262	170	216	162	176	190	123
GRMZM2G159161	Orphan359	hypothetical protein LOC100191465 (LOC100191465), mRNA	zma:100191465	100191465			24	14	12	7	13	10	6	5	2	3	5	8	5	0	2	1	1	4
GRMZM2G001114	umc1433	LOC100191467 (umc1433), mRNA	zma:100191467	100191467			436	307	267	200	270	225	196	213	188	262	255	352	246	283	193	289	279	237
GRMZM2G357873	LOC100191468	hypothetical protein LOC100191468 (LOC100191468), mRNA	zma:100191468	100191468	AT2G40120	Protein kinase superfamily protein \\ Protein kinase superfamily protein; FUNCTIONS IN: protein serine/threonine kinase activity, protein kinase activity, kinase activity, ATP binding; INVOLVED IN: protein amino acid phosphorylation; LOCATED IN: cytoplasm; EXPRESSED IN: 22 plant structures; EXPRESSED DURING: 13 growth stages; CONTAINS InterPro DOMAIN/s: Protein kinase, catalytic domain (InterPro:…	304	214	268	63	105	56	206	174	153	549	468	282	148	118	119	165	129	122
GRMZM5G864319	LOC100191469	hypothetical protein LOC100191469 (LOC100191469), mRNA	zma:100191469	100191469			2626	1847	2079	989	1211	982	1812	1735	1355	1452	1696	1374	923	1312	1051	1222	1530	1263
GRMZM2G111324	LOC100191471	hypothetical protein LOC100191471 (LOC100191471), mRNA	zma:100191471	100191471	AT2G01630	O-Glycosyl hydrolases family 17 protein \\ O-Glycosyl hydrolases family 17 protein; FUNCTIONS IN: cation binding, hydrolase activity, hydrolyzing O-glycosyl compounds, catalytic activity; INVOLVED IN: carbohydrate metabolic process; LOCATED IN: anchored to plasma membrane, plasma membrane, anchored to membrane; EXPRESSED IN: 23 plant structures; EXPRESSED DURING: 13 growth stages; CONTAINS InterP…	1169	689	692	380	454	367	483	691	707	630	543	921	329	273	210	268	289	382
GRMZM2G079231	LOC100191472	hypothetical protein LOC100191472 (LOC100191472), mRNA	zma:100191472	100191472			116	80	109	28	54	28	35	39	24	70	77	81	15	40	30	27	21	26
GRMZM2G384755	LOC100191473	hypothetical protein LOC100191473 (LOC100191473), mRNA	zma:100191473	100191473	RK3	receptor kinase 3 \\ encodes a putative receptor-like serine/threonine protein kinases that is similar to Brassica self-incompatibility (S) locus. Expressed in root. Shoot expression limited to limited to the root-hypocotyl transition zone and at the base of lateral roots as well as in axillary buds, and pedicels. \\ receptor kinase 3 (RK3); FUNCTIONS IN: transmembrane receptor protein serine/thr…	125	117	107	62	96	55	30	46	35	13	27	16	7	9	6	12	9	9
GRMZM2G092451	Top1	Putative uncharacterized protein	zma:100191474	100191474	TOP1BETA	DNA topoisomerase 1 beta \\ Encodes one of two Arabidopsis type-I DNA topoisomerase I genes. Reducing the level of expression of this gene in a top1alpha (At5g55300) mutant background causes seedling lethality. \\ DNA topoisomerase 1 beta (TOP1BETA); FUNCTIONS IN: DNA topoisomerase type I activity; INVOLVED IN: DNA topological change; LOCATED IN: membrane; EXPRESSED IN: 26 plant structures; EXPRE…	7006	3667	7369	4945	9080	5385	7292	5950	3760	5066	5922	3415	2406	3405	3048	3482	3359	2847
GRMZM2G069099	LOC100191475	hypothetical protein LOC100191475	zma:100191475	100191475	THO5	THO complex, subunit 5 \\ Encodes a component of the putative Arabidopsis THO/TREX complex: THO1 or HPR1 (At5g09860), THO2 (At1g24706), THO3 or TEX1 (At5g56130), THO5 (At5g42920, At1g45233), THO6 (At2g19430), and THO7 (At5g16790, At3g02950). THO/TREX complexes in animals have been implicated in the transport of mRNA precursors. Mutants of THO3/TEX1, THO1, THO6 accumulate reduced amount of small i…	1652	1080	1260	705	1132	726	1079	841	660	1472	1564	1139	723	922	710	862	827	759
GRMZM5G836588	si486078f09a	LOC100191476 (si486078f09a), mRNA	zma:100191476	100191476	AT1G69340	appr-1-p processing enzyme family protein \\ appr-1-p processing enzyme family protein; CONTAINS InterPro DOMAIN/s: Cellular retinaldehyde-binding/triple function, C-terminal (InterPro:IPR001251), Appr-1-p processing (InterPro:IPR002589); BEST Arabidopsis thaliana protein match is: appr-1-p processing enzyme family protein (TAIR:AT2G40600.1); Has 3597 Blast hits to 3538 proteins in 1210 species: …	196	101	177	57	84	42	118	116	74	168	200	72	112	127	114	124	108	116
GRMZM2G080775	LOC100191477	hypothetical protein LOC100191477 (LOC100191477), mRNA	zma:100191477	100191477	PEX5	peroxin 5 \\ Encodes the peroxisomal targeting signal type 1 receptor that facilitates peroxisomal protein translocation. It recognizes proteins with the PTS1 consensus sequence (tripeptide SKL or a conserved variant) at the extreme C terminus. The protein has several domains, including C-terminal tetratricopeptide repeat motifs which act in binding the C-terminal SKL targeting signal. The mechan…	671	571	720	503	744	462	697	601	440	882	1184	756	451	691	572	701	677	584
GRMZM2G146951	LOC100191479	hypothetical protein LOC100191479 (LOC100191479), mRNA	zma:100191479	100191479	AT5G25100	Endomembrane protein 70 protein family \\ Endomembrane protein 70 protein family; LOCATED IN: integral to membrane, Golgi apparatus, plasma membrane; EXPRESSED IN: 22 plant structures; EXPRESSED DURING: 13 growth stages; CONTAINS InterPro DOMAIN/s: Nonaspanin (TM9SF) (InterPro:IPR004240); BEST Arabidopsis thaliana protein match is: Endomembrane protein 70 protein family (TAIR:AT5G10840.1); Has 30…	2325	1581	2102	754	933	672	1384	1214	978	1689	2719	1608	827	1012	756	991	915	784
GRMZM2G035839	cl5992_1b	hypothetical protein LOC100191480	zma:100191480	100191480	AT5G06560	Protein of unknown function, DUF593 \\ Protein of unknown function, DUF593; FUNCTIONS IN: molecular_function unknown; INVOLVED IN: biological_process unknown; LOCATED IN: cellular_component unknown; EXPRESSED IN: 24 plant structures; EXPRESSED DURING: 15 growth stages; CONTAINS InterPro DOMAIN/s: Protein of unknown function DUF593 (InterPro:IPR007656); BEST Arabidopsis thaliana protein match is: …	0	0	0	0	0	0	1	1	0	0	0	0	0	0	0	0	0	0
GRMZM2G128665	LOC100191483	hypothetical protein LOC100191483 (LOC100191483), mRNA	zma:100191483	100191483	AT4G16390	pentatricopeptide (PPR) repeat-containing protein \\ pentatricopeptide (PPR) repeat-containing protein; LOCATED IN: chloroplast; EXPRESSED IN: 22 plant structures; EXPRESSED DURING: 13 growth stages; CONTAINS InterPro DOMAIN/s: Pentatricopeptide repeat (InterPro:IPR002885), Smr protein/MutS2 C-terminal (InterPro:IPR002625); BEST Arabidopsis thaliana protein match is: pentatricopeptide (PPR) repea…	206	162	180	37	64	41	105	112	66	151	77	138	65	46	52	81	65	59
AC218972.3_FG004	LOC100191484	hypothetical protein LOC100191484 (LOC100191484), mRNA	zma:100191484	100191484	AT5G58300	Leucine-rich repeat protein kinase family protein \\ Leucine-rich repeat protein kinase family protein; FUNCTIONS IN: protein serine/threonine kinase activity, kinase activity, ATP binding; INVOLVED IN: transmembrane receptor protein tyrosine kinase signaling pathway, protein amino acid phosphorylation; LOCATED IN: plasma membrane; EXPRESSED IN: 22 plant structures; EXPRESSED DURING: 13 growth st…	838	446	593	271	448	319	405	397	356	427	536	605	153	245	149	216	186	180
GRMZM2G133396	LOC100191485	hypothetical protein LOC100191485 (LOC100191485), mRNA	zma:100191485	100191485			1017	879	948	1128	1701	1146	1206	1218	909	870	890	829	548	875	652	1031	926	927
GRMZM2G348151	LOC100191486	hypothetical protein LOC100191486 (LOC100191486), mRNA	zma:100191486	100191486	EXO70C1	exocyst subunit exo70 family protein C1 \\ A member of EXO70 gene family, putative exocyst subunits, conserved in land plants. Arabidopsis thaliana contains 23 putative EXO70 genes, which can be classified into eight clusters on the phylogenetic tree. \\ exocyst subunit exo70 family protein C1 (EXO70C1); INVOLVED IN: exocytosis, vesicle docking involved in exocytosis; LOCATED IN: exocyst; EXPRESS…	0	0	0	0	0	0	0	0	0	0	0	0	0	0	0	0	0	0
GRMZM2G037422	LOC100191487	hypothetical protein LOC100191487 (LOC100191487), mRNA	zma:100191487	100191487			186	96	156	124	165	122	199	134	80	92	89	74	72	120	65	70	120	56
GRMZM2G015238	pco126705	LOC100191488 (pco126705), mRNA	zma:100191488	100191488	AT1G76140	Prolyl oligopeptidase family protein \\ Prolyl oligopeptidase family protein; FUNCTIONS IN: serine-type peptidase activity, serine-type endopeptidase activity; INVOLVED IN: proteolysis; LOCATED IN: chloroplast; EXPRESSED IN: 24 plant structures; EXPRESSED DURING: 15 growth stages; CONTAINS InterPro DOMAIN/s: Peptidase S9, prolyl oligopeptidase, catalytic domain (InterPro:IPR001375), Peptidase S9A…	1597	1328	1662	721	1163	708	896	905	711	1840	2358	1422	586	825	707	726	778	641
GRMZM2G095763	TIDP3675	LOC100191489 (TIDP3675), mRNA	zma:100191489	100191489			462	369	319	146	152	179	263	258	222	369	335	341	223	269	178	219	246	165
GRMZM2G369931	cl3081_1a	hypothetical protein LOC100191490	zma:100191490	100191490			793	710	453	227	296	217	256	235	297	603	621	898	257	270	191	258	377	327
GRMZM2G058734	LOC100191491	hypothetical protein LOC100191491 (LOC100191491), mRNA	zma:100191491	100191491	AT2G34730	myosin heavy chain-related \\ myosin heavy chain-related; BEST Arabidopsis thaliana protein match is: unknown protein (TAIR:AT5G14990.1); Has 79454 Blast hits to 45133 proteins in 2455 species: Archae - 1380; Bacteria - 12637; Metazoa - 37354; Fungi - 6686; Plants - 3988; Viruses - 410; Other Eukaryotes - 16999 (source: NCBI BLink).	156	148	229	106	132	114	87	127	79	111	139	96	67	91	70	102	99	68
GRMZM2G135359	LOC100191492	hypothetical protein LOC100191492 (LOC100191492), mRNA	zma:100191492	100191492	MRH1	Leucine-rich repeat protein kinase family protein \\ Required for root hair elongation during tip growth. \\ morphogenesis of root hair 1 (MRH1); FUNCTIONS IN: protein serine/threonine kinase activity, protein kinase activity, ATP binding; INVOLVED IN: protein amino acid phosphorylation, transmembrane receptor protein tyrosine kinase signaling pathway, root hair cell differentiation; LOCATED IN: …	74	192	135	82	98	78	74	124	122	53	45	49	27	59	38	62	49	45
GRMZM2G104655	LOC100191493	hypothetical protein LOC100191493 (LOC100191493), mRNA	zma:100191493	100191493	AT5G10530	Concanavalin A-like lectin protein kinase family protein \\ Concanavalin A-like lectin protein kinase family protein; FUNCTIONS IN: kinase activity; INVOLVED IN: protein amino acid phosphorylation; LOCATED IN: endomembrane system; EXPRESSED IN: root; CONTAINS InterPro DOMAIN/s: Legume lectin, beta chain (InterPro:IPR001220), Protein kinase, ATP binding site (InterPro:IPR017441), Serine/threonine-…	0	0	0	1	0	1	3	0	0	0	0	0	0	0	0	0	1	1
GRMZM2G084046	AY112075	hypothetical protein LOC100191495 (LOC100191495), mRNA	zma:100191495	100191495			118	108	102	95	95	79	143	144	123	82	80	93	104	147	76	120	132	86
GRMZM2G059671	gpm318	LOC100191496 (gpm318), mRNA	zma:100191496	100191496	CTR1	Protein kinase superfamily protein \\ Homologous to the RAF family of serine/threonine protein kinases. Negative regulator in the ethylene signal transduction pathway. Interacts with the putative ethylene receptors ETR1 and ERS. Constitutively expressed. \\ CONSTITUTIVE TRIPLE RESPONSE 1 (CTR1); CONTAINS InterPro DOMAIN/s: Protein kinase, ATP binding site (InterPro:IPR017441), Serine/threonine-pr…	772	554	588	287	426	316	391	388	303	549	608	480	330	404	349	377	429	381
GRMZM2G035477	pco098568	LOC100191497 (pco098568), mRNA	zma:100191497	100191497	NFD5	pentatricopeptide (PPR) repeat-containing protein \\ NUCLEAR FUSION DEFECTIVE 5 (NFD5); EXPRESSED IN: 21 plant structures; EXPRESSED DURING: 13 growth stages; CONTAINS InterPro DOMAIN/s: Pentatricopeptide repeat (InterPro:IPR002885); BEST Arabidopsis thaliana protein match is: Tetratricopeptide repeat (TPR)-like superfamily protein (TAIR:AT1G01970.1); Has 30201 Blast hits to 17322 proteins in 780…	1443	1435	1005	574	829	585	822	715	590	1455	1603	1840	607	757	658	962	857	844
GRMZM2G062761	cl4121_1	LOC100191498 (cl4121_1), mRNA	zma:100191498	100191498			630	409	495	164	233	162	420	430	351	445	594	405	215	300	267	325	308	218
GRMZM2G099604	LOC100191499	hypothetical protein LOC100191499 (LOC100191499), mRNA	zma:100191499	100191499	OTP85	Pentatricopeptide repeat (PPR) superfamily protein \\ Encodes a chloroplast RNA editing factor. \\ ORGANELLE TRANSCRIPT PROCESSING 85 (OTP85); CONTAINS InterPro DOMAIN/s: Pentatricopeptide repeat (InterPro:IPR002885); BEST Arabidopsis thaliana protein match is: Tetratricopeptide repeat (TPR)-like superfamily protein (TAIR:AT5G66520.1); Has 39959 Blast hits to 14548 proteins in 281 species: Archae…	69	27	61	33	52	26	29	33	41	37	23	49	13	20	17	20	25	12
GRMZM2G121621	LOC100191500	hypothetical protein LOC100191500 (LOC100191500), mRNA	zma:100191500	100191500			190	144	136	54	98	85	71	82	78	111	73	179	31	26	22	20	25	19
GRMZM2G356204	LOC100191501	hypothetical protein LOC100191501 (LOC100191501), mRNA	zma:100191501	100191501	AT5G46920	Intron maturase, type II family protein \\ Intron maturase, type II family protein; FUNCTIONS IN: RNA binding, RNA-directed DNA polymerase activity; INVOLVED IN: RNA-dependent DNA replication, RNA splicing; EXPRESSED IN: 22 plant structures; EXPRESSED DURING: 13 growth stages; CONTAINS InterPro DOMAIN/s: Intron maturase, type II (InterPro:IPR000442), RNA-directed DNA polymerase (reverse transcrip…	173	150	181	91	124	88	103	105	94	135	153	153	60	94	62	76	78	69
GRMZM2G356191	LOC100191501	hypothetical protein LOC100191501 (LOC100191501), mRNA	zma:100191501	100191501	AT5G46920	Intron maturase, type II family protein \\ Intron maturase, type II family protein; FUNCTIONS IN: RNA binding, RNA-directed DNA polymerase activity; INVOLVED IN: RNA-dependent DNA replication, RNA splicing; EXPRESSED IN: 22 plant structures; EXPRESSED DURING: 13 growth stages; CONTAINS InterPro DOMAIN/s: Intron maturase, type II (InterPro:IPR000442), RNA-directed DNA polymerase (reverse transcrip…	0	0	1	0	0	0	0	1	0	1	0	0	0	0	0	2	1	1
GRMZM2G179528	LOC100191502	hypothetical protein LOC100191502 (LOC100191502), mRNA	zma:100191502	100191502	scpl6	serine carboxypeptidase-like 6 \\ serine carboxypeptidase-like 6 (scpl6); FUNCTIONS IN: serine-type carboxypeptidase activity; INVOLVED IN: proteolysis; LOCATED IN: endomembrane system; EXPRESSED IN: root; CONTAINS InterPro DOMAIN/s: Peptidase S10, serine carboxypeptidase (InterPro:IPR001563); BEST Arabidopsis thaliana protein match is: serine carboxypeptidase-like 3 (TAIR:AT1G73280.1); Has 3982 …	857	507	1003	703	694	616	1497	1369	1397	498	273	519	694	751	672	1156	1184	1088
GRMZM2G071119	LOC100191503	Putative uncharacterized protein	zma:100191503	100191503			256	205	326	194	227	141	255	246	198	601	605	429	322	445	330	417	471	371
GRMZM2G017334	LOC100191504	hypothetical protein LOC100191504 (LOC100191504), mRNA	zma:100191504	100191504			387	234	304	160	259	168	248	233	172	343	378	332	254	256	190	274	292	171
GRMZM2G092749	TIDP3037	Transcribed locus, strongly similar to NP_001130409.1 hypothetical protein LOC100191505 [Zea mays]	zma:100191505	100191505	ROPGEF14	RHO guanyl-nucleotide exchange factor 14 \\ Encodes a member of KPP-like gene family, homolog of KPP (kinase partner protein) gene in tomato. Also a member of the RopGEF (guanine nucleotide exchange factor) family, containing the novel PRONE domain (plant-specific Rop nucleotide exchanger), which is exclusively active towards members of the Rop subfamily. \\ RHO guanyl-nucleotide exchange factor …	847	650	776	350	492	308	579	579	404	531	739	725	348	437	386	449	404	364
GRMZM2G059010	cl3646_1	LOC100191506 (cl3646_1), mRNA	zma:100191506	100191506	POLA2	DNA polymerase alpha 2 \\ DNA polymerase alpha 2 (POLA2); FUNCTIONS IN: DNA binding, DNA-directed DNA polymerase activity; INVOLVED IN: DNA replication; LOCATED IN: mitochondrion; EXPRESSED IN: 21 plant structures; EXPRESSED DURING: 13 growth stages; CONTAINS InterPro DOMAIN/s: DNA polymerase alpha, subunit B N-terminal (InterPro:IPR013627), DNA polymerase alpha, subunit B (InterPro:IPR016722), D…	342	303	231	46	62	38	144	161	127	343	402	354	101	159	111	96	136	101
GRMZM2G079817	LOC100191507	hypothetical protein LOC100191507 (LOC100191507), mRNA	zma:100191507	100191507	RANGAP1	RAN GTPase activating protein 1 \\ Encodes a RAN GTPase activating protein involved in nuclear import, cell plate formation and mitotic spindle formation. \\ RAN GTPase activating protein 1 (RANGAP1); FUNCTIONS IN: RAN GTPase activator activity; INVOLVED IN: M phase specific microtubule process, protein import into nucleus, cytokinesis; LOCATED IN: nuclear envelope, plasma membrane, chloroplast, …	1228	637	859	329	427	324	645	547	390	714	1247	702	394	466	389	489	403	378
GRMZM2G045987	LOC100191508	hypothetical protein LOC100191508 (LOC100191508), mRNA	zma:100191508	100191508	AT3G23660	Sec23/Sec24 protein transport family protein \\ Sec23/Sec24 protein transport family protein; FUNCTIONS IN: transporter activity, zinc ion binding; INVOLVED IN: intracellular protein transport, transport, ER to Golgi vesicle-mediated transport; LOCATED IN: COPII vesicle coat; EXPRESSED IN: 22 plant structures; EXPRESSED DURING: 13 growth stages; CONTAINS InterPro DOMAIN/s: Sec23/Sec24, helical do…	7696	4506	6757	2180	3580	2131	3948	3204	2233	7384	10001	4907	2864	3335	3070	3542	2707	2929
GRMZM2G056695	LOC100191508	hypothetical protein LOC100191508 (LOC100191508), mRNA	zma:100191508	100191508	AT3G23660	Sec23/Sec24 protein transport family protein \\ Sec23/Sec24 protein transport family protein; FUNCTIONS IN: transporter activity, zinc ion binding; INVOLVED IN: intracellular protein transport, transport, ER to Golgi vesicle-mediated transport; LOCATED IN: COPII vesicle coat; EXPRESSED IN: 22 plant structures; EXPRESSED DURING: 13 growth stages; CONTAINS InterPro DOMAIN/s: Sec23/Sec24, helical do…	827	509	774	269	460	271	349	278	242	694	930	408	258	357	328	378	349	305
GRMZM2G060817	LOC100191510	hypothetical protein LOC100191510 (LOC100191510), mRNA	zma:100191510	100191510			1609	1234	1569	272	445	328	655	573	433	1639	1864	1377	734	891	690	850	751	682
GRMZM2G096909	LOC100191511	hypothetical protein LOC100191511 (LOC100191511), mRNA	zma:100191511	100191511			778	445	682	395	574	423	355	293	217	592	689	397	205	240	239	272	226	244
GRMZM2G179703	LOC100191512	hypothetical protein LOC100191512 (LOC100191512), mRNA	zma:100191512	100191512	PEL3	HXXXD-type acyl-transferase family protein \\ Encodes PERMEABLE LEAVES3 (PEL3), a putative acyl-transferase. Mutation in this locus results in altered trichome phenotype (trcichomes become tangled during leaf expansion). Additional phenotype includes altered cuticle layer. \\ PERMEABLE LEAVES3 (PEL3); FUNCTIONS IN: transferase activity, transferring acyl groups other than amino-acyl groups, trans…	356	235	266	116	115	110	532	468	428	202	116	195	195	457	329	532	729	527
GRMZM2G088689	pco079304	LOC100191513 (pco079304), mRNA	zma:100191513	100191513	AT5G09300	Thiamin diphosphate-binding fold (THDP-binding) superfamily protein \\ Thiamin diphosphate-binding fold (THDP-binding) superfamily protein; FUNCTIONS IN: oxidoreductase activity, acting on the aldehyde or oxo group of donors, disulfide as acceptor, 3-methyl-2-oxobutanoate dehydrogenase (2-methylpropanoyl-transferring) activity; INVOLVED IN: metabolic process; LOCATED IN: mitochondrion; EXPRESSED …	944	1822	1059	2227	2886	2271	1724	1845	1577	1129	641	1042	1269	2170	1503	1504	1529	1590
GRMZM2G136250	LOC100191514	hypothetical protein LOC100191514 (LOC100191514), mRNA	zma:100191514	100191514	AT3G58670	Protein of unknown function (DUF1637) \\ Protein of unknown function (DUF1637); FUNCTIONS IN: cysteamine dioxygenase activity; INVOLVED IN: oxidation reduction; LOCATED IN: cellular_component unknown; EXPRESSED IN: 23 plant structures; EXPRESSED DURING: 12 growth stages; CONTAINS InterPro DOMAIN/s: Protein of unknown function DUF1637 (InterPro:IPR012864); BEST Arabidopsis thaliana protein match i…	765	500	660	287	517	319	342	372	276	443	791	384	167	253	198	238	257	211
GRMZM2G337599	LOC100191515	hypothetical protein LOC100191515 (LOC100191515), mRNA	zma:100191515	100191515			75	36	83	36	71	40	93	87	52	38	72	32	25	33	21	24	28	21
GRMZM2G332430	LOC100191515	hypothetical protein LOC100191515 (LOC100191515), mRNA	zma:100191515	100191515			0	0	0	0	0	0	0	0	0	0	0	0	0	1	0	0	0	0
GRMZM2G469049	LOC100191515	hypothetical protein LOC100191515 (LOC100191515), mRNA	zma:100191515	100191515			23	9	22	8	10	6	19	7	8	43	56	30	22	30	27	22	38	25
GRMZM2G109608	LOC100191515	hypothetical protein LOC100191515 (LOC100191515), mRNA	zma:100191515	100191515			4	2	3	1	3	0	3	2	0	2	4	1	1	2	0	2	2	1
GRMZM2G150323	pco126512b	LOC100191516 (pco126512b), mRNA	zma:100191516	100191516			730	509	557	533	809	539	757	686	588	564	504	441	373	544	402	497	599	496
GRMZM2G175867	LOC100191518	hypothetical protein LOC100191518 (LOC100191518), mRNA	zma:100191518	100191518			1179	1248	1231	603	945	631	727	922	737	1280	1406	1433	514	713	548	740	745	679
GRMZM2G091563	LOC100191520	hypothetical protein LOC100191520 (LOC100191520), mRNA	zma:100191520	100191520	MPPBETA	Insulinase (Peptidase family M16) protein \\ MPPBETA; FUNCTIONS IN: metalloendopeptidase activity, zinc ion binding; INVOLVED IN: proteolysis; LOCATED IN: in 11 components; EXPRESSED IN: 27 plant structures; EXPRESSED DURING: 17 growth stages; CONTAINS InterPro DOMAIN/s: Peptidase M16, zinc-binding site (InterPro:IPR001431), Peptidase M16, C-terminal (InterPro:IPR007863), Peptidase M16, N-termina…	2683	2353	2456	1435	2112	1546	1143	1251	1091	2683	2503	2768	1083	1310	1043	1184	1286	1322
GRMZM2G171346	LOC100191521	hypothetical protein LOC100191521 (LOC100191521), mRNA	zma:100191521	100191521			0	0	0	0	0	0	0	0	0	9	11	10	3	3	11	3	4	9
GRMZM2G556522	LOC100191522	hypothetical protein LOC100191522 (LOC100191522), mRNA	zma:100191522	100191522			28	23	44	20	23	19	36	41	32	79	60	37	22	51	49	38	30	54
GRMZM2G113873	LOC100191523	hypothetical protein LOC100191523 (LOC100191523), mRNA	zma:100191523	100191523			2738	2208	1904	975	1359	911	1982	1427	1181	2094	2110	1444	1182	1179	1100	1282	1258	1074
GRMZM2G130943	pco124760	LOC100191524 (pco124760), mRNA	zma:100191524	100191524			112	137	96	108	144	94	149	124	113	238	262	275	162	182	156	286	332	284
GRMZM2G011932	LOC100191525	hypothetical protein LOC100191525	zma:100191525	100191525			637	510	855	568	1088	646	801	891	640	782	534	682	806	1272	904	1523	1476	1424
GRMZM2G132875	LOC100191526	hypothetical protein LOC100191526	zma:100191526	100191526	AT1G59960	NAD(P)-linked oxidoreductase superfamily protein \\ NAD(P)-linked oxidoreductase superfamily protein; FUNCTIONS IN: oxidoreductase activity; INVOLVED IN: response to salt stress; EXPRESSED IN: 21 plant structures; EXPRESSED DURING: 13 growth stages; CONTAINS InterPro DOMAIN/s: Aldo/keto reductase (InterPro:IPR001395), Aldo/keto reductase subgroup (InterPro:IPR020471), Aldo/keto reductase, conserv…	37	21	43	158	344	202	241	164	140	0	0	2	7	22	6	8	11	12
GRMZM5G868816	LOC100191526	hypothetical protein LOC100191526	zma:100191526	100191526	AT1G59960	NAD(P)-linked oxidoreductase superfamily protein \\ NAD(P)-linked oxidoreductase superfamily protein; FUNCTIONS IN: oxidoreductase activity; INVOLVED IN: response to salt stress; EXPRESSED IN: 21 plant structures; EXPRESSED DURING: 13 growth stages; CONTAINS InterPro DOMAIN/s: Aldo/keto reductase (InterPro:IPR001395), Aldo/keto reductase subgroup (InterPro:IPR020471), Aldo/keto reductase, conserv…	1	3	9	19	9	9	18	9	10	0	0	1	2	3	4	4	3	1
GRMZM2G150187	cl9926_1(729)	hypothetical protein LOC100191527 (LOC100191527), mRNA	zma:100191527	100191527			489	391	524	555	812	601	736	715	555	445	370	528	309	337	255	336	389	367
GRMZM2G109062	LOC100191529	hypothetical protein LOC100191529 (LOC100191529), mRNA	zma:100191529	100191529	AT1G48320	Thioesterase superfamily protein \\ Thioesterase superfamily protein; CONTAINS InterPro DOMAIN/s: Thioesterase superfamily (InterPro:IPR006683), Phenylacetic acid degradation-related protein (InterPro:IPR003736); BEST Arabidopsis thaliana protein match is: Thioesterase superfamily protein (TAIR:AT5G48950.1); Has 2845 Blast hits to 2845 proteins in 1040 species: Archae - 0; Bacteria - 2337; Metazo…	188	69	112	29	55	35	61	57	47	89	121	73	58	55	69	59	43	66
GRMZM2G131254	pco080814(165)	hypothetical protein LOC100191530 (LOC100191530), mRNA	zma:100191530	100191530	ARA7	Ras-related small GTP-binding family protein \\ Encodes Ara7. \\ ARA7; FUNCTIONS IN: GTP binding; INVOLVED IN: protein transport, small GTPase mediated signal transduction; LOCATED IN: endosome, plasma membrane; EXPRESSED IN: 26 plant structures; EXPRESSED DURING: 15 growth stages; CONTAINS InterPro DOMAIN/s: Ras GTPase (InterPro:IPR001806), Small GTP-binding protein (InterPro:IPR005225), Small G…	209	325	280	279	274	220	220	295	332	539	450	705	319	467	352	442	465	374
GRMZM2G083725	LOC100191531	hypothetical protein LOC100191531 (LOC100191531), mRNA	zma:100191531	100191531	LTPG1	glycosylphosphatidylinositol-anchored lipid protein transfer 1 \\ Encodes LTPG1, a lipid transfer protein with a predicted GPI (glycosylphosphatidylinositol)-anchor domain. Localized in the plasma membrane. Disruption of the LTPG1 gene causes alterations of cuticular lipid composition, but no significant changes on total wax and cutin monomer loads are seen. \\ glycosylphosphatidylinositol-anchor…	2096	976	1365	1167	1613	1203	2876	2535	2141	1709	1520	1671	1171	1420	1183	2020	2347	1904
GRMZM2G452630	LOC100191532	Putative uncharacterized protein	zma:100191532	100191532			726	572	657	239	380	236	518	599	503	921	809	701	333	550	494	434	387	331
GRMZM2G106558	LOC100191533	hypothetical protein LOC100191533 (LOC100191533), mRNA	zma:100191533	100191533	MYB43	myb domain protein 43 \\ Encodes a putative transcription factor (MYB43). \\ myb domain protein 43 (MYB43); CONTAINS InterPro DOMAIN/s: SANT, DNA-binding (InterPro:IPR001005), Homeodomain-like (InterPro:IPR009057), Myb, DNA-binding (InterPro:IPR014778), HTH transcriptional regulator, Myb-type, DNA-binding (InterPro:IPR017930), Homeodomain-related (InterPro:IPR012287), Myb transcription factor (In…	1	0	2	0	1	1	0	0	0	0	0	1	1	1	0	0	0	0
GRMZM2G028046	LOC100191534	hypothetical protein LOC100191534 (LOC100191534), mRNA	zma:100191534	100191534	AT1G75710	C2H2-like zinc finger protein \\ C2H2-like zinc finger protein; FUNCTIONS IN: sequence-specific DNA binding transcription factor activity, zinc ion binding, nucleic acid binding; LOCATED IN: intracellular; EXPRESSED IN: 22 plant structures; EXPRESSED DURING: 13 growth stages; CONTAINS InterPro DOMAIN/s: Zinc finger, C2H2-like (InterPro:IPR015880), Zinc finger, C2H2-type (InterPro:IPR007087); BEST…	0	2	2	6	4	1	26	4	6	2	5	1	5	9	4	4	7	5
GRMZM2G377534	cl9981_3b	LOC100191535 (cl9981_3b), mRNA	zma:100191535	100191535	AT2G30820	unknown protein; BEST Arabidopsis thaliana protein match is: unknown protein (TAIR:AT1G06660.1); Has 35333 Blast hits to 34131 proteins in 2444 species: Archae - 798; Bacteria - 22429; Metazoa - 974; Fungi - 991; Plants - 531; Viruses - 0; Other Eukaryotes - 9610 (source: NCBI BLink).	165	98	119	72	144	73	91	73	51	119	195	118	47	57	48	36	30	25
GRMZM2G426336	LOC100191536	hypothetical protein LOC100191536 (LOC100191536), mRNA	zma:100191536	100191536			467	273	331	141	225	169	311	170	120	593	642	408	168	162	179	183	115	210
GRMZM2G411668	LOC100191537	hypothetical protein LOC100191537 (LOC100191537), mRNA	zma:100191537	100191537	AT2G19130	S-locus lectin protein kinase family protein \\ S-locus lectin protein kinase family protein; FUNCTIONS IN: protein serine/threonine kinase activity, sugar binding, protein kinase activity, ATP binding; INVOLVED IN: protein amino acid phosphorylation, recognition of pollen; LOCATED IN: endomembrane system; EXPRESSED IN: 19 plant structures; EXPRESSED DURING: 13 growth stages; CONTAINS InterPro DO…	47	36	38	83	67	86	145	146	114	27	1	40	30	22	20	37	30	14
GRMZM5G835487	LOC100191538	hypothetical protein LOC100191538 (LOC100191538), mRNA	zma:100191538	100191538			0	0	5	0	0	0	0	0	0	0	0	0	0	0	0	0	0	0
GRMZM2G103900	LOC100191538	hypothetical protein LOC100191538 (LOC100191538), mRNA	zma:100191538	100191538			311	470	716	687	714	682	848	680	470	694	365	481	502	440	378	416	371	350
GRMZM2G138074	LOC100191539	hypothetical protein LOC100191539 (LOC100191539), mRNA	zma:100191539	100191539			135	187	116	124	139	145	120	206	233	61	34	90	53	79	56	60	118	68
GRMZM2G701082	pco091529	Putative uncharacterized protein	zma:100191540	100191540			1867	2748	1256	1139	1404	1134	1278	1600	1552	1881	1900	1747	1089	1396	1145	1431	1384	1222
GRMZM2G155422	LOC100191541	hypothetical protein LOC100191541 (LOC100191541), mRNA	zma:100191541	100191541	AMC1	metacaspase 1 \\ Metacaspase AtMCP1b. Arginine/lysine-specific cysteine protease activity. Induces apoptosis in yeast. Contains Pfam profile PF00656: ICE-like protease (caspase) p20 domain \\ metacaspase 1 (AMC1); FUNCTIONS IN: cysteine-type endopeptidase activity; INVOLVED IN: proteolysis, induction of apoptosis; LOCATED IN: chloroplast; EXPRESSED IN: 23 plant structures; EXPRESSED DURING: 15 gr…	165	255	116	134	179	135	76	144	127	119	138	98	52	57	56	67	77	86
GRMZM2G167786	LOC100191542	hypothetical protein LOC100191542 (LOC100191542), mRNA	zma:100191542	100191542			59	54	56	14	42	27	90	81	75	101	75	107	37	46	49	67	75	47
GRMZM2G119778	IDP1634	LOC100191545 (IDP1634), mRNA	zma:100191545	100191545			1166	913	905	483	761	478	476	570	516	953	842	986	448	570	398	431	544	485
GRMZM2G059825	LOC100191546	hypothetical protein LOC100191546 (LOC100191546), mRNA	zma:100191546	100191546			3138	2397	2777	2146	2654	1943	2628	2840	2148	2380	1856	2202	1674	2097	1629	2237	2314	1886
GRMZM2G007060	cl51637_1	LOC100191547 (cl51637_1), mRNA	zma:100191547	100191547			714	451	682	211	420	239	466	335	234	668	595	391	253	399	314	363	451	316
GRMZM5G826838	gpm277	LOC100191549 (gpm277), mRNA	zma:100191549	100191549	GAD	glutamate decarboxylase \\ Encodes one of two isoforms of glutamate decarboxylase. \\ glutamate decarboxylase (GAD); FUNCTIONS IN: calmodulin binding, glutamate decarboxylase activity; INVOLVED IN: response to cadmium ion; EXPRESSED IN: 13 plant structures; EXPRESSED DURING: 6 growth stages; CONTAINS InterPro DOMAIN/s: Pyridoxal phosphate-dependent transferase, major domain (InterPro:IPR015424), …	105	55	53	51	62	45	56	60	64	78	79	116	80	46	48	62	88	823
GRMZM2G154394	LOC100191550	hypothetical protein LOC100191550 (LOC100191550), mRNA	zma:100191550	100191550	AT5G44250	Protein of unknown function DUF829, transmembrane 53 \\ Protein of unknown function DUF829, transmembrane 53; CONTAINS InterPro DOMAIN/s: Protein of unknown function DUF829, transmembrane 53 (InterPro:IPR008547); BEST Arabidopsis thaliana protein match is: Protein of unknown function DUF829, transmembrane 53 (TAIR:AT2G15695.1); Has 221 Blast hits to 219 proteins in 51 species: Archae - 0; Bacteri…	215	153	236	256	358	229	257	245	186	117	139	155	111	118	97	153	183	130
GRMZM2G037015	LOC100191551	hypothetical protein LOC100191551 (LOC100191551), mRNA	zma:100191551	100191551			151	102	67	99	141	93	119	98	82	58	38	84	42	72	47	77	111	102
GRMZM2G306679	LOC100191552	hypothetical protein LOC100191552 (LOC100191552), mRNA	zma:100191552	100191552	AT1G53540	HSP20-like chaperones superfamily protein \\ HSP20-like chaperones superfamily protein; CONTAINS InterPro DOMAIN/s: Heat shock protein Hsp20 (InterPro:IPR002068), HSP20-like chaperone (InterPro:IPR008978); BEST Arabidopsis thaliana protein match is: heat shock protein 17.4 (TAIR:AT3G46230.1); Has 7090 Blast hits to 7089 proteins in 1610 species: Archae - 175; Bacteria - 4287; Metazoa - 66; Fungi …	48	38	72	11289	20773	16330	3726	2444	1801	1709	2843	5118	30	158	173	374	559	624
GRMZM2G066169	LOC100191553	hypothetical protein LOC100191553 (LOC100191553), mRNA	zma:100191553	100191553			574	393	494	362	578	416	463	365	248	538	771	436	254	307	280	329	393	342
GRMZM2G028736	LOC100191554	hypothetical protein LOC100191554 (LOC100191554), mRNA	zma:100191554	100191554	AMT1;1	ammonium transporter 1;1 \\ Encodes a plasma membrane localized ammonium transporter. Contains a cytosolic trans-activation domain essential for ammonium uptake. \\ ammonium transporter 1;1 (AMT1;1); FUNCTIONS IN: ammonium transmembrane transporter activity; INVOLVED IN: ammonium transport, transport, protein polymerization, response to karrikin; LOCATED IN: nucleus, plasma membrane, membrane; EX…	0	0	0	1	1	0	0	0	0	0	0	0	0	0	0	0	0	0
GRMZM2G173277	pco107093	LOC100191555 (pco107093), mRNA	zma:100191555	100191555	AT1G49140	Complex I subunit NDUFS6 \\ Complex I subunit NDUFS6; CONTAINS InterPro DOMAIN/s: NADH-ubiquinone oxidoreductase, subunit 10 (InterPro:IPR019377), Complex I subunit NDUFS6 (InterPro:IPR020163); BEST Arabidopsis thaliana protein match is: Complex I subunit NDUFS6 (TAIR:AT3G18410.2); Has 165 Blast hits to 165 proteins in 75 species: Archae - 0; Bacteria - 0; Metazoa - 6; Fungi - 92; Plants - 61; Vi…	2197	2193	1670	2880	2428	2387	1195	1811	2210	2128	893	4376	1460	1617	1010	1367	2268	1938
GRMZM2G004531	NAC79	hypothetical protein LOC100191556 (LOC100191556), mRNA	zma:100191556	100191556			411	287	345	225	380	309	328	382	291	370	458	314	219	286	216	249	247	186
GRMZM2G150724	cl6595_1b	LOC100191557 (cl6595_1b), mRNA	zma:100191557	100191557	SCN1	Immunoglobulin E-set superfamily protein \\ SUPERCENTIPEDE1 (SCN1); FUNCTIONS IN: Rho GDP-dissociation inhibitor activity; INVOLVED IN: root epidermal cell differentiation, cell tip growth; LOCATED IN: cytoplasm; EXPRESSED IN: 25 plant structures; EXPRESSED DURING: 15 growth stages; CONTAINS InterPro DOMAIN/s: Immunoglobulin E-set (InterPro:IPR014756), RHO protein GDP dissociation inhibitor (Inte…	0	0	0	4	0	3	3	1	1	0	0	0	1	1	0	0	1	0
AC195860.3_FG006	LOC100191559	hypothetical protein LOC100191559 (LOC100191559), mRNA	zma:100191559	100191559			2057	794	944	185	255	141	421	408	315	703	859	805	253	226	204	299	276	277
GRMZM5G852370	LOC100191559	hypothetical protein LOC100191559 (LOC100191559), mRNA	zma:100191559	100191559			1	2	0	0	0	0	0	0	0	3	1	0	0	0	0	0	0	0
GRMZM2G048836	LOC100191560	hypothetical protein LOC100191560 (LOC100191560), mRNA	zma:100191560	100191560			0	1	0	1	2	2	31	38	32	11	7	27	8	27	12	29	38	43
GRMZM2G104017	LOC100191561	hypothetical protein LOC100191561	zma:100191561	100191561			12861	7729	10015	5200	8004	5098	7252	7083	4968	10959	11902	9334	4496	5701	5088	5079	4633	4025
GRMZM2G110378	LOC100191561	hypothetical protein LOC100191561	zma:100191561	100191561			14318	7763	9867	3449	5143	3483	4078	4380	3712	11182	11210	8820	3318	4104	3439	3308	3159	3061
GRMZM2G065635	LOC100191562	Cytochrome P450 CYP90B14v1	zma:100191562	100191562	DWF4	Cytochrome P450 superfamily protein \\ Encodes a 22&#945; hydroxylase whose reaction is a rate-limiting step in brassinosteroid biosynthetic pathway. The protein is a member of CYP90B gene family. CLM is an epi-allele with small, compressed rosette, reduced internode length, and reduced fertility, appears in selfed ddm mutant plants possibly due to loss of cytosine methylation. Transcripts accumu…	98	23	17	18	26	22	122	89	61	2	28	11	27	48	24	58	54	61
GRMZM2G039586	LOC100191563	hypothetical protein LOC100191563 (LOC100191563), mRNA	zma:100191563	100191563			0	0	0	0	0	0	4	1	1	1	0	1	2	1	1	5	3	4
GRMZM2G146463	LOC100191564	hypothetical protein LOC100191564 (LOC100191564), mRNA	zma:100191564	100191564			873	770	877	1358	1156	1113	606	647	789	410	246	531	332	254	254	310	361	399
GRMZM2G110932	cl1004_1	LOC100191565 (cl1004_1), mRNA	zma:100191565	100191565	BIOF	biotin F \\ The cDNA encoding 7-keto-8-aminopelargonic acid (KAPA) synthase, the first committed enzyme of the biotin synthesis pathway has been cloned and its molecular function confirmed (functional complementation of an E. coli mutant). The subcellular localization of the enzyme (cytosol) proves that the biotin biosynthesis in plants takes place in different compartments which differs from the…	777	472	458	195	354	215	353	275	217	320	454	305	223	267	308	274	228	250
GRMZM2G072578	LOC100191566	hypothetical protein LOC100191566 (LOC100191566), mRNA	zma:100191566	100191566	PLA2-ALPHA	Phospholipase A2 family protein \\ Encodes a secretory phospholipase A2 enzyme, which specifically hydrolyzes the sn-2 position of phospholipids. The enzyme has a preference towards linoleoyl acyl chain over palmitoyl acyl chain. It also has a slight preference for phosphatidylcholine over phosphatidylethanolamine. \\ PLA2-ALPHA; FUNCTIONS IN: phospholipase A2 activity; INVOLVED IN: phospholipid …	624	517	410	530	480	418	403	529	544	301	163	380	232	300	207	452	437	552
GRMZM2G039525	LOC100191567	hypothetical protein LOC100191567 (LOC100191567), mRNA	zma:100191567	100191567			29	22	18	9	12	11	8	9	17	24	26	39	10	15	8	15	22	15
GRMZM2G048192	umc2617	LOC100191568 (umc2617), mRNA	zma:100191568	100191568			37	42	40	13	20	19	30	23	15	39	35	36	20	8	16	15	10	10
AC233851.1_FG010	LOC100191569	hypothetical protein LOC100191569 (LOC100191569), mRNA	zma:100191569	100191569			0	0	0	0	0	0	2	0	3	7	1	7	2	19	6	21	22	21
GRMZM2G142709	LOC100191570	hypothetical protein LOC100191570 (LOC100191570), mRNA	zma:100191570	100191570	LGT8	glucosyl transferase family 8 \\ Encodes a protein with putative galacturonosyltransferase activity. \\ glucosyl transferase family 8 (LGT8); FUNCTIONS IN: transferase activity, transferring hexosyl groups, polygalacturonate 4-alpha-galacturonosyltransferase activity, transferase activity, transferring glycosyl groups; INVOLVED IN: carbohydrate biosynthetic process; LOCATED IN: endomembrane syste…	413	291	279	581	864	566	658	684	595	132	264	229	97	157	118	274	303	241
GRMZM2G178254	LOC100191571	hypothetical protein LOC100191571	zma:100191571	100191571			353	370	418	310	437	297	301	347	291	326	279	290	147	207	141	178	244	226
GRMZM2G107400	LOC100191572	hypothetical protein LOC100191572 (LOC100191572), mRNA	zma:100191572	100191572			63	38	37	7	21	21	18	9	27	23	26	15	14	21	9	22	13	14
GRMZM2G086418	LOC100191574	hypothetical protein LOC100191574 (LOC100191574), mRNA	zma:100191574	100191574	AT1G05000	Phosphotyrosine protein phosphatases superfamily protein \\ Phosphotyrosine protein phosphatases superfamily protein; FUNCTIONS IN: phosphatase activity, protein tyrosine phosphatase activity, phosphoprotein phosphatase activity; INVOLVED IN: dephosphorylation; LOCATED IN: cellular_component unknown; EXPRESSED IN: 12 plant structures; EXPRESSED DURING: 8 growth stages; CONTAINS InterPro DOMAIN/s:…	129	132	184	148	167	114	107	119	137	189	124	194	105	106	70	118	180	185
GRMZM2G181254	LOC100191575	hypothetical protein LOC100191575 (LOC100191575), mRNA	zma:100191575	100191575	ARF16	auxin response factor 16 \\ Involved in root cap cell differentiation. Gene expression is regulated by mir160.Located in the nucleus. \\ auxin response factor 16 (ARF16); CONTAINS InterPro DOMAIN/s: Aux/IAA-ARF-dimerisation (InterPro:IPR011525), Transcriptional factor B3 (InterPro:IPR003340), AUX/IAA protein (InterPro:IPR003311), Auxin response factor (InterPro:IPR010525); BEST Arabidopsis thalia…	2	2	0	1	0	1	0	1	2	1	3	0	0	3	1	1	2	1
GRMZM2G002786	LOC100191576	hypothetical protein LOC100191576 (LOC100191576), mRNA	zma:100191576	100191576	BTI1	VIRB2-interacting protein 1 \\ VIRB2-interacting protein 1 (BTI1); INVOLVED IN: biological_process unknown; LOCATED IN: endoplasmic reticulum, plasma membrane, endoplasmic reticulum membrane, vacuole; EXPRESSED IN: 26 plant structures; EXPRESSED DURING: 15 growth stages; CONTAINS InterPro DOMAIN/s: Reticulon (InterPro:IPR003388); BEST Arabidopsis thaliana protein match is: VIRB2-interacting prote…	605	621	500	277	323	248	320	446	413	655	587	682	366	376	282	428	456	339
GRMZM2G067350	LOC100191577	hypothetical protein LOC100191577 (LOC100191577), mRNA	zma:100191577	100191577	AT4G26020	unknown protein; Has 17652 Blast hits to 12460 proteins in 982 species: Archae - 248; Bacteria - 2077; Metazoa - 7446; Fungi - 1455; Plants - 656; Viruses - 34; Other Eukaryotes - 5736 (source: NCBI BLink).	126	59	81	33	49	49	64	57	50	59	110	64	34	57	47	76	89	86
GRMZM2G107575	CBL1	calcineurin B-like protein (CBL1), mRNA	zma:100191578	100191578	CBL9	calcineurin B-like protein 9 \\ member of AtCBLs (Calcineurin B-like Calcium Sensor Proteins. CBL9 interacts with and targets CIPK23 to the plasma membrane in vivo. \\ calcineurin B-like protein 9 (CBL9); FUNCTIONS IN: calcium ion binding; INVOLVED IN: response to water deprivation, N-terminal protein myristoylation, potassium ion import, stomatal movement, response to stress; LOCATED IN: plasma …	769	500	722	297	538	367	313	393	321	773	988	585	201	312	232	313	341	250
GRMZM2G171520	cl15732_1	LOC100191579 (cl15732_1), mRNA	zma:100191579	100191579	AT2G25570	binding \\ binding; FUNCTIONS IN: binding; INVOLVED IN: biological_process unknown; EXPRESSED IN: 22 plant structures; EXPRESSED DURING: 13 growth stages; CONTAINS InterPro DOMAIN/s: Tetratricopeptide-like helical (InterPro:IPR011990), Sel1-like (InterPro:IPR006597); Has 3445 Blast hits to 2037 proteins in 553 species: Archae - 0; Bacteria - 2582; Metazoa - 139; Fungi - 7; Plants - 69; Viruses - …	624	356	598	329	470	386	566	588	461	794	962	795	402	556	411	554	614	438
GRMZM2G012284	gpm220	LOC100191580 (gpm220), mRNA	zma:100191580	100191580			1263	1121	1324	960	1202	751	1001	1078	852	1656	2154	1821	633	916	716	869	1120	791
GRMZM5G871262	gpm220	LOC100191580 (gpm220), mRNA	zma:100191580	100191580			753	680	708	651	867	621	838	898	739	723	698	758	416	497	409	614	666	621
GRMZM2G147243	LOC100191581	hypothetical protein LOC100191581 (LOC100191581), mRNA	zma:100191581	100191581			3996	2664	3136	1377	1820	1267	1283	1519	1339	1549	1708	1518	890	998	894	920	954	1050
GRMZM5G891656	LOC100191582	hypothetical protein LOC100191582 (LOC100191582), mRNA	zma:100191582	100191582			0	3	1	11	2	1	1	2	2	0	0	1	0	1	0	1	0	0
GRMZM2G166944	LOC100191584	hypothetical protein LOC100191584 (LOC100191584), mRNA	zma:100191584	100191584	XTH25	xyloglucan endotransglucosylase/hydrolase 25 \\ xyloglucan endotransglycosylase-related protein (XTR3) \\ xyloglucan endotransglucosylase/hydrolase 25 (XTH25); FUNCTIONS IN: hydrolase activity, acting on glycosyl bonds, xyloglucan:xyloglucosyl transferase activity; INVOLVED IN: plant-type cell wall biogenesis; LOCATED IN: endomembrane system, cell wall, apoplast; EXPRESSED IN: 9 plant structures;…	1815	2787	1487	1477	953	1188	1193	1397	1730	379	434	816	186	351	204	780	849	1009
GRMZM2G011173	pco071866(225)	hypothetical protein LOC100191586 (LOC100191586), mRNA	zma:100191586	100191586	DCP1	decapping 1 \\ Encodes DCP1 involved in mRNA decapping. DCP1 forms a mRNA decapping complex with DCP2 (At5g13570) and VCS (VARICOSE) (At3g13300). However, unlike DCP2, DCP1 itself does not have mRNA decapping activity in vitro. DCP1, DCP2 and VCS colocalize in cytoplasmic loci, which are putative Arabidopsis mRNA processing bodies. Null mutants of DCP1, DCP2, and VCS accumulate capped mRNAs with …	577	374	523	662	891	697	749	936	875	703	730	800	422	571	469	586	637	532
GRMZM2G069678	LOC100191587	hypothetical protein LOC100191587 (LOC100191587), mRNA	zma:100191587	100191587	RBP47C'	RNA-binding protein 47C' \\ RNA-binding protein 47C' (RBP47C'); CONTAINS InterPro DOMAIN/s: RNA recognition motif, RNP-1 (InterPro:IPR000504), Nucleotide-binding, alpha-beta plait (InterPro:IPR012677); BEST Arabidopsis thaliana protein match is: RNA-binding protein 47C (TAIR:AT1G47490.1); Has 31938 Blast hits to 20447 proteins in 871 species: Archae - 18; Bacteria - 2118; Metazoa - 16550; Fungi -…	1993	1602	1633	580	691	550	740	1092	1061	2471	2211	3106	674	932	571	778	902	790
GRMZM2G018103	LOC100191588	hypothetical protein LOC100191588 (LOC100191588), mRNA	zma:100191588	100191588	AT1G16180	Serinc-domain containing serine and sphingolipid biosynthesis protein \\ Serinc-domain containing serine and sphingolipid biosynthesis protein; FUNCTIONS IN: molecular_function unknown; LOCATED IN: endomembrane system, membrane; EXPRESSED IN: 23 plant structures; EXPRESSED DURING: 15 growth stages; CONTAINS InterPro DOMAIN/s: TMS membrane protein/tumour differentially expressed protein (InterPro:…	3556	3038	2915	3082	3453	2921	2906	3819	3773	2547	2749	2946	1808	2382	1786	2366	2822	2157
GRMZM2G083749	LOC100191589	hypothetical protein LOC100191589 (LOC100191589), mRNA	zma:100191589	100191589			258	206	203	147	139	120	265	227	145	129	112	158	130	149	120	167	197	79
GRMZM2G333448	LOC100191590	hypothetical protein LOC100191590 (LOC100191590), mRNA	zma:100191590	100191590	PLP4	PATATIN-like protein 4 \\ Patatin-related phospholipase A. Expressed in the floral gynaecium and is induced by abscisic acid (ABA) or phosphate deficiency in roots. \\ PATATIN-like protein 4 (PLP4); CONTAINS InterPro DOMAIN/s: Acyl transferase/acyl hydrolase/lysophospholipase (InterPro:IPR016035), Patatin (InterPro:IPR002641); BEST Arabidopsis thaliana protein match is: Acyl transferase/acyl hydr…	4	8	0	0	0	0	0	0	2	7	6	9	2	6	4	3	7	1
AC216827.3_FG011	LOC100191590	hypothetical protein LOC100191590 (LOC100191590), mRNA	zma:100191590	100191590	PLP4	PATATIN-like protein 4 \\ Patatin-related phospholipase A. Expressed in the floral gynaecium and is induced by abscisic acid (ABA) or phosphate deficiency in roots. \\ PATATIN-like protein 4 (PLP4); CONTAINS InterPro DOMAIN/s: Acyl transferase/acyl hydrolase/lysophospholipase (InterPro:IPR016035), Patatin (InterPro:IPR002641); BEST Arabidopsis thaliana protein match is: Acyl transferase/acyl hydr…	0	0	0	0	0	0	0	0	0	0	0	0	0	0	0	0	0	0
GRMZM2G170842	gpm301	hypothetical protein LOC100191591 (LOC100191591), mRNA	zma:100191591	100191591	CINV2	cytosolic invertase 2 \\ CINV2 appears to function as a neutral invertase based on the phenotype of a cinv1(AT1G35580)/cinv2 double mutant. It is predicted to be a cytosolic enzyme. CINV1, CINV2, and possibly other cytosolic invertases may play an important role in supplying carbon from sucrose to non-photosynthetic tissues. \\ cytosolic invertase 2 (CINV2); FUNCTIONS IN: sucrose alpha-glucosidas…	284	253	299	175	194	159	261	279	243	263	346	249	170	218	162	207	252	236
GRMZM2G117971	pco080661a	LOC100191593	zma:100191593	100191593	PR4	pathogenesis-related 4 \\ Encodes a protein similar to the antifungal chitin-binding protein hevein from rubber tree latex. mRNA levels increase in response to ethylene and turnip crinkle virus infection. \\ pathogenesis-related 4 (PR4); FUNCTIONS IN: chitin binding; INVOLVED IN: in 6 processes; LOCATED IN: endomembrane system; EXPRESSED IN: 20 plant structures; EXPRESSED DURING: 10 growth stages…	19	119	20	104	9	213	160	681	766	34	44	13	210	208	234	42	737	266
GRMZM2G117942	pco080661a	LOC100191593	zma:100191593	100191593	PR4	pathogenesis-related 4 \\ Encodes a protein similar to the antifungal chitin-binding protein hevein from rubber tree latex. mRNA levels increase in response to ethylene and turnip crinkle virus infection. \\ pathogenesis-related 4 (PR4); FUNCTIONS IN: chitin binding; INVOLVED IN: in 6 processes; LOCATED IN: endomembrane system; EXPRESSED IN: 20 plant structures; EXPRESSED DURING: 10 growth stages…	0	18	2	12	28	36	6	47	66	5	3	5	61	41	94	20	260	80
GRMZM2G316960	LOC100191594	Putative uncharacterized protein	zma:100191594	100191594			317	248	442	164	323	196	318	235	210	93	95	58	37	67	49	68	57	53
GRMZM2G164974	LOC100191595	hypothetical protein LOC100191595 (LOC100191595), mRNA	zma:100191595	100191595	KCS6	3-ketoacyl-CoA synthase 6 \\ Encodes KCS6, a member of the 3-ketoacyl-CoA synthase family involved in the biosynthesis of VLCFA (very long chain fatty acids). \\ 3-ketoacyl-CoA synthase 6 (KCS6); FUNCTIONS IN: transferase activity, transferring acyl groups other than amino-acyl groups, catalytic activity; INVOLVED IN: in 7 processes; LOCATED IN: endoplasmic reticulum; EXPRESSED IN: 29 plant struc…	253	256	287	275	336	261	317	332	313	186	144	273	94	220	145	265	280	242
GRMZM2G047187	LOC100191596	hypothetical protein LOC100191596 (LOC100191596), mRNA	zma:100191596	100191596	AT2G16990	Major facilitator superfamily protein \\ Major facilitator superfamily protein; FUNCTIONS IN: tetracycline transporter activity; INVOLVED IN: transmembrane transport; LOCATED IN: endomembrane system; EXPRESSED IN: 22 plant structures; EXPRESSED DURING: 13 growth stages; CONTAINS InterPro DOMAIN/s: Major facilitator superfamily MFS-1 (InterPro:IPR011701), Major facilitator superfamily, general sub…	13	57	33	16	14	6	42	39	13	8	7	6	8	9	6	13	15	10
GRMZM2G098167	LOC100191598	hypothetical protein LOC100191598 (LOC100191598), mRNA	zma:100191598	100191598	AT1G54050	HSP20-like chaperones superfamily protein \\ HSP20-like chaperones superfamily protein; CONTAINS InterPro DOMAIN/s: Heat shock protein Hsp20 (InterPro:IPR002068), HSP20-like chaperone (InterPro:IPR008978); BEST Arabidopsis thaliana protein match is: heat shock protein 17.6A (TAIR:AT5G12030.1); Has 4491 Blast hits to 4491 proteins in 1181 species: Archae - 166; Bacteria - 2520; Metazoa - 2; Fungi …	158	118	186	2118	2579	2344	2410	2286	2355	1566	1912	2601	670	855	1472	2471	1019	1187
GRMZM2G178709	LOC100191599	hypothetical protein LOC100191599 (LOC100191599), mRNA	zma:100191599	100191599			117	108	58	44	94	57	56	55	46	94	67	74	28	34	24	19	34	27
GRMZM2G080530	pco103007a	LOC100191600 (pco103007a), mRNA	zma:100191600	100191600	AT1G78230	Outer arm dynein light chain 1 protein \\ Outer arm dynein light chain 1 protein; INVOLVED IN: biological_process unknown; LOCATED IN: vacuole; CONTAINS InterPro DOMAIN/s: Leucine-rich repeat, typical subtype (InterPro:IPR003591), Leucine-rich repeat (InterPro:IPR001611); BEST Arabidopsis thaliana protein match is: Outer arm dynein light chain 1 protein (TAIR:AT4G03260.2); Has 24271 Blast hits to…	790	616	543	171	561	308	806	709	624	797	547	816	489	638	495	984	814	777
GRMZM2G029396	LOC100191601	hypothetical protein LOC100191601 (LOC100191601), mRNA	zma:100191601	100191601	SQS1	squalene synthase 1 \\ Encodes squalene synthase, which converts two molecules of farnesyl diphosphate (FPP) into squalene via an intermediate: presqualene diphosphate (PSPP). It is generally thought to be one of the key enzymes of sterol biosynthesis, since it catalyzes the first pathway-specific reaction of the sterol branch of the isoprenoid pathway. \\ squalene synthase 1 (SQS1); FUNCTIONS IN…	530	386	528	296	432	316	452	487	356	430	538	462	227	283	196	245	292	312
GRMZM2G098102	LOC100191602	hypothetical protein LOC100191602 (LOC100191602), mRNA	zma:100191602	100191602	AT1G29090	Cysteine proteinases superfamily protein \\ Cysteine proteinases superfamily protein; FUNCTIONS IN: cysteine-type endopeptidase activity, cysteine-type peptidase activity; INVOLVED IN: proteolysis; LOCATED IN: endomembrane system; EXPRESSED IN: sperm cell; CONTAINS InterPro DOMAIN/s: Peptidase C1A, papain (InterPro:IPR013128), Proteinase inhibitor I29, cathepsin propeptide (InterPro:IPR013201), P…	0	0	0	1	1	0	0	1	0	0	0	0	1	1	1	0	1	0
GRMZM2G078033	pco077065	LOC100191603 (pco077065), mRNA	zma:100191603	100191603			3228	2590	3469	4467	7574	4955	4805	4011	3375	1974	1942	2211	1834	2572	2220	2841	3438	3204
GRMZM2G130432	LOC100191604	Putative uncharacterized proteinSerine esterase family protein ;	zma:100191604	100191604	AT5G51180	alpha/beta-Hydrolases superfamily protein \\ alpha/beta-Hydrolases superfamily protein; CONTAINS InterPro DOMAIN/s: Protein of unknown function DUF676, hydrolase-like (InterPro:IPR007751); BEST Arabidopsis thaliana protein match is: alpha/beta-Hydrolases superfamily protein (TAIR:AT4G25770.1); Has 744 Blast hits to 735 proteins in 176 species: Archae - 0; Bacteria - 2; Metazoa - 141; Fungi - 291;…	238	213	205	109	134	126	123	175	113	188	186	170	80	114	81	123	126	105
GRMZM2G150866	cl2746_1	hypothetical protein LOC100191605 (LOC100191605), mRNA	zma:100191605	100191605			552	470	605	239	377	217	308	249	174	307	428	188	162	212	184	197	201	211
GRMZM2G176612	LOC100191606	hypothetical protein LOC100191606 (LOC100191606), mRNA	zma:100191606	100191606	AGD8	ARF-GAP domain 8 \\ A member of ARF GAP domain (AGD), A thaliana has 15 members, grouped into four classes. \\ ARF-GAP domain 8 (AGD8); FUNCTIONS IN: ARF GTPase activator activity, DNA binding, zinc ion binding; INVOLVED IN: regulation of ARF GTPase activity; LOCATED IN: nucleus; EXPRESSED IN: 24 plant structures; EXPRESSED DURING: 15 growth stages; CONTAINS InterPro DOMAIN/s: Arf GTPase activati…	973	813	934	378	688	411	632	640	466	1289	1606	1141	576	723	581	623	556	586
GRMZM2G007695	gpm217b	hypothetical protein LOC100191607 (LOC100191607), mRNA	zma:100191607	100191607	AT3G09630	Ribosomal protein L4/L1 family \\ Ribosomal protein L4/L1 family; FUNCTIONS IN: structural constituent of ribosome; INVOLVED IN: translation; LOCATED IN: in 9 components; EXPRESSED IN: 26 plant structures; EXPRESSED DURING: 14 growth stages; CONTAINS InterPro DOMAIN/s: Ribosomal protein L4/L1e (InterPro:IPR002136), Ribosomal protein L4/L1e, eukaryotic/archaeal, conserved site (InterPro:IPR013000)…	919	539	592	145	167	107	348	304	300	1050	996	1758	250	274	193	268	263	300
GRMZM2G032276	LOC100191608	hypothetical protein LOC100191608 (LOC100191608), mRNA	zma:100191608	100191608	AT5G02890	HXXXD-type acyl-transferase family protein \\ HXXXD-type acyl-transferase family protein; FUNCTIONS IN: transferase activity, transferring acyl groups other than amino-acyl groups, transferase activity; INVOLVED IN: biological_process unknown; LOCATED IN: cellular_component unknown; EXPRESSED IN: 21 plant structures; EXPRESSED DURING: 12 growth stages; CONTAINS InterPro DOMAIN/s: Transferase (Int…	0	1	7	0	3	1	55	61	57	2	2	4	24	43	23	56	107	73
GRMZM2G476762	LOC100191609	hypothetical protein LOC100191609 (LOC100191609), mRNA	zma:100191609	100191609			0	0	0	0	1	1	2	3	4	0	0	0	0	0	0	0	0	0
GRMZM2G121790	TIDP3561	hypothetical protein LOC100191610 (LOC100191610), mRNA	zma:100191610	100191610	BIN2	Protein kinase superfamily protein \\ ATSK (shaggy-like kinase) family member that encodes an AtSK protein involved in the cross-talk between auxin and brassinosteroid signaling pathways. BR-INSENSITIVE 2 mutant indicated that the BR-insensitive dwarf phenotype was due to a semidominant mutation in the BIN2. BIN2 is not allelic to BRI1. BIN2-mediated phosphorylation appears to promote BZR1 export…	2131	1761	1980	1128	1748	1187	1067	1245	855	2482	2330	2069	939	1328	1187	1263	1368	1058
GRMZM2G169615	cl866_1a	LOC100191611	zma:100191611	100191611			1119	1060	804	656	715	582	398	605	633	997	960	1599	444	476	374	413	535	416
GRMZM2G008748	pco112591	LOC100191612 (pco112591), mRNA	zma:100191612	100191612	AT1G74050	Ribosomal protein L6 family protein \\ Ribosomal protein L6 family protein; FUNCTIONS IN: structural constituent of ribosome; INVOLVED IN: translation; LOCATED IN: ribosome, cytosolic large ribosomal subunit, intracellular, plasma membrane, membrane; EXPRESSED IN: leaf; CONTAINS InterPro DOMAIN/s: Ribosomal protein L6, N-terminal (InterPro:IPR005568), Ribosomal protein L6E (InterPro:IPR000915); B…	2413	2875	2311	996	1121	866	1343	1505	1392	4494	5738	5079	1662	1770	1756	1893	1522	1980
GRMZM5G886799	LOC100191613	hypothetical protein LOC100191613 (LOC100191613), mRNA	zma:100191613	100191613	AT4G36210	Protein of unknown function (DUF726) \\ Protein of unknown function (DUF726); CONTAINS InterPro DOMAIN/s: Protein of unknown function DUF726 (InterPro:IPR007941); BEST Arabidopsis thaliana protein match is: Protein of unknown function (DUF726) (TAIR:AT2G18100.1); Has 675 Blast hits to 638 proteins in 219 species: Archae - 12; Bacteria - 101; Metazoa - 133; Fungi - 230; Plants - 68; Viruses - 0; O…	0	0	2	2	1	0	0	0	4	0	0	1	0	4	0	0	0	0
GRMZM2G119175	LOC100191614	hypothetical protein LOC100191614 (LOC100191614), mRNA	zma:100191614	100191614	AT3G52990	Pyruvate kinase family protein \\ Pyruvate kinase family protein; FUNCTIONS IN: pyruvate kinase activity, potassium ion binding, magnesium ion binding, catalytic activity; INVOLVED IN: response to cadmium ion, glycolysis; LOCATED IN: membrane; EXPRESSED IN: guard cell, cultured cell, leaf; EXPRESSED DURING: seedling growth; CONTAINS InterPro DOMAIN/s: Pyruvate/Phosphoenolpyruvate kinase, catalyti…	10206	7756	8920	4431	6661	4255	1963	2270	1828	9064	8830	10293	2584	3035	2630	3067	3585	3301
GRMZM5G871418	pco108773a	LOC100191615 (pco108773a), mRNA	zma:100191615	100191615			379	372	382	311	407	297	358	481	390	699	512	763	333	519	351	322	524	410
GRMZM2G372068	LOC100191617	hypothetical protein LOC100191617 (LOC100191617), mRNA	zma:100191617	100191617	UGT72B3	UDP-glucosyl transferase 72B3 \\ UDP-glucosyl transferase 72B3 (UGT72B3); FUNCTIONS IN: quercetin 3-O-glucosyltransferase activity, UDP-glycosyltransferase activity, transferase activity, transferring glycosyl groups; INVOLVED IN: metabolic process; LOCATED IN: cellular_component unknown; EXPRESSED IN: 11 plant structures; EXPRESSED DURING: LP.04 four leaves visible, petal differentiation and exp…	29	25	54	17	41	30	63	84	84	39	10	23	11	25	13	28	65	49
GRMZM2G148213	Orphan18	hypothetical protein LOC100191618 (LOC100191618), mRNA	zma:100191618	100191618			378	415	412	655	757	628	498	511	530	669	549	973	424	572	481	584	760	589
GRMZM2G174315	pco139551	LOC100191619 (pco139551), mRNA	zma:100191619	100191619			902	558	800	439	710	450	878	727	555	897	1040	882	467	478	464	564	500	541
AC211652.4_FG003	LOC100191620	hypothetical protein LOC100191620 (LOC100191620), mRNA	zma:100191620	100191620	AT4G19810	Glycosyl hydrolase family protein with chitinase insertion domain \\ Glycosyl hydrolase family protein with chitinase insertion domain; FUNCTIONS IN: cation binding, chitinase activity, hydrolase activity, hydrolyzing O-glycosyl compounds, catalytic activity; INVOLVED IN: carbohydrate metabolic process; LOCATED IN: cell wall; EXPRESSED IN: 10 plant structures; EXPRESSED DURING: LP.04 four leaves …	6	8	7	2	4	7	6	9	4	10	15	13	5	6	3	3	5	2
GRMZM2G141456	LOC100191620	hypothetical protein LOC100191620 (LOC100191620), mRNA	zma:100191620	100191620	AT4G19810	Glycosyl hydrolase family protein with chitinase insertion domain \\ Glycosyl hydrolase family protein with chitinase insertion domain; FUNCTIONS IN: cation binding, chitinase activity, hydrolase activity, hydrolyzing O-glycosyl compounds, catalytic activity; INVOLVED IN: carbohydrate metabolic process; LOCATED IN: cell wall; EXPRESSED IN: 10 plant structures; EXPRESSED DURING: LP.04 four leaves …	6	8	7	2	4	7	6	9	4	10	15	13	5	7	3	4	5	2
GRMZM2G393897	pco084555(107)	hypothetical protein LOC100191621 (LOC100191621), mRNA	zma:100191621	100191621	KCS4	3-ketoacyl-CoA synthase 4 \\ Encodes KCS4, a member of the 3-ketoacyl-CoA synthase family involved in the biosynthesis of VLCFA (very long chain fatty acids). \\ 3-ketoacyl-CoA synthase 4 (KCS4); FUNCTIONS IN: transferase activity, transferring acyl groups other than amino-acyl groups, catalytic activity; INVOLVED IN: very long-chain fatty acid metabolic process, cuticle development; LOCATED IN: …	200	125	130	170	146	145	175	269	241	153	112	212	86	77	46	91	117	115
GRMZM2G081622	cl19091_1	LOC100191622 (cl19091_1), mRNA	zma:100191622	100191622			614	380	432	102	160	108	183	168	102	169	368	202	65	79	84	73	73	69
GRMZM2G134351	LOC100191623	hypothetical protein LOC100191623 (LOC100191623), mRNA	zma:100191623	100191623	AT2G03200	Eukaryotic aspartyl protease family protein \\ Eukaryotic aspartyl protease family protein; FUNCTIONS IN: aspartic-type endopeptidase activity; INVOLVED IN: proteolysis; LOCATED IN: endomembrane system; EXPRESSED IN: 10 plant structures; EXPRESSED DURING: 4 anthesis, C globular stage, petal differentiation and expansion stage; CONTAINS InterPro DOMAIN/s: Peptidase aspartic (InterPro:IPR021109), P…	60	45	16	26	24	19	5	1	3	25	5	45	13	8	16	8	20	17
GRMZM2G018697	LOC100191624	hypothetical protein LOC100191624 (LOC100191624), mRNA	zma:100191624	100191624	RIN1	P-loop containing nucleoside triphosphate hydrolases superfamily protein \\ RESISTANCE TO PSEUDOMONAS SYRINGAE PV MACULICOLA INTERACTOR 1 (RIN1); FUNCTIONS IN: protein binding; INVOLVED IN: meristem development, regulation of defense response to fungus, incompatible interaction; LOCATED IN: nucleolus, nucleus, chloroplast; EXPRESSED IN: 22 plant structures; EXPRESSED DURING: 13 growth stages; CON…	1999	1220	1580	653	1150	733	832	756	526	1214	1615	1133	393	555	514	481	610	507
GRMZM2G477340	LOC100191625	hypothetical protein LOC100191625 (LOC100191625), mRNA	zma:100191625	100191625	AT1G15110	phosphatidyl serine synthase family protein \\ phosphatidyl serine synthase family protein; FUNCTIONS IN: CDP-diacylglycerol-serine O-phosphatidyltransferase activity; INVOLVED IN: phosphatidylserine biosynthetic process; LOCATED IN: cellular_component unknown; EXPRESSED IN: 17 plant structures; EXPRESSED DURING: 7 growth stages; CONTAINS InterPro DOMAIN/s: Phosphatidyl serine synthase (InterPro:…	68	43	67	28	45	33	99	112	81	58	52	49	54	92	58	102	85	66
GRMZM2G109976	LOC100191626	hypothetical protein LOC100191626 (LOC100191626), mRNA	zma:100191626	100191626			130	83	135	86	126	101	184	122	76	159	168	112	63	111	86	92	135	88
GRMZM2G138220	csu657(atpd)	LOC100191627 (csu657(atpd)), mRNA	zma:100191627	100191627			880	528	765	439	607	436	542	632	553	1508	980	1648	550	723	507	611	613	577
GRMZM2G099036	LOC100191628	hypothetical protein LOC100191628 (LOC100191628), mRNA	zma:100191628	100191628			213	176	187	147	203	136	210	182	146	131	170	130	90	159	106	130	139	116
GRMZM2G131473	LOC100191629	hypothetical protein LOC100191629 (LOC100191629), mRNA	zma:100191629	100191629	MAP2B	methionine aminopeptidase 2B \\ Encodes a MAP2 like methionine aminopeptidase \\ methionine aminopeptidase 2B (MAP2B); FUNCTIONS IN: metalloexopeptidase activity, aminopeptidase activity; INVOLVED IN: protein processing; LOCATED IN: cytoplasm; EXPRESSED IN: 25 plant structures; EXPRESSED DURING: 13 growth stages; CONTAINS InterPro DOMAIN/s: Peptidase M24A, methionine aminopeptidase, subfamily 2 (…	3312	2502	3073	1664	2673	1645	2221	2095	1612	3225	3567	2788	1085	1558	1265	1659	1642	1437
GRMZM2G173680	WRKY110	hypothetical protein LOC100191630 (LOC100191630), mRNA	zma:100191630	100191630			416	370	369	226	268	161	258	252	231	296	312	385	246	261	204	263	266	245
GRMZM2G081583	LOC100191631	hypothetical protein LOC100191631 (LOC100191631), mRNA	zma:100191631	100191631	BGAL1	beta galactosidase 1 \\ beta-galactosidase, glycosyl hydrolase family 35 \\ beta galactosidase 1 (BGAL1); FUNCTIONS IN: beta-galactosidase activity; INVOLVED IN: carbohydrate metabolic process; LOCATED IN: cell wall, plant-type cell wall; EXPRESSED IN: 27 plant structures; EXPRESSED DURING: 13 growth stages; CONTAINS InterPro DOMAIN/s: Glycoside hydrolase, family 35, conserved site (InterPro:IPR0…	1170	559	769	272	408	371	285	231	266	618	430	910	270	375	309	516	325	336
GRMZM2G027385	LOC100191631	hypothetical protein LOC100191631 (LOC100191631), mRNA	zma:100191631	100191631	BGAL1	beta galactosidase 1 \\ beta-galactosidase, glycosyl hydrolase family 35 \\ beta galactosidase 1 (BGAL1); FUNCTIONS IN: beta-galactosidase activity; INVOLVED IN: carbohydrate metabolic process; LOCATED IN: cell wall, plant-type cell wall; EXPRESSED IN: 27 plant structures; EXPRESSED DURING: 13 growth stages; CONTAINS InterPro DOMAIN/s: Glycoside hydrolase, family 35, conserved site (InterPro:IPR0…	860	1112	889	282	408	287	455	244	215	603	596	682	304	296	288	422	501	457
GRMZM2G049347	LOC100191632	hypothetical protein LOC100191632 (LOC100191632), mRNA	zma:100191632	100191632			1392	978	1214	604	874	591	1796	1610	1054	904	1070	759	725	1140	930	1411	1205	988
GRMZM2G169259	LOC100191633	hypothetical protein LOC100191633 (LOC100191633), mRNA	zma:100191633	100191633	AT4G02830	unknown protein; Has 74 Blast hits to 74 proteins in 13 species: Archae - 0; Bacteria - 0; Metazoa - 0; Fungi - 0; Plants - 74; Viruses - 0; Other Eukaryotes - 0 (source: NCBI BLink).	2	2	2	7	6	10	10	11	6	8	5	10	13	27	12	13	32	21
GRMZM2G109821	LOC100191634	hypothetical protein LOC100191634 (LOC100191634), mRNA	zma:100191634	100191634			488	390	402	654	782	620	1093	1010	883	277	247	324	412	547	410	593	558	549
GRMZM2G113205	LOC100191635	hypothetical protein LOC100191635 (LOC100191635), mRNA	zma:100191635	100191635			59	31	56	22	20	18	44	38	34	59	20	36	50	72	52	46	61	59
GRMZM2G150648	LOC100191636	hypothetical protein LOC100191636 (LOC100191636), mRNA	zma:100191636	100191636	FIB1	fibrillarin 1 \\ encodes a fibrillarin, a key nucleolar protein in eukaryotes which associates with box C/D small nucleolar RNAs (snoRNAs) directing 2'-O-ribose methylation of the rRNA. This gene also encodes a novel box C/D snoRNA, U60.1f in its fifth intron that accumulates in seedlings and that their targeted residue on the 25 S rRNA is methylated. \\ fibrillarin 1 (FIB1); FUNCTIONS IN: snoRNA…	4181	4433	3968	2337	3154	2170	2423	2929	2642	4687	5668	7664	1691	1985	1309	1631	2092	1542
GRMZM5G861268	LOC100191637	hypothetical protein LOC100191637 (LOC100191637), mRNA	zma:100191637	100191637			4	0	0	1	7	1	11	9	7	0	0	0	5	4	8	7	5	19
GRMZM2G352415	magi2594	hypothetical protein LOC100191638 (LOC100191638), mRNA	zma:100191638	100191638	AT2G44060	Late embryogenesis abundant protein, group 2 \\ Late embryogenesis abundant protein, group 2; FUNCTIONS IN: molecular_function unknown; INVOLVED IN: response to cadmium ion, response to desiccation, embryo development ending in seed dormancy; LOCATED IN: plasma membrane, membrane; EXPRESSED IN: 25 plant structures; EXPRESSED DURING: 14 growth stages; CONTAINS InterPro DOMAIN/s: Water stress and h…	5298	4678	3685	3718	4507	3477	4593	6033	4854	2827	2870	2965	2352	3150	1961	2873	5244	4347
GRMZM2G024389	LOC100191639	hypothetical protein LOC100191639 (LOC100191639), mRNA	zma:100191639	100191639	AT1G28140	unknown protein; FUNCTIONS IN: molecular_function unknown; INVOLVED IN: biological_process unknown; LOCATED IN: chloroplast; EXPRESSED IN: 22 plant structures; EXPRESSED DURING: 13 growth stages; CONTAINS InterPro DOMAIN/s: Protein of unknown function DUF2301, transmembrane (InterPro:IPR019275); Has 140 Blast hits to 140 proteins in 72 species: Archae - 0; Bacteria - 86; Metazoa - 10; Fungi - 0; …	130	162	133	102	158	105	117	123	123	210	209	124	97	95	105	127	97	98
GRMZM2G180195	LOC100191640	hypothetical protein LOC100191640 (LOC100191640), mRNA	zma:100191640	100191640	DRIP2	DREB2A-interacting protein 2 \\ Encodes a C3HC4 RING-domain-containing ubiquitin E3 ligase capable of interacting with DREB2A. DRIP2 seems to be involved in regulating stress-related transcriptional changes and drought tolerance. \\ DREB2A-interacting protein 2 (DRIP2); CONTAINS InterPro DOMAIN/s: Zinc finger, RING-type, conserved site (InterPro:IPR017907), Zinc finger, RING-type (InterPro:IPR001…	326	200	225	296	512	313	453	496	393	545	466	429	255	290	242	281	339	224
GRMZM2G118485	LOC100191641	hypothetical protein LOC100191641 (LOC100191641), mRNA	zma:100191641	100191641	HSF1	heat shock factor 1 \\ native protein is a trimer, interacts with HSP70, also with TBP, DNA interaction is modulated by phosphorylation and is heat-shock inducible \\ heat shock factor 1 (HSF1); CONTAINS InterPro DOMAIN/s: Winged helix-turn-helix transcription repressor DNA-binding (InterPro:IPR011991), Heat shock factor (HSF)-type, DNA-binding (InterPro:IPR000232); BEST Arabidopsis thaliana prot…	352	269	309	216	365	235	365	304	228	674	643	674	209	267	263	293	346	292
GRMZM2G344205	LOC100191642	hypothetical protein LOC100191642 (LOC100191642), mRNA	zma:100191642	100191642	CP5	Polyketide cyclase/dehydrase and lipid transport superfamily protein \\ membrane related protein CP5 \\ CP5; FUNCTIONS IN: molecular_function unknown; INVOLVED IN: biological_process unknown; LOCATED IN: vacuole; EXPRESSED IN: 23 plant structures; EXPRESSED DURING: 15 growth stages; CONTAINS InterPro DOMAIN/s: Lipid-binding START (InterPro:IPR002913); BEST Arabidopsis thaliana protein match is: P…	292	248	170	187	257	184	110	218	204	105	68	146	121	111	75	69	144	95
GRMZM5G846548	LOC100191643	hypothetical protein LOC100191643 (LOC100191643), mRNA	zma:100191643	100191643			618	590	626	323	552	317	360	341	246	414	454	393	193	279	247	303	285	249
GRMZM2G029058	pco071744(596)	hypothetical protein LOC100191644 (LOC100191644), mRNA	zma:100191644	100191644	CID8	CTC-interacting domain 8 \\ RNA-binding protein, putative, similar to RNA-binding protein GB:AAA86641 GI:1174153 from (Arabidopsis thaliana).Contains PAB2 domain which facilitates binding to PABC proteins. \\ CTC-interacting domain 8 (CID8); CONTAINS InterPro DOMAIN/s: RNA recognition motif, RNP-1 (InterPro:IPR000504), Nucleotide-binding, alpha-beta plait (InterPro:IPR012677), Ataxin-2, C-termina…	677	415	494	182	304	209	437	546	356	811	822	537	330	485	445	496	456	383
GRMZM2G134227	pco110869	LOC100191645 (pco110869), mRNA	zma:100191645	100191645	AT4G16580	Protein phosphatase 2C family protein \\ Protein phosphatase 2C family protein; FUNCTIONS IN: phosphoprotein phosphatase activity, catalytic activity; CONTAINS InterPro DOMAIN/s: Protein phosphatase 2C-related (InterPro:IPR001932), Sporulation stage II, protein E C-terminal (InterPro:IPR010822); BEST Arabidopsis thaliana protein match is: Protein phosphatase 2C family protein (TAIR:AT5G66720.1); …	1072	808	1010	855	1119	761	764	811	691	1279	1274	1390	609	965	735	880	986	841
GRMZM2G110531	Orphan138	hypothetical protein LOC100191647 (LOC100191647), mRNA	zma:100191647	100191647	BPM2	BTB-POZ and MATH domain 2 \\ BTB-POZ and MATH domain 2 (BPM2); CONTAINS InterPro DOMAIN/s: TRAF-like (InterPro:IPR008974), MATH (InterPro:IPR002083), BTB/POZ fold (InterPro:IPR011333), BTB/POZ (InterPro:IPR013069), Kelch related (InterPro:IPR013089), BTB/POZ-like (InterPro:IPR000210), TRAF-type (InterPro:IPR013322); BEST Arabidopsis thaliana protein match is: BTB-POZ and MATH domain 1 (TAIR:AT5G1…	202	124	155	88	77	55	92	64	55	175	120	144	95	76	79	75	69	58
GRMZM2G096051	LOC100191648	hypothetical protein LOC100191648 (LOC100191648), mRNA	zma:100191648	100191648			1570	1159	1218	530	847	553	845	746	535	1219	1033	1284	449	550	419	603	561	555
GRMZM2G019586	csu193	LOC100191649 (csu193), mRNA	zma:100191649	100191649			603	394	177	444	628	406	87	176	160	1105	784	1622	671	737	666	727	1030	1024
GRMZM2G008250	LOC100191652	hypothetical protein LOC100191652 (LOC100191652), mRNA	zma:100191652	100191652			57	19	33	10	21	16	39	26	23	41	124	62	48	30	48	27	27	28
GRMZM2G010017	Orphan223	hypothetical protein LOC100191653 (LOC100191653), mRNA	zma:100191653	100191653			1259	783	1210	436	688	469	1271	972	614	615	684	586	471	637	536	641	531	569
GRMZM2G095778	LOC100191654	hypothetical protein LOC100191654 (LOC100191654), mRNA	zma:100191654	100191654	AT2G26310	Chalcone-flavanone isomerase family protein \\ Chalcone-flavanone isomerase family protein; FUNCTIONS IN: intramolecular lyase activity; INVOLVED IN: cellular amino acid derivative biosynthetic process; LOCATED IN: cellular_component unknown; CONTAINS InterPro DOMAIN/s: Chalcone isomerase, subgroup (InterPro:IPR003466), Chalcone isomerase (InterPro:IPR016087); BEST Arabidopsis thaliana protein ma…	551	425	615	243	409	275	500	487	374	458	620	318	289	372	329	513	327	289
GRMZM2G177781	LOC100191655	hypothetical protein LOC100191655 (LOC100191655), mRNA	zma:100191655	100191655	AT2G25970	KH domain-containing protein \\ KH domain-containing protein; FUNCTIONS IN: RNA binding, nucleic acid binding; EXPRESSED IN: 23 plant structures; EXPRESSED DURING: 14 growth stages; CONTAINS InterPro DOMAIN/s: K Homology, type 1, subgroup (InterPro:IPR018111), K Homology (InterPro:IPR004087), K Homology, type 1 (InterPro:IPR004088); BEST Arabidopsis thaliana protein match is: KH domain-containing…	3073	2323	2789	2775	3594	2599	2861	2667	2212	3328	3260	3466	1883	2498	2076	2455	2444	2250
GRMZM2G028302	IDP1986	LOC100191656 (IDP1986), mRNA	zma:100191656	100191656	PSI-P	photosystem I P subunit \\ Encodes the P subunit of Photosystem I. About 25% of the TMP14 pool appeared to be phosphorylated, and this ratio is not affected by light. Contains seven phosphorylation sites on threonine residue and chloroplast targeting signal. Located in the proximity of PSI-L, -H and -O subunits. \\ photosystem I P subunit (PSI-P); FUNCTIONS IN: DNA binding; INVOLVED IN: photosynt…	1	4	6	4	0	1	11	2	3	2	2	4	1	3	2	2	0	0
GRMZM2G082581	LOC100191657	hypothetical protein LOC100191657 (LOC100191657), mRNA	zma:100191657	100191657			1194	1257	1100	561	1025	594	507	682	518	1448	1054	1428	534	640	473	431	579	459
GRMZM2G050561	TIDP3394	LOC100191658 (TIDP3394), mRNA	zma:100191658	100191658			128	102	124	85	106	79	109	152	99	172	205	129	82	139	202	177	225	135
GRMZM2G353195	LOC100191659	hypothetical protein LOC100191659 (LOC100191659), mRNA	zma:100191659	100191659	AT1G09900	Pentatricopeptide repeat (PPR-like) superfamily protein \\ Pentatricopeptide repeat (PPR-like) superfamily protein; FUNCTIONS IN: molecular_function unknown; INVOLVED IN: biological_process unknown; LOCATED IN: membrane; EXPRESSED IN: 22 plant structures; EXPRESSED DURING: 13 growth stages; CONTAINS InterPro DOMAIN/s: Pentatricopeptide repeat (InterPro:IPR002885); BEST Arabidopsis thaliana protei…	11	10	7	14	5	9	31	26	33	11	1	14	9	25	5	15	12	15
GRMZM2G117999	LOC100191660	hypothetical protein LOC100191660 (LOC100191660), mRNA	zma:100191660	100191660			82	100	60	47	49	36	73	94	76	80	97	65	66	29	42	65	72	31
GRMZM2G077401	cl50078_1	LOC100191661 (cl50078_1), mRNA	zma:100191661	100191661			80	99	88	106	100	102	119	173	226	84	67	128	53	81	46	93	185	120
GRMZM2G103430	LOC100191663	hypothetical protein LOC100191663 (LOC100191663), mRNA	zma:100191663	100191663	AT4G00830	RNA-binding (RRM/RBD/RNP motifs) family protein \\ RNA-binding (RRM/RBD/RNP motifs) family protein; FUNCTIONS IN: RNA binding, nucleotide binding, nucleic acid binding; INVOLVED IN: biological_process unknown; LOCATED IN: cellular_component unknown; EXPRESSED IN: 23 plant structures; EXPRESSED DURING: 15 growth stages; CONTAINS InterPro DOMAIN/s: RNA recognition motif, RNP-1 (InterPro:IPR000504),…	3546	3005	2527	1496	1934	1406	1806	1757	1584	2887	2848	3405	1435	1782	1320	1515	1589	1391
AC206788.3_FG015	LOC100191664	hypothetical protein LOC100191664 (LOC100191664), mRNA	zma:100191664	100191664			166	182	125	127	299	174	203	182	133	212	208	319	97	301	234	341	415	249
GRMZM2G355448	LOC100191664	hypothetical protein LOC100191664 (LOC100191664), mRNA	zma:100191664	100191664			3	1	4	2	2	0	0	1	0	2	0	3	0	3	2	0	3	0
GRMZM2G468150	LOC100191665	Putative uncharacterized protein	zma:100191665	100191665			111	69	67	82	56	19	46	45	24	287	170	221	169	148	109	186	180	197
GRMZM2G169878	LOC100191665	Putative uncharacterized protein	zma:100191665	100191665			23	8	30	20	4	13	4	13	18	82	75	35	37	29	12	31	46	27
GRMZM2G075039	LOC100191666	hypothetical protein LOC100191666 (LOC100191666), mRNA	zma:100191666	100191666	FLK	RNA-binding KH domain-containing protein \\ flowering locus KH domain (FLK); FUNCTIONS IN: RNA binding, nucleic acid binding; INVOLVED IN: positive regulation of flower development; LOCATED IN: nucleus; EXPRESSED IN: 23 plant structures; EXPRESSED DURING: 13 growth stages; CONTAINS InterPro DOMAIN/s: K Homology, type 1, subgroup (InterPro:IPR018111), K Homology (InterPro:IPR004087), K Homology, t…	131	134	153	86	86	67	80	76	46	88	131	92	50	50	45	26	17	25
GRMZM2G064145	nfe101	hypothetical protein LOC100191667 (LOC100191667), mRNA	zma:100191667	100191667	AT5G08630	DDT domain-containing protein \\ DDT domain-containing protein; CONTAINS InterPro DOMAIN/s: DDT domain superfamily (InterPro:IPR018501), DDT domain (InterPro:IPR004022), DDT domain, subgroup (InterPro:IPR018500), WSTF/Acf1/Cbp146 (InterPro:IPR013136); Has 7496 Blast hits to 4698 proteins in 418 species: Archae - 4; Bacteria - 337; Metazoa - 2683; Fungi - 719; Plants - 380; Viruses - 89; Other Euk…	773	532	719	243	444	254	391	350	213	789	1075	659	293	315	288	269	289	252
GRMZM2G033937	LOC100191668	Membrane proteinPutative uncharacterized protein ;	zma:100191668	100191668			70	99	116	181	181	138	237	263	325	309	347	311	290	483	366	506	614	478
GRMZM2G071157	LOC100191669	hypothetical protein LOC100191669 (LOC100191669), mRNA	zma:100191669	100191669	ROPGEF3	RHO guanyl-nucleotide exchange factor 3 \\ Encodes a member of KPP-like gene family, homolog of KPP (kinase partner protein) gene in tomato. Also a member of the RopGEF (guanine nucleotide exchange factor) family, containing the novel PRONE domain (plant-specific Rop nucleotide exchanger), which is exclusively active towards members of the Rop subfamily. \\ RHO guanyl-nucleotide exchange factor 3…	8	7	31	13	22	26	27	15	14	27	12	47	21	19	23	26	35	18
AC209810.3_FG002	cl903_-1	hypothetical protein LOC100191670	zma:100191670	100191670			0	2	1	17	20	16	75	28	21	3	4	1	41	53	71	62	33	51
GRMZM2G025135	cl903_-1	hypothetical protein LOC100191670	zma:100191670	100191670			0	0	0	0	0	0	0	0	0	0	0	0	0	0	0	0	0	0
GRMZM2G021605	AY109534	hypothetical protein LOC100191671	zma:100191671	100191671	AT1G22170	Phosphoglycerate mutase family protein \\ Phosphoglycerate mutase family protein; FUNCTIONS IN: intramolecular transferase activity, phosphotransferases, catalytic activity; INVOLVED IN: glycolysis, metabolic process; LOCATED IN: chloroplast; EXPRESSED IN: 19 plant structures; EXPRESSED DURING: 8 growth stages; CONTAINS InterPro DOMAIN/s: Histidine phosphatase superfamily, clade-1 (InterPro:IPR01…	546	415	564	314	496	291	497	496	413	621	793	641	397	577	472	575	572	361
GRMZM5G852502	gpm375a	hypothetical protein LOC100191672 (LOC100191672), mRNA	zma:100191672	100191672			7803	7171	8042	11374	19278	12652	16276	14119	11461	9211	9146	9578	5966	9667	7488	8533	10002	7044
GRMZM2G060296	spr1	signal recognition particle receptor homolog1 (spr1), mRNA	zma:100191673	100191673	AT4G30600	signal recognition particle receptor alpha subunit family protein \\ signal recognition particle receptor alpha subunit family protein; FUNCTIONS IN: nucleoside-triphosphatase activity, signal recognition particle binding, GTP binding, GTPase activity, nucleotide binding; INVOLVED IN: intracellular protein transport, protein targeting, SRP-dependent cotranslational protein targeting to membrane; …	5951	4581	5641	4488	7066	4937	6650	5783	4463	5188	4956	5545	4171	5272	4358	5131	5525	4276
GRMZM2G110198	AY109678	hypothetical protein LOC100191674	zma:100191674	100191674	AT5G16120	alpha/beta-Hydrolases superfamily protein \\ alpha/beta-Hydrolases superfamily protein; CONTAINS InterPro DOMAIN/s: Serine hydrolase (InterPro:IPR005645); BEST Arabidopsis thaliana protein match is: alpha/beta-Hydrolases superfamily protein (TAIR:AT1G77420.1); Has 30201 Blast hits to 17322 proteins in 780 species: Archae - 12; Bacteria - 1396; Metazoa - 17338; Fungi - 3422; Plants - 5037; Viruses…	211	239	257	106	158	115	218	208	167	150	163	179	101	129	122	86	100	78
GRMZM2G132478	LOC100191675	hypothetical protein LOC100191675 (LOC100191675), mRNA	zma:100191675	100191675			134	140	102	81	37	47	102	148	140	6	7	11	4	4	7	4	18	12
GRMZM2G431861	LOC100191675	hypothetical protein LOC100191675 (LOC100191675), mRNA	zma:100191675	100191675			31	19	13	12	10	5	16	11	7	0	0	0	0	1	0	0	0	0
GRMZM2G046681	pco061977	hypothetical protein LOC100191676	zma:100191676	100191676			210	130	200	53	87	71	213	206	127	208	282	185	112	153	147	191	154	131
GRMZM2G123887	LOC100191677	hypothetical protein LOC100191677 (LOC100191677), mRNA	zma:100191677	100191677	AT2G45850	AT hook motif DNA-binding family protein \\ AT hook motif DNA-binding family protein; FUNCTIONS IN: DNA binding; INVOLVED IN: biological_process unknown; LOCATED IN: nucleus; EXPRESSED IN: 21 plant structures; EXPRESSED DURING: 13 growth stages; CONTAINS InterPro DOMAIN/s: Protein of unknown function DUF296 (InterPro:IPR005175), AT hook, DNA-binding motif (InterPro:IPR017956); BEST Arabidopsis th…	782	807	640	406	494	363	433	473	428	679	625	696	474	514	387	531	527	426
GRMZM2G005256	LOC100191678	hypothetical protein LOC100191678 (LOC100191678), mRNA	zma:100191678	100191678	AT4G26600	S-adenosyl-L-methionine-dependent methyltransferases superfamily protein \\ S-adenosyl-L-methionine-dependent methyltransferases superfamily protein; FUNCTIONS IN: S-adenosylmethionine-dependent methyltransferase activity, methyltransferase activity, RNA binding; INVOLVED IN: rRNA processing; LOCATED IN: nucleolus; EXPRESSED IN: 18 plant structures; EXPRESSED DURING: 9 growth stages; CONTAINS Int…	643	538	548	232	243	225	370	470	329	607	771	882	228	315	228	302	301	273
GRMZM2G029519	LOC100191679	Putative uncharacterized protein	zma:100191679	100191679	PHR1	photolyase 1 \\ encodes an amino acid sequence with significant homology to the recently characterized type II photolyases. The uvr2-1 mutant is unable to remove CPDs in vivo, and plant extracts lack detectable photolyase activity , is sensitive to UV-B and is an allele \\ photolyase 1 (PHR1); CONTAINS InterPro DOMAIN/s: Rossmann-like alpha/beta/alpha sandwich fold (InterPro:IPR014729), DNA photo…	90	53	93	57	80	60	101	105	72	90	78	83	51	113	82	92	123	79
GRMZM2G104542	LOC100191680	hypothetical protein LOC100191680 (LOC100191680), mRNA	zma:100191680	100191680	AT5G62680	Major facilitator superfamily protein \\ Major facilitator superfamily protein; FUNCTIONS IN: transporter activity; INVOLVED IN: oligopeptide transport, response to karrikin; LOCATED IN: plasma membrane, membrane; EXPRESSED IN: 23 plant structures; EXPRESSED DURING: 13 growth stages; CONTAINS InterPro DOMAIN/s: Oligopeptide transporter (InterPro:IPR000109), Major facilitator superfamily, general …	2532	2509	2153	2162	2454	1932	2369	2582	2452	3513	2422	4164	2897	3017	2249	2556	3422	2571
GRMZM2G072729	LOC100191681	hypothetical protein LOC100191681	zma:100191681	100191681			593	976	453	332	416	358	264	285	385	830	686	1461	231	278	208	265	312	314
GRMZM2G030099	LOC100191682	hypothetical protein LOC100191682 (LOC100191682), mRNA	zma:100191682	100191682			46	30	53	64	34	41	94	72	124	35	29	33	164	178	106	162	302	181
GRMZM2G132568	pco086679	LOC100191683 (pco086679), mRNA	zma:100191683	100191683			1253	911	938	576	772	620	1092	976	726	1358	1520	1385	805	1014	930	1194	1196	941
GRMZM2G113349	LOC100191684	hypothetical protein LOC100191684 (LOC100191684), mRNA	zma:100191684	100191684	PSBO1	PS II oxygen-evolving complex 1 \\ Encodes a protein which is an extrinsic subunit of photosystem II and which has been proposed to play a central role in stabilization of the catalytic manganese cluster. In <i>Arabidopsis thaliana</i> the PsbO proteins are encoded by two genes: <i>psbO1</i> and <i>psbO2</i>. PsbO1 is the major isoform in the wild-type. \\ PS II oxygen-evolving complex 1 (PSBO1);…	10	8	8	2	7	6	6	7	11	1	5	4	3	5	7	11	14	10
GRMZM2G402862	LOC100191685	hypothetical protein LOC100191685 (LOC100191685), mRNA	zma:100191685	100191685			39	18	44	39	36	35	122	103	73	46	37	99	92	101	96	120	88	110
GRMZM2G475360	LOC100191686	hypothetical protein LOC100191686	zma:100191686	100191686			1083	698	1008	456	611	426	612	540	423	1128	1723	1344	468	546	476	592	637	563
GRMZM2G010765	LOC100191687	hypothetical protein LOC100191687 (LOC100191687), mRNA	zma:100191687	100191687			273	255	299	105	190	148	297	270	222	248	202	262	181	236	216	262	227	152
GRMZM2G375153	LOC100191688	hypothetical protein LOC100191688 (LOC100191688), mRNA	zma:100191688	100191688	ATL4	TOXICOS EN LEVADURA 4 \\ Encodes a putative RING-H2 zinc finger protein ATL4 (ATL4). \\ TOXICOS EN LEVADURA 4 (ATL4); FUNCTIONS IN: zinc ion binding; EXPRESSED IN: 18 plant structures; EXPRESSED DURING: 11 growth stages; CONTAINS InterPro DOMAIN/s: Zinc finger, RING-type (InterPro:IPR001841), Zinc finger, C3HC4 RING-type (InterPro:IPR018957); BEST Arabidopsis thaliana protein match is: RING/U-box…	18	14	5	1	10	6	0	4	5	0	10	6	6	5	3	10	4	1
GRMZM2G058923	pco104142	LOC100191689 (pco104142), mRNA	zma:100191689	100191689			700	448	531	191	348	187	194	200	177	739	623	654	185	238	186	197	242	258
GRMZM2G101245	LOC100191690	hypothetical protein LOC100191690 (LOC100191690), mRNA	zma:100191690	100191690	AT2G05940	Protein kinase superfamily protein \\ Protein kinase superfamily protein; FUNCTIONS IN: protein serine/threonine kinase activity, protein kinase activity, kinase activity, ATP binding; INVOLVED IN: protein amino acid phosphorylation; LOCATED IN: cellular_component unknown; EXPRESSED IN: 22 plant structures; EXPRESSED DURING: 13 growth stages; CONTAINS InterPro DOMAIN/s: Protein kinase, catalytic …	80	45	46	33	95	35	51	72	43	26	9	26	17	13	11	22	24	33
GRMZM2G154484	LOC100191691	hypothetical protein LOC100191691 (LOC100191691), mRNA	zma:100191691	100191691			0	0	0	0	1	0	1	0	0	0	0	5	1	0	0	0	0	0
GRMZM2G162456	LOC100191691	hypothetical protein LOC100191691 (LOC100191691), mRNA	zma:100191691	100191691			0	0	0	0	1	0	1	0	0	0	0	3	1	0	0	0	0	0
GRMZM2G091916	si605087d02	LOC100191692 (si605087d02), mRNA	zma:100191692	100191692	SDG35	SET domain protein 35 \\ SET domain protein 35 (SDG35); FUNCTIONS IN: binding; INVOLVED IN: biological_process unknown; EXPRESSED IN: 21 plant structures; EXPRESSED DURING: 12 growth stages; CONTAINS InterPro DOMAIN/s: SET domain (InterPro:IPR001214), Tetratricopeptide-like helical (InterPro:IPR011990), Tetratricopeptide repeat-containing (InterPro:IPR013026), Tetratricopeptide repeat (InterPro:I…	59	38	28	10	37	24	14	17	10	36	29	65	11	16	16	12	16	17
GRMZM2G014826	umc2407	LOC100191693 (umc2407), mRNA	zma:100191693	100191693	TET2	tetraspanin2 \\ Member of TETRASPANIN family \\ tetraspanin2 (TET2); FUNCTIONS IN: molecular_function unknown; INVOLVED IN: aging; LOCATED IN: endomembrane system, integral to membrane; EXPRESSED IN: 21 plant structures; EXPRESSED DURING: 13 growth stages; CONTAINS InterPro DOMAIN/s: Tetraspanin (InterPro:IPR018499), Tetraspanin, subgroup (InterPro:IPR000301); BEST Arabidopsis thaliana protein ma…	316	444	191	367	393	309	320	323	457	124	82	160	113	140	93	119	225	117
GRMZM2G166897	LOC100191694	hypothetical protein LOC100191694 (LOC100191694), mRNA	zma:100191694	100191694			241	149	234	137	296	157	633	426	270	352	310	281	126	239	165	237	172	196
GRMZM2G010836	pco100019(248)	hypothetical protein LOC100191695	zma:100191695	100191695	VTI1B	Vesicle transport v-SNARE family protein \\ member of VTI1 Gene Family. Normally localizes to the transgolgi network and plasma membrane. A dominant mutation (zip1) alters the subcellular localization of VTI12 and suppresses loss of function mutation (zag1) of VTI11. Interacts with members of the SYP family. Involved in protein trafficking to protein storage vacuoles. \\ VTI1B; CONTAINS InterPro …	902	869	951	366	688	481	667	577	562	823	1000	747	271	309	314	283	326	278
GRMZM2G065928	IDP1977	hypothetical protein LOC100191697 (LOC100191697), mRNA	zma:100191697	100191697			122	146	103	182	202	185	243	142	104	52	81	97	24	57	74	39	42	46
GRMZM2G019571	LOC100191698	hypothetical protein LOC100191698 (LOC100191698), mRNA	zma:100191698	100191698			4	22	12	18	8	7	3	3	7	12	4	5	7	3	4	6	12	2
GRMZM2G048375	LOC100191699	hypothetical protein LOC100191699 (LOC100191699), mRNA	zma:100191699	100191699			7	29	30	8	13	12	24	21	17	2	0	0	0	0	0	0	0	0
GRMZM2G094959	pco120776	LOC100191700 (pco120776), mRNA	zma:100191700	100191700	AT3G18140	Transducin/WD40 repeat-like superfamily protein \\ Transducin/WD40 repeat-like superfamily protein; CONTAINS InterPro DOMAIN/s: WD40 repeat 2 (InterPro:IPR019782), WD40 repeat, conserved site (InterPro:IPR019775), WD40 repeat (InterPro:IPR001680), G-protein beta WD-40 repeat, region (InterPro:IPR020472), WD40 repeat-like-containing domain (InterPro:IPR011046), WD40-repeat-containing domain (Inter…	592	437	530	526	876	557	687	686	591	697	687	598	398	512	412	539	555	442
GRMZM2G017555	LOC100191701	hypothetical protein LOC100191701 (LOC100191701), mRNA	zma:100191701	100191701	AT3G05620	Plant invertase/pectin methylesterase inhibitor superfamily \\ Plant invertase/pectin methylesterase inhibitor superfamily; FUNCTIONS IN: enzyme inhibitor activity, pectinesterase activity; INVOLVED IN: cell wall modification; LOCATED IN: endomembrane system, cell wall, plant-type cell wall; EXPRESSED IN: shoot, leaf apex, hypocotyl, flower, pollen tube; EXPRESSED DURING: petal differentiation an…	0	0	0	0	0	0	0	1	0	0	0	0	1	0	0	0	0	1
AC192451.3_FG001	pco120447	LOC100191702 (pco120447), mRNA	zma:100191702	100191702	BTI2	VIRB2-interacting protein 2 \\ VIRB2-interacting protein 2 (BTI2); INVOLVED IN: biological_process unknown; LOCATED IN: endoplasmic reticulum, plasma membrane, endoplasmic reticulum membrane; EXPRESSED IN: 26 plant structures; EXPRESSED DURING: 16 growth stages; CONTAINS InterPro DOMAIN/s: Reticulon (InterPro:IPR003388); BEST Arabidopsis thaliana protein match is: VIRB2-interacting protein 1 (TAI…	1686	809	1711	634	856	636	968	656	431	1065	1271	802	744	964	989	1009	928	723
GRMZM2G146395	LOC100191704	hypothetical protein LOC100191704 (LOC100191704), mRNA	zma:100191704	100191704			30	9	22	20	16	7	10	14	22	16	12	19	11	8	3	18	17	21
GRMZM2G104907	pco066310(181)	hypothetical protein LOC100191705 (LOC100191705), mRNA	zma:100191705	100191705	PVA12	plant VAP homolog 12 \\ Encodes a Plant VAMP-Associated protein that localizes to the ER and binds to the sitosterol-binding protein ORP3a. The WFDE motif in ORP3a appears to be important for this direct interaction. Mutation of this motif causes ORP3a to relocalize to the Golgi and cytosol. The interaction between PVA12 and ORP3a does not appear to be sterol-dependent. \\ plant VAP homolog 12 (P…	732	632	562	292	451	273	460	520	397	620	686	654	312	355	303	376	378	323
GRMZM2G162616	LOC100191706	hypothetical protein LOC100191706 (LOC100191706), mRNA	zma:100191706	100191706			2208	1376	1679	898	1128	813	1013	1233	993	1010	1301	1471	719	917	697	832	872	705
GRMZM2G174782	LOC100191707	hypothetical protein LOC100191707 (LOC100191707), mRNA	zma:100191707	100191707	AT4G10950	SGNH hydrolase-type esterase superfamily protein \\ SGNH hydrolase-type esterase superfamily protein; FUNCTIONS IN: hydrolase activity, acting on ester bonds, carboxylesterase activity; INVOLVED IN: lipid metabolic process; LOCATED IN: cellular_component unknown; EXPRESSED IN: 9 plant structures; EXPRESSED DURING: 4 anthesis, petal differentiation and expansion stage, E expanded cotyledon stage; …	0	0	1	0	1	0	3	0	2	3	0	0	1	1	2	2	2	2
GRMZM2G089493	pco107293	LOC100191708 (pco107293), mRNA	zma:100191708	100191708			1109	922	766	130	276	179	274	292	239	383	446	336	96	183	167	359	291	194
GRMZM2G055834	LOC100191709	hypothetical protein LOC100191709 (LOC100191709), mRNA	zma:100191709	100191709	AT2G37900	Major facilitator superfamily protein \\ Major facilitator superfamily protein; FUNCTIONS IN: transporter activity; INVOLVED IN: oligopeptide transport; LOCATED IN: membrane; EXPRESSED IN: 15 plant structures; EXPRESSED DURING: 7 growth stages; CONTAINS InterPro DOMAIN/s: PTR2 family proton/oligopeptide symporter, conserved site (InterPro:IPR018456), Oligopeptide transporter (InterPro:IPR000109),…	11	1	0	2	1	0	0	1	0	0	1	3	0	0	0	0	0	0
GRMZM2G084606	LOC100191710	hypothetical protein LOC100191710 (LOC100191710), mRNA	zma:100191710	100191710			494	515	591	498	739	456	545	477	327	1041	1030	797	418	499	459	602	601	480
AC207628.4_FG010	LOC100191711	hypothetical protein LOC100191711 (LOC100191711), mRNA	zma:100191711	100191711			70	48	66	23	22	20	41	44	19	0	1	1	1	3	0	3	0	2
GRMZM2G116243	TIDP3349	hypothetical protein LOC100191712 (LOC100191712), mRNA	zma:100191712	100191712	AT2G45670	calcineurin B subunit-related \\ calcineurin B subunit-related; FUNCTIONS IN: calcium ion binding, acyltransferase activity; INVOLVED IN: metabolic process; EXPRESSED IN: 22 plant structures; EXPRESSED DURING: 14 growth stages; CONTAINS InterPro DOMAIN/s: EF-Hand 1, calcium-binding site (InterPro:IPR018247), Phospholipid/glycerol acyltransferase (InterPro:IPR002123), EF-HAND 2 (InterPro:IPR018249…	223	171	210	108	153	115	255	184	125	310	285	181	89	196	143	189	198	173
GRMZM2G072041	LOC100191713	hypothetical protein LOC100191713 (LOC100191713), mRNA	zma:100191713	100191713	AT2G41950	unknown protein; FUNCTIONS IN: molecular_function unknown; INVOLVED IN: biological_process unknown; LOCATED IN: chloroplast, plant-type cell wall; EXPRESSED IN: 22 plant structures; EXPRESSED DURING: 13 growth stages; Has 53 Blast hits to 53 proteins in 24 species: Archae - 0; Bacteria - 27; Metazoa - 0; Fungi - 0; Plants - 26; Viruses - 0; Other Eukaryotes - 0 (source: NCBI BLink).	68	77	49	53	92	62	80	115	97	228	189	198	90	111	121	148	124	100
GRMZM2G044512	LOC100191714	hypothetical protein LOC100191714 (LOC100191714), mRNA	zma:100191714	100191714			390	322	439	512	605	487	483	541	485	385	313	515	341	464	424	454	459	412
GRMZM2G038519	LOC100191715	hypothetical protein LOC100191715 (LOC100191715), mRNA	zma:100191715	100191715			99	111	57	59	55	57	78	127	140	49	30	58	47	82	47	122	116	109
GRMZM2G142620	cl15460_1(297)	hypothetical protein LOC100191718 (LOC100191718), mRNA	zma:100191718	100191718	AT3G20350	unknown protein; INVOLVED IN: biological_process unknown; LOCATED IN: plasma membrane; EXPRESSED IN: cotyledon; BEST Arabidopsis thaliana protein match is: unknown protein (TAIR:AT1G50660.1); Has 15095 Blast hits to 11224 proteins in 1051 species: Archae - 223; Bacteria - 1586; Metazoa - 7000; Fungi - 1255; Plants - 746; Viruses - 40; Other Eukaryotes - 4245 (source: NCBI BLink).	464	257	258	147	273	193	154	185	123	332	303	290	160	187	161	133	168	127
GRMZM2G001024	LOC100191719	hypothetical protein LOC100191719 (LOC100191719), mRNA	zma:100191719	100191719	AT3G58030	RING/U-box superfamily protein \\ RING/U-box superfamily protein; FUNCTIONS IN: zinc ion binding; CONTAINS InterPro DOMAIN/s: Zinc finger, RING-type, conserved site (InterPro:IPR017907), Zinc finger, RING-type (InterPro:IPR001841), Zinc finger, C3HC4 RING-type (InterPro:IPR018957); BEST Arabidopsis thaliana protein match is: RING/U-box superfamily protein (TAIR:AT2G42030.1); Has 4227 Blast hits t…	503	467	659	677	1078	689	733	814	528	739	662	771	584	781	668	776	748	657
GRMZM2G099297	LOC100191720	hypothetical protein LOC100191720 (LOC100191720), mRNA	zma:100191720	100191720	AT4G35160	O-methyltransferase family protein \\ O-methyltransferase family protein; FUNCTIONS IN: methyltransferase activity, O-methyltransferase activity, protein dimerization activity; LOCATED IN: cytosol; CONTAINS InterPro DOMAIN/s: Winged helix-turn-helix transcription repressor DNA-binding (InterPro:IPR011991), Plant methyltransferase dimerisation (InterPro:IPR012967), O-methyltransferase, family 2 (I…	12	31	51	59	76	45	318	332	269	19	9	29	60	129	74	185	275	271
GRMZM2G134382	LOC100191721	hypothetical protein LOC100191721 (LOC100191721), mRNA	zma:100191721	100191721			184	116	144	79	112	92	120	92	100	88	50	75	63	72	75	89	72	58
GRMZM2G145152	LOC100191722	hypothetical protein LOC100191722 (LOC100191722), mRNA	zma:100191722	100191722			329	199	291	312	285	271	187	261	212	212	221	264	121	159	90	172	206	130
GRMZM2G363704	LOC100191723	hypothetical protein LOC100191723 (LOC100191723), mRNA	zma:100191723	100191723			502	324	481	183	251	169	388	310	254	462	649	384	300	383	350	366	354	285
GRMZM2G047384	LOC100191724	DNA-3-methyladenine glycosylase IPutative uncharacterized protein ;	zma:100191724	100191724			169	83	98	38	46	35	45	51	51	40	57	77	12	17	32	37	36	31
GRMZM2G110878	LOC100191725	hypothetical protein LOC100191725 (LOC100191725), mRNA	zma:100191725	100191725			1	0	1	2	2	5	4	3	3	1	1	1	0	0	2	0	0	0
GRMZM2G171677	pco142867	LOC100191726 (pco142867), mRNA	zma:100191726	100191726			373	301	258	55	108	80	142	130	102	74	107	82	68	106	87	90	92	107
GRMZM2G091652	LOC100191727	hypothetical protein LOC100191727 (LOC100191727), mRNA	zma:100191727	100191727			0	7	3	1	0	4	2	1	0	0	0	0	1	1	0	2	0	1
GRMZM2G144744	D8	DELLA protein DWARF8	zma:100191728	100191728	RGA1	GRAS family transcription factor family protein \\ Member of the VHIID/DELLA regulatory family. Contains homopolymeric serine and threonine residues, a putative nuclear localization signal, leucine heptad repeats, and an LXXLL motif. Putative transcriptional regulator repressing the gibberellin response and integration of phytohormone signalling. DELLAs repress cell proliferation and expansion th…	625	732	438	230	331	231	241	190	254	322	204	359	189	146	114	167	210	197
GRMZM2G476538	LOC100191730	Hypothetical protein LOC100191730	zma:100191730	100191730	ILL6	IAA-leucine resistant (ILR)-like gene 6 \\ encodes a protein similar to IAA amino acid conjugate hydrolase. \\ IAA-leucine resistant (ILR)-like gene 6 (ILL6); FUNCTIONS IN: metallopeptidase activity, IAA-amino acid conjugate hydrolase activity; INVOLVED IN: proteolysis, regulation of systemic acquired resistance, auxin metabolic process; LOCATED IN: endomembrane system; EXPRESSED IN: 22 plant str…	33	23	22	18	34	10	21	23	23	113	59	62	54	69	78	68	113	88
GRMZM2G139688	LOC100191731	hypothetical protein LOC100191731 (LOC100191731), mRNA	zma:100191731	100191731			2077	1716	2305	2131	3435	2174	2085	2416	1806	2380	2041	2701	1431	2048	1564	1838	2156	1675
GRMZM2G146173	LOC100191733	hypothetical protein LOC100191733 (LOC100191733), mRNA	zma:100191733	100191733			297	359	218	146	284	189	212	337	259	338	304	545	91	195	76	174	211	153
GRMZM2G403719	LOC100191734	hypothetical protein LOC100191734 (LOC100191734), mRNA	zma:100191734	100191734	CRK10	cysteine-rich RLK (RECEPTOR-like protein kinase) 10 \\ Encodes a receptor-like protein kinase. Naming convention from Chen et al 2003 (PMID 14756307) \\ cysteine-rich RLK (RECEPTOR-like protein kinase) 10 (CRK10); FUNCTIONS IN: protein serine/threonine kinase activity, protein kinase activity, kinase activity, ATP binding; INVOLVED IN: protein amino acid phosphorylation; LOCATED IN: plasma membra…	25	23	16	33	33	31	74	55	36	33	38	64	35	51	35	76	68	53
GRMZM2G037999	LOC100191735	hypothetical protein LOC100191735 (LOC100191735), mRNA	zma:100191735	100191735	AT3G42170	BED zinc finger ;hAT family dimerisation domain \\ transposase-like gene with conserved domains from the family of hAT transposases that includes hobo from Drosophila melanogaster, Activator (Ac) from maize, and Tam3 from snapdragon but lacks several amino acids known to be essential for Ac transposition5. The DAYSLEEPER gene lacks 8 bp duplications and TIRs (a common feature of transcriptionally…	536	465	669	279	469	297	611	560	340	799	1105	494	376	556	482	544	473	390
GRMZM2G044862	pco136762b	LOC100191737 (pco136762b), mRNA	zma:100191737	100191737	AT5G11470	bromo-adjacent homology (BAH) domain-containing protein \\ bromo-adjacent homology (BAH) domain-containing protein; FUNCTIONS IN: DNA binding, nucleic acid binding; INVOLVED IN: biological_process unknown; LOCATED IN: cellular_component unknown; EXPRESSED IN: 9 plant structures; EXPRESSED DURING: 4 anthesis, C globular stage, petal differentiation and expansion stage, E expanded cotyledon stage, …	695	533	591	380	539	329	491	425	272	650	779	543	307	397	380	426	410	371
GRMZM2G003501	LOC100191738	hypothetical protein LOC100191738 (LOC100191738), mRNA	zma:100191738	100191738	KCS5	3-ketoacyl-CoA synthase 5 \\ Encodes KCS5, a member of the 3-ketoacyl-CoA synthase family involved in the biosynthesis of VLCFA (very long chain fatty acids). \\ 3-ketoacyl-CoA synthase 5 (KCS5); FUNCTIONS IN: fatty acid elongase activity; INVOLVED IN: in 6 processes; LOCATED IN: endoplasmic reticulum, membrane; EXPRESSED IN: 22 plant structures; EXPRESSED DURING: 13 growth stages; CONTAINS Inter…	18	16	25	9	8	5	2	4	4	42	22	28	12	0	7	10	9	6
GRMZM2G096695	IDP774	LOC100191739 (IDP774), mRNA	zma:100191739	100191739	AT4G10300	RmlC-like cupins superfamily protein \\ RmlC-like cupins superfamily protein; FUNCTIONS IN: molecular_function unknown; LOCATED IN: chloroplast; EXPRESSED IN: 22 plant structures; EXPRESSED DURING: 14 growth stages; CONTAINS InterPro DOMAIN/s: Cupin, RmlC-type (InterPro:IPR011051), Protein of unknown function DUF861, cupin-3 (InterPro:IPR008579), RmlC-like jelly roll fold (InterPro:IPR014710); BE…	1039	1205	853	1282	1387	1222	924	934	1028	63	27	92	28	34	17	35	56	43
GRMZM2G059637	LOC100191740	hypothetical protein LOC100191740 (LOC100191740), mRNA	zma:100191740	100191740			28	12	4	9	10	8	8	10	4	18	40	55	2	4	5	6	8	6
GRMZM5G898684	TIDP3447	hypothetical protein LOC100191741	zma:100191741	100191741	AT1G13820	alpha/beta-Hydrolases superfamily protein \\ alpha/beta-Hydrolases superfamily protein; FUNCTIONS IN: hydrolase activity, catalytic activity; CONTAINS InterPro DOMAIN/s: Epoxide hydrolase-like (InterPro:IPR000639), Alpha/beta hydrolase fold-1 (InterPro:IPR000073); BEST Arabidopsis thaliana protein match is: alpha/beta-Hydrolases superfamily protein (TAIR:AT5G39220.1); Has 7432 Blast hits to 7419 …	483	360	278	250	255	214	419	668	516	160	116	212	205	384	223	395	452	352
GRMZM2G164018	IDP707	hypothetical protein LOC100191742 (LOC100191742), mRNA	zma:100191742	100191742	GRP23	glutamine-rich protein 23 \\ glutamine-rich protein 23 (GRP23); FUNCTIONS IN: binding; INVOLVED IN: embryo development, cell division; LOCATED IN: nucleus; EXPRESSED IN: 26 plant structures; EXPRESSED DURING: 14 growth stages; CONTAINS InterPro DOMAIN/s: Pentatricopeptide repeat (InterPro:IPR002885), Tetratricopeptide-like helical (InterPro:IPR011990); BEST Arabidopsis thaliana protein match is: …	1597	1001	1265	439	708	442	768	666	490	1225	1224	827	403	638	418	537	425	404
GRMZM2G004006	IDP1426	LOC100191743 (IDP1426), mRNA	zma:100191743	100191743	AT4G24930	thylakoid lumenal 17.9 kDa protein, chloroplast \\ thylakoid lumenal 17.9 kDa protein, chloroplast; FUNCTIONS IN: molecular_function unknown; INVOLVED IN: biological_process unknown; LOCATED IN: thylakoid, thylakoid lumen, chloroplast thylakoid lumen, chloroplast; EXPRESSED IN: 22 plant structures; EXPRESSED DURING: 13 growth stages; Has 48 Blast hits to 48 proteins in 16 species: Archae - 0; Bac…	4	4	0	5	25	12	6	1	1	20	13	26	30	45	21	40	48	33
GRMZM2G102458	LOC100191745	hypothetical protein LOC100191745 (LOC100191745), mRNA	zma:100191745	100191745			0	0	5	3	4	3	2	2	1	0	1	6	0	0	1	1	1	0
GRMZM2G162781	LOC100191746	hypothetical protein LOC100191746 (LOC100191746), mRNA	zma:100191746	100191746	AT5G10020	Leucine-rich receptor-like protein kinase family protein \\ Leucine-rich receptor-like protein kinase family protein; FUNCTIONS IN: protein serine/threonine kinase activity, protein kinase activity, ATP binding; INVOLVED IN: transmembrane receptor protein tyrosine kinase signaling pathway, protein amino acid phosphorylation; LOCATED IN: cytosol, plasma membrane; EXPRESSED IN: 23 plant structures;…	618	499	653	378	487	320	741	641	628	782	750	842	427	473	394	406	433	341
GRMZM2G068277	pco104710(576)	hypothetical protein LOC100191747 (LOC100191747), mRNA	zma:100191747	100191747	AT1G50710	unknown protein; Has 109 Blast hits to 109 proteins in 44 species: Archae - 0; Bacteria - 2; Metazoa - 61; Fungi - 8; Plants - 36; Viruses - 0; Other Eukaryotes - 2 (source: NCBI BLink).	798	630	666	565	844	576	796	787	562	836	759	798	447	652	492	618	770	606
GRMZM2G070825	LOC100191748	hypothetical protein LOC100191748 (LOC100191748), mRNA	zma:100191748	100191748	AT1G28640	GDSL-like Lipase/Acylhydrolase superfamily protein \\ GDSL-like Lipase/Acylhydrolase superfamily protein; FUNCTIONS IN: lipase activity, hydrolase activity, acting on ester bonds, carboxylesterase activity; INVOLVED IN: glycerol biosynthetic process, lipid metabolic process; LOCATED IN: endomembrane system; CONTAINS InterPro DOMAIN/s: Lipase, GDSL (InterPro:IPR001087); BEST Arabidopsis thaliana p…	28	10	23	42	54	42	192	207	149	10	4	1	7	24	17	63	59	89
GRMZM2G091822	ms26	hypothetical protein LOC100191749	zma:100191749	100191749	CYP704B1	cytochrome P450, family 704, subfamily B, polypeptide 1 \\ Encodes a cytochrome P450, designated CYP704B1. Expressed in the developing anthers. Essential for pollen exine development. Mutations in CYP704B1 result in impaired pollen walls that lack a normal exine layer and exhibit a characteristic striped surface, termed zebra phenotype. Heterologous expression of CYP704B1 in yeast cells demonstra…	0	2	0	7	3	0	2	3	1	3	6	5	11	4	0	0	2	2
GRMZM2G362298	LOC100191750	hypothetical protein LOC100191750 (LOC100191750), mRNA	zma:100191750	100191750			31	34	41	51	76	69	38	63	58	87	25	98	29	35	32	68	91	81
GRMZM5G858887	LOC100191751	hypothetical protein LOC100191751 (LOC100191751), mRNA	zma:100191751	100191751	DND1	Cyclic nucleotide-regulated ion channel family protein \\ 'defense, no death' gene (DND1) encodes a mutated cyclic nucleotide-gated cation channel; Same as CNGC2 (article ID 229): Cyclic nucleotide gated channel, activated by cAMP, conducts K+ and other monovalent cations but excludes Na+, does not contain the GYG amino acid sequence found in other channels with this conductivity profile. Conduct…	222	250	178	268	339	260	422	379	383	209	200	165	244	366	291	480	487	461
GRMZM2G044317	LOC100191752	hypothetical protein LOC100191752 (LOC100191752), mRNA	zma:100191752	100191752	AT1G67320	DNA primase, large subunit family \\ DNA primase, large subunit family; FUNCTIONS IN: DNA primase activity; INVOLVED IN: DNA replication, synthesis of RNA primer; EXPRESSED IN: 21 plant structures; EXPRESSED DURING: 13 growth stages; CONTAINS InterPro DOMAIN/s: DNA primase, large subunit, eukaryotic (InterPro:IPR016558), DNA primase, large subunit, eukaryotic/archaeal (InterPro:IPR007238); Has 45…	494	370	443	70	103	60	253	175	129	571	757	409	116	122	137	125	102	122
GRMZM2G148400	LOC100191753	hypothetical protein LOC100191753 (LOC100191753), mRNA	zma:100191753	100191753			14	4	0	1	0	3	3	0	1	7	0	2	0	1	1	3	0	3
GRMZM2G071208	pco098993(576)	hypothetical protein LOC100191754 (LOC100191754), mRNA	zma:100191754	100191754	ATBCAT-5	branched-chain amino acid aminotransferase 5 / branched-chain amino acid transaminase 5 (BCAT5) \\ encodes a chloroplast branched-chain amino acid aminotransferase, can complement the yeast leu/iso-leu/val auxotrophy mutant \\ ATBCAT-5; FUNCTIONS IN: branched-chain-amino-acid transaminase activity, catalytic activity; INVOLVED IN: branched chain family amino acid metabolic process, metabolic proc…	1027	675	821	375	524	333	537	507	410	999	1326	806	404	444	414	495	469	591
GRMZM2G412601	pco062034(27)	hypothetical protein LOC100191755 (LOC100191755), mRNA	zma:100191755	100191755			55	49	67	26	42	35	52	32	30	134	144	72	99	69	44	106	55	86
GRMZM2G005499	LOC100191756	hypothetical protein LOC100191756 (LOC100191756), mRNA	zma:100191756	100191756			162	84	150	58	81	56	81	69	68	185	167	151	80	98	66	67	92	87
GRMZM2G102521	LOC100191756	hypothetical protein LOC100191756 (LOC100191756), mRNA	zma:100191756	100191756			139	159	151	61	65	59	74	80	65	146	133	129	76	67	50	61	73	62
GRMZM2G060470	pco115502(336)	Putative uncharacterized protein	zma:100191757	100191757	CPNIFS	chloroplastic NIFS-like cysteine desulfurase \\ Chloroplastic NifS-like protein that can catalyze the conversion of cysteine into alanine and elemental sulfur (S(0)) and of selenocysteine into alanine and elemental Se (Se(0)). Overexpression enhances selenium tolerance and accumulation. \\ chloroplastic NIFS-like cysteine desulfurase (CPNIFS); FUNCTIONS IN: transaminase activity, selenocysteine l…	433	307	398	318	405	328	423	537	443	321	388	379	234	306	227	281	295	286
GRMZM2G136453	AY107847	LOC100191759 (AY107847), mRNA	zma:100191759	100191759	PAP27	purple acid phosphatase 27 \\ purple acid phosphatase 27 (PAP27); FUNCTIONS IN: protein serine/threonine phosphatase activity, acid phosphatase activity; INVOLVED IN: biological_process unknown; LOCATED IN: endomembrane system; EXPRESSED IN: 24 plant structures; EXPRESSED DURING: 15 growth stages; CONTAINS InterPro DOMAIN/s: Purple acid phosphatase, N-terminal (InterPro:IPR015914), Metallophospho…	48	38	35	18	24	18	109	119	92	4	5	3	7	29	11	38	41	46
AC198418.3_FG005	pco121445b	LOC100191761 (pco121445b), mRNA	zma:100191761	100191761	emb1138	DEAD box RNA helicase (RH3) \\ embryo defective 1138 (emb1138); FUNCTIONS IN: in 6 functions; INVOLVED IN: embryo development ending in seed dormancy; LOCATED IN: chloroplast, chloroplast stroma, membrane; EXPRESSED IN: guard cell, leaf; CONTAINS InterPro DOMAIN/s: RNA helicase, DEAD-box type, Q motif (InterPro:IPR014014), DNA/RNA helicase, DEAD/DEAH box type, N-terminal (InterPro:IPR011545), GUC…	149	114	102	48	54	32	90	122	97	213	151	236	186	206	128	137	187	82
GRMZM2G083841	LOC100191762	hypothetical protein LOC100191762	zma:100191762	100191762			60	46	38	5	5	12	4	10	14	55	47	76	16	9	1	6	3	8
GRMZM2G177914	LOC100191763	hypothetical protein LOC100191763 (LOC100191763), mRNA	zma:100191763	100191763			1302	1241	1212	762	1385	914	1163	960	805	886	704	876	725	892	666	782	939	738
GRMZM2G053554	LOC100191764	hypothetical protein LOC100191764 (LOC100191764), mRNA	zma:100191764	100191764			297	321	275	334	385	289	286	323	320	258	244	194	153	292	180	283	259	217
GRMZM2G040090	LOC100191765	hypothetical protein LOC100191765 (LOC100191765), mRNA	zma:100191765	100191765			154	167	58	21	32	10	49	47	43	69	63	40	31	29	22	21	42	35
GRMZM2G132796	pco103510	LOC100191766 (pco103510), mRNA	zma:100191766	100191766	DCP5	decapping 5 \\ Encodes Decapping 5, required for mRNA decapping, P-body formation and translational repression during postembryonic development. \\ decapping 5 (DCP5); CONTAINS InterPro DOMAIN/s: DFDF motif (InterPro:IPR019050), FFD/TFG box motif (InterPro:IPR019053); BEST Arabidopsis thaliana protein match is: decapping 5-like (TAIR:AT5G45330.1); Has 46741 Blast hits to 20189 proteins in 1086 sp…	3469	2269	2457	1465	2166	1445	2239	1998	1470	2915	3347	2688	1714	2110	1691	2069	1894	1494
GRMZM2G161004	LOC100191767	hypothetical protein LOC100191767 (LOC100191767), mRNA	zma:100191767	100191767	AT3G57910	D111/G-patch domain-containing protein \\ D111/G-patch domain-containing protein; FUNCTIONS IN: nucleic acid binding; INVOLVED IN: biological_process unknown; LOCATED IN: intracellular; CONTAINS InterPro DOMAIN/s: D111/G-patch (InterPro:IPR000467); BEST Arabidopsis thaliana protein match is: D111/G-patch domain-containing protein (TAIR:AT5G26610.3); Has 4544 Blast hits to 3364 proteins in 343 spe…	410	170	204	90	144	113	132	97	70	196	263	192	69	144	98	134	131	81
GRMZM2G117706	gpm853	LOC100191769 (gpm853), mRNA	zma:100191769	100191769	AT5G05340	Peroxidase superfamily protein \\ Peroxidase superfamily protein; FUNCTIONS IN: protein binding, peroxidase activity; INVOLVED IN: response to oxidative stress, oxidation reduction; LOCATED IN: apoplast, cell wall; EXPRESSED IN: 9 plant structures; EXPRESSED DURING: LP.04 four leaves visible, 4 anthesis, C globular stage, petal differentiation and expansion stage; CONTAINS InterPro DOMAIN/s: Haem…	0	0	0	0	0	0	0	0	2	0	0	0	0	0	0	0	3	0
GRMZM5G890787	umc2200	LOC100191770 (umc2200), mRNA	zma:100191770	100191770	ARFC1	ADP-ribosylation factor C1 \\ A member of ARF GTPase family. A thaliana has 21 members of this family, known to be essential for vesicle coating and uncoating and functions in GTP-binding. Gene encoding ADP-ribosylation factor and similar to ADP-ribosylation factor GB:P91924 (Dugesia japonica), other ARFs and ARF-like proteins. \\ ADP-ribosylation factor C1 (ARFC1); FUNCTIONS IN: GTP binding; INV…	3	0	0	36	24	33	4	3	1	0	0	0	0	4	0	0	1	1
GRMZM2G049055	umc2200	LOC100191770 (umc2200), mRNA	zma:100191770	100191770	ARFC1	ADP-ribosylation factor C1 \\ A member of ARF GTPase family. A thaliana has 21 members of this family, known to be essential for vesicle coating and uncoating and functions in GTP-binding. Gene encoding ADP-ribosylation factor and similar to ADP-ribosylation factor GB:P91924 (Dugesia japonica), other ARFs and ARF-like proteins. \\ ADP-ribosylation factor C1 (ARFC1); FUNCTIONS IN: GTP binding; INV…	948	817	581	644	932	648	689	702	572	603	364	655	339	490	324	460	630	502
GRMZM2G369815	LOC100191771	hypothetical protein LOC100191771 (LOC100191771), mRNA	zma:100191771	100191771	AT3G48460	GDSL-like Lipase/Acylhydrolase superfamily protein \\ GDSL-like Lipase/Acylhydrolase superfamily protein; FUNCTIONS IN: hydrolase activity, acting on ester bonds, carboxylesterase activity; INVOLVED IN: glycerol biosynthetic process, lipid metabolic process; LOCATED IN: endomembrane system; EXPRESSED IN: 22 plant structures; EXPRESSED DURING: 14 growth stages; CONTAINS InterPro DOMAIN/s: Lipase, …	307	252	186	37	61	47	17	17	25	182	170	167	31	22	44	46	19	30
GRMZM2G320099	PYRD	hypothetical protein LOC100191772 (LOC100191772), mRNA	zma:100191772	100191772	AT4G20960	Cytidine/deoxycytidylate deaminase family protein \\ encodes diaminohydroxyphosphoribosylaminopyrimidine deaminase catalyzing the second step in the riboflavin biosynthesis \\ Cytidine/deoxycytidylate deaminase family protein; FUNCTIONS IN: hydrolase activity, zinc ion binding, diaminohydroxyphosphoribosylaminopyrimidine deaminase activity; INVOLVED IN: riboflavin biosynthetic process; LOCATED IN…	136	146	121	115	139	88	129	136	147	139	106	218	70	123	77	102	162	120
GRMZM2G047969	LOC100191773	hypothetical protein LOC100191773 (LOC100191773), mRNA	zma:100191773	100191773			59	28	64	8	30	12	34	21	15	146	177	170	40	52	46	27	25	34
GRMZM2G016236	AY106674	LOC100191774 (AY106674), mRNA	zma:100191774	100191774			315	87	159	55	98	46	176	147	114	160	84	151	63	70	59	95	95	72
GRMZM2G014988	LOC100191775	hypothetical protein LOC100191775 (LOC100191775), mRNA	zma:100191775	100191775			2	5	0	1	1	4	3	1	3	1	0	0	1	3	0	2	0	0
GRMZM2G133454	LOC100191775	hypothetical protein LOC100191775 (LOC100191775), mRNA	zma:100191775	100191775			0	0	0	1	1	3	2	0	2	1	0	0	1	1	0	1	0	0
GRMZM2G028758	cl9685_1b	LOC100191776 (cl9685_1b), mRNA	zma:100191776	100191776			1115	726	942	521	593	446	708	676	657	1070	918	911	624	764	562	735	821	685
GRMZM2G311665	LOC100191777	hypothetical protein LOC100191777 (LOC100191777), mRNA	zma:100191777	100191777			316	261	218	111	186	143	310	220	199	178	215	212	110	153	149	212	196	171
GRMZM2G129146	LOC100191778	hypothetical protein LOC100191778 (LOC100191778), mRNA	zma:100191778	100191778	AT5G10770	Eukaryotic aspartyl protease family protein \\ Eukaryotic aspartyl protease family protein; FUNCTIONS IN: DNA binding, aspartic-type endopeptidase activity; INVOLVED IN: proteolysis; EXPRESSED IN: 12 plant structures; EXPRESSED DURING: 4 anthesis, C globular stage, petal differentiation and expansion stage, E expanded cotyledon stage; CONTAINS InterPro DOMAIN/s: Peptidase aspartic (InterPro:IPR02…	488	406	560	367	717	473	461	403	323	622	479	445	329	413	347	374	362	334
AC234190.1_FG002	LOC100191779	hypothetical protein LOC100191779 (LOC100191779), mRNA	zma:100191779	100191779			0	0	0	15	12	14	43	10	10	1	3	3	18	16	30	11	35	17
GRMZM2G165290	cl18897_1	hypothetical protein LOC100191780 (LOC100191780), mRNA	zma:100191780	100191780	AT2G18520	Tetratricopeptide repeat (TPR)-like superfamily protein \\ Tetratricopeptide repeat (TPR)-like superfamily protein; INVOLVED IN: biological_process unknown; LOCATED IN: membrane; EXPRESSED IN: 18 plant structures; EXPRESSED DURING: 11 growth stages; CONTAINS InterPro DOMAIN/s: Pentatricopeptide repeat (InterPro:IPR002885); BEST Arabidopsis thaliana protein match is: Tetratricopeptide repeat (TPR)…	1066	702	682	166	245	177	271	333	264	571	639	778	229	218	184	209	224	231
GRMZM2G147145	pco130820	LOC100191781 (pco130820), mRNA	zma:100191781	100191781	GAUT1	galacturonosyltransferase 1 \\ Encodes a protein with putative galacturonosyltransferase activity. \\ galacturonosyltransferase 1 (GAUT1); CONTAINS InterPro DOMAIN/s: Glycosyl transferase, family 8 (InterPro:IPR002495); BEST Arabidopsis thaliana protein match is: galacturonosyltransferase 3 (TAIR:AT4G38270.2); Has 1521 Blast hits to 1503 proteins in 273 species: Archae - 4; Bacteria - 491; Metazo…	2669	1440	2750	1338	2464	1376	2142	1749	1205	2513	4401	1456	1009	1496	1398	1504	1213	1109
GRMZM2G079458	MYBR21	hypothetical protein LOC100191782	zma:100191782	100191782	AT2G38090	Duplicated homeodomain-like superfamily protein \\ Duplicated homeodomain-like superfamily protein; CONTAINS InterPro DOMAIN/s: Molecular chaperone, heat shock protein, Hsp40, DnaJ (InterPro:IPR015609), SANT, eukarya (InterPro:IPR017884), Myb-like DNA-binding domain, SHAQKYF class (InterPro:IPR006447), SANT, DNA-binding (InterPro:IPR001005), Homeodomain-like (InterPro:IPR009057), Myb, DNA-binding…	750	642	477	330	408	305	303	306	248	775	622	839	379	394	291	425	406	384
GRMZM2G336448	LOC100191783	hypothetical protein LOC100191783 (LOC100191783), mRNA	zma:100191783	100191783	ZIFL1	zinc induced facilitator-like 1 \\ zinc induced facilitator-like 1 (ZIFL1); FUNCTIONS IN: tetracycline:hydrogen antiporter activity; INVOLVED IN: response to karrikin; LOCATED IN: integral to membrane; EXPRESSED IN: 24 plant structures; EXPRESSED DURING: 15 growth stages; CONTAINS InterPro DOMAIN/s: Major facilitator superfamily (InterPro:IPR020846), Tetracycline resistance protein, TetA (InterPr…	125	112	113	153	106	73	139	199	152	165	171	118	83	230	134	239	294	172
GRMZM2G441325	ARF23	auxin response factor 23	zma:100191784	100191784			1985	1002	1776	1153	1676	1059	1265	1364	936	1120	1313	1047	841	1127	979	1139	1013	840
GRMZM2G033230	bZIP108	hypothetical protein LOC100191786 (LOC100191786), mRNA	zma:100191786	100191786	bZIP19	Basic-leucine zipper (bZIP) transcription factor family protein \\ Basic-region leucine zipper (bZIP19) transcription factor involved in the adaptation to zinc deficiency. Binds ZDRE motifs. \\ bZIP19; FUNCTIONS IN: protein binding, DNA binding, sequence-specific DNA binding transcription factor activity; INVOLVED IN: cellular response to zinc ion, response to zinc ion; LOCATED IN: nucleus; EXPRE…	65	44	61	53	56	45	63	81	58	37	58	52	40	25	34	28	33	33
GRMZM5G859099	PIN9	hypothetical protein LOC100191787 (LOC100191787), mRNA	zma:100191787	100191787			0	0	0	0	0	0	0	1	2	0	0	0	0	1	0	0	2	2
GRMZM2G102475	LOC100191788	hypothetical protein LOC100191788 (LOC100191788), mRNA	zma:100191788	100191788	AT1G15200	protein-protein interaction regulator family protein \\ protein-protein interaction regulator family protein; CONTAINS InterPro DOMAIN/s: Pinin/SDK/memA protein (InterPro:IPR006786); Has 5330 Blast hits to 4034 proteins in 383 species: Archae - 10; Bacteria - 289; Metazoa - 2328; Fungi - 484; Plants - 229; Viruses - 50; Other Eukaryotes - 1940 (source: NCBI BLink).	1134	794	761	409	577	384	438	474	374	908	822	1281	490	519	367	446	569	432
GRMZM2G458659	LOC100191789	hypothetical protein LOC100191789 (LOC100191789), mRNA	zma:100191789	100191789	AT1G01800	NAD(P)-binding Rossmann-fold superfamily protein \\ NAD(P)-binding Rossmann-fold superfamily protein; FUNCTIONS IN: oxidoreductase activity, binding, catalytic activity; INVOLVED IN: oxidation reduction, metabolic process; LOCATED IN: plant-type cell wall; EXPRESSED IN: 22 plant structures; EXPRESSED DURING: 13 growth stages; CONTAINS InterPro DOMAIN/s: NAD(P)-binding domain (InterPro:IPR016040),…	5	1	4	7	19	26	5	12	12	0	0	0	1	0	0	0	1	1
GRMZM2G108487	LOC100191790	hypothetical protein LOC100191790 (LOC100191790), mRNA	zma:100191790	100191790			10	8	15	2	13	10	19	21	21	9	3	2	9	21	5	9	16	16
GRMZM2G154828	umc2223	LOC100191791 (umc2223), mRNA	zma:100191791	100191791	CYP81D4	cytochrome P450, family 81, subfamily D, polypeptide 4 \\ member of CYP81D \\ cytochrome P450, family 81, subfamily D, polypeptide 4 (CYP81D4); FUNCTIONS IN: electron carrier activity, monooxygenase activity, iron ion binding, oxygen binding, heme binding; INVOLVED IN: oxidation reduction; LOCATED IN: endoplasmic reticulum; EXPRESSED IN: 23 plant structures; EXPRESSED DURING: 13 growth stages; CO…	33	4	4	14	1	25	15	349	216	7	0	4	66	88	100	28	338	56
GRMZM2G073755	pco148104	LOC100191792 (pco148104), mRNA	zma:100191792	100191792	AT1G56220	Dormancy/auxin associated family protein \\ Dormancy/auxin associated family protein; CONTAINS InterPro DOMAIN/s: Dormancyauxin associated (InterPro:IPR008406); BEST Arabidopsis thaliana protein match is: Dormancy/auxin associated family protein (TAIR:AT1G54070.1); Has 196 Blast hits to 195 proteins in 36 species: Archae - 0; Bacteria - 0; Metazoa - 1; Fungi - 0; Plants - 194; Viruses - 0; Other …	243	249	200	279	471	388	228	278	292	154	123	110	139	152	102	111	193	93
GRMZM2G008061	LOC100191793	hypothetical protein LOC100191793 (LOC100191793), mRNA	zma:100191793	100191793			738	383	497	205	403	212	282	265	183	609	748	481	274	418	258	383	345	320
GRMZM2G145330	umc2341	LOC100191794 (umc2341), mRNA	zma:100191794	100191794			1	5	2	2	1	0	1	3	0	0	1	0	2	1	2	0	0	4
GRMZM2G443785	umc2341	LOC100191794 (umc2341), mRNA	zma:100191794	100191794			129	146	62	57	52	70	225	194	168	76	48	54	59	75	44	114	153	123
GRMZM2G086123	umc1583	LOC100191796 (umc1583), mRNA	zma:100191796	100191796	AT2G28150	Domain of unknown function (DUF966) \\ FUNCTIONS IN: molecular_function unknown; INVOLVED IN: biological_process unknown; LOCATED IN: plasma membrane; CONTAINS InterPro DOMAIN/s: Protein of unknown function DUF966 (InterPro:IPR010369), Uncharacterised conserved protein UCP031043 (InterPro:IPR021182); BEST Arabidopsis thaliana protein match is: Domain of unknown function (DUF966) (TAIR:AT5G59790.1…	161	160	180	104	124	121	121	139	110	125	148	171	105	134	100	161	165	137
GRMZM2G348873	pco153568a	LOC100191797 (pco153568a), mRNA	zma:100191797	100191797			149	157	139	80	77	67	86	73	84	149	172	144	50	80	41	62	70	44
GRMZM2G385931	pco124238	LOC100191798 (pco124238), mRNA	zma:100191798	100191798	AT3G62310	RNA helicase family protein \\ RNA helicase family protein; FUNCTIONS IN: RNA helicase activity, helicase activity, ATP binding, nucleic acid binding, ATP-dependent helicase activity; LOCATED IN: nucleolus; EXPRESSED IN: 24 plant structures; EXPRESSED DURING: 15 growth stages; CONTAINS InterPro DOMAIN/s: Helicase-associated domain (InterPro:IPR007502), DNA/RNA helicase, DEAD/DEAH box type, N-term…	1377	1321	1352	914	1450	972	1073	1135	790	1287	1568	1358	587	849	616	785	767	630
GRMZM2G172726	LOC100191799	hypothetical protein LOC100191799 (LOC100191799), mRNA	zma:100191799	100191799			1104	926	1463	984	1704	1058	1239	1231	834	1211	1338	849	481	589	567	603	537	451
GRMZM2G051367	LOC100191802	hypothetical protein LOC100191802 (LOC100191802), mRNA	zma:100191802	100191802	DGL1	dolichyl-diphosphooligosaccharide-protein glycosyltransferase 48kDa subunit family protein \\ Encodes a protein ortholog of human SOT48 or yeast WBP1, an essential protein subunit of the oligosaccharyltransferase (OST) complex, which is responsible for the transfer in the ER of the N-linked glycan precursor onto Asn residues of candidate proteins. \\ DEFECTIVE GLYCOSYLATION (DGL1); FUNCTIONS IN: …	1564	1196	1553	571	965	596	792	784	519	2033	2158	1605	702	899	814	848	862	756
GRMZM2G035557	LOC100191804	hypothetical protein LOC100191804 (LOC100191804), mRNA	zma:100191804	100191804	AT2G44310	Calcium-binding EF-hand family protein \\ Calcium-binding EF-hand family protein; FUNCTIONS IN: calcium ion binding; INVOLVED IN: biological_process unknown; LOCATED IN: cellular_component unknown; EXPRESSED IN: 23 plant structures; EXPRESSED DURING: 14 growth stages; CONTAINS InterPro DOMAIN/s: EF-Hand 1, calcium-binding site (InterPro:IPR018247), EF-HAND 2 (InterPro:IPR018249), EF-hand-like dom…	137	53	119	53	65	49	107	120	91	40	97	32	55	139	92	152	158	192
GRMZM2G170586	LOC100191805	hypothetical protein LOC100191805 (LOC100191805), mRNA	zma:100191805	100191805			0	0	0	0	0	0	0	0	0	0	0	0	0	0	0	0	0	0
GRMZM2G152775	pco069906	LOC100191806 (pco069906), mRNA	zma:100191806	100191806			5273	4119	3604	1349	2162	1499	1926	1806	1324	3514	4629	3126	1265	1677	1501	1589	1655	1385
GRMZM2G173195	LOC100191807	hypothetical protein LOC100191807 (LOC100191807), mRNA	zma:100191807	100191807	GPDHC1	6-phosphogluconate dehydrogenase family protein \\ Encodes a protein with NAD-dependent glycerol-3-phosphate (G3P) dehydrogenase which was shown to complement an Escherichia coli strain: BB20-14, auxotrophic for glycerol/G3P due to a loss-of-function mutation in the gpsA gene. \\ GPDHC1; CONTAINS InterPro DOMAIN/s: 6-phosphogluconate dehydrogenase, C-terminal-like (InterPro:IPR008927), Dehydrogen…	221	169	175	147	165	113	197	216	134	232	202	240	115	192	134	198	218	198
GRMZM5G822137	pco076962	Putative uncharacterized protein	zma:100191808	100191808			783	817	645	1022	955	978	860	792	833	788	649	1166	429	590	416	626	877	644
GRMZM2G020996	LOC100191809	hypothetical protein LOC100191809 (LOC100191809), mRNA	zma:100191809	100191809	AT5G60250	zinc finger (C3HC4-type RING finger) family protein \\ zinc finger (C3HC4-type RING finger) family protein; FUNCTIONS IN: zinc ion binding, nucleic acid binding; EXPRESSED IN: 14 plant structures; EXPRESSED DURING: 8 growth stages; CONTAINS InterPro DOMAIN/s: Zinc finger, RING-type, conserved site (InterPro:IPR017907), Zinc finger, C6HC-type (InterPro:IPR002867), Zinc finger, RING-type (InterPro:…	941	692	658	464	738	531	489	511	382	579	534	860	377	429	385	435	445	340
GRMZM2G150160	LOC100191811	hypothetical protein LOC100191811 (LOC100191811), mRNA	zma:100191811	100191811			934	919	817	716	929	752	776	821	736	702	767	708	333	477	379	529	522	417
GRMZM2G042099	si707014a06	hypothetical protein LOC100191812 (LOC100191812), mRNA	zma:100191812	100191812			420	274	382	155	233	105	275	238	157	401	548	361	165	212	198	232	182	143
GRMZM2G026050	LOC100191813	Putative uncharacterized protein	zma:100191813	100191813			103	108	88	24	24	18	46	54	42	67	53	34	48	35	45	41	54	46
GRMZM2G049398	LOC100191814	hypothetical protein LOC100191814 (LOC100191814), mRNA	zma:100191814	100191814			694	295	413	162	249	172	255	353	232	239	324	331	206	229	176	214	227	238
GRMZM2G025042	LOC100191815	hypothetical protein LOC100191815 (LOC100191815), mRNA	zma:100191815	100191815			187	114	171	89	169	139	155	150	90	334	498	294	177	240	203	217	253	183
GRMZM2G006480	LOC100191816	hypothetical protein LOC100191816 (LOC100191816), mRNA	zma:100191816	100191816	AT5G53970	Tyrosine transaminase family protein \\ encodes tyrosine aminotransferase which is strongly induced upon aging and coronatine treatment \\ Tyrosine transaminase family protein; CONTAINS InterPro DOMAIN/s: 1-aminocyclopropane-1-carboxylate synthase (InterPro:IPR001176), Aminotransferase, class I/classII (InterPro:IPR004839), Pyridoxal phosphate-dependent transferase, major domain (InterPro:IPR0154…	93	127	91	60	85	65	108	94	120	84	80	32	57	67	52	74	76	78
GRMZM2G124136	LOC100191817	hypothetical protein LOC100191817 (LOC100191817), mRNA	zma:100191817	100191817	AT4G17550	Major facilitator superfamily protein \\ Major facilitator superfamily protein; FUNCTIONS IN: sugar:hydrogen symporter activity; INVOLVED IN: carbohydrate transport, transmembrane transport; LOCATED IN: plasma membrane; EXPRESSED IN: 24 plant structures; EXPRESSED DURING: 14 growth stages; CONTAINS InterPro DOMAIN/s: Major facilitator superfamily (InterPro:IPR020846), Major facilitator superfamil…	20	29	7	48	67	42	331	280	176	27	30	24	101	179	161	255	240	224
GRMZM5G828302	pco151017	LOC100191818 (pco151017), mRNA	zma:100191818	100191818	PEX4	peroxin4 \\ mutant displays sucrose-dependent seedling development and reduced lateral root production. PEX4 interacts with PEX22 in a yeast two-hybrid. Necessary for peroxisome biogenesis. The PEX4 and PEX22 pair may be important during the remodeling of peroxisome matrix contents as glyoxysomes transition to leaf peroxisomes. \\ peroxin4 (PEX4); CONTAINS InterPro DOMAIN/s: Ubiquitin-conjugating…	2222	1898	2654	1491	2172	1646	2357	2048	1540	2131	1979	1727	1117	1339	1178	1140	1175	893
GRMZM2G102811	LOC100191819	hypothetical protein LOC100191819 (LOC100191819), mRNA	zma:100191819	100191819	AT1G53280	Class I glutamine amidotransferase-like superfamily protein \\ Class I glutamine amidotransferase-like superfamily protein; INVOLVED IN: biological_process unknown; LOCATED IN: chloroplast; EXPRESSED IN: 23 plant structures; EXPRESSED DURING: 13 growth stages; CONTAINS InterPro DOMAIN/s: DJ-1 (InterPro:IPR006287), ThiJ/PfpI (InterPro:IPR002818); BEST Arabidopsis thaliana protein match is: Class I…	9	5	2	1	4	7	16	19	17	4	2	13	11	7	5	5	11	8
GRMZM2G127812	LOC100191819	hypothetical protein LOC100191819 (LOC100191819), mRNA	zma:100191819	100191819	AT1G53280	Class I glutamine amidotransferase-like superfamily protein \\ Class I glutamine amidotransferase-like superfamily protein; INVOLVED IN: biological_process unknown; LOCATED IN: chloroplast; EXPRESSED IN: 23 plant structures; EXPRESSED DURING: 13 growth stages; CONTAINS InterPro DOMAIN/s: DJ-1 (InterPro:IPR006287), ThiJ/PfpI (InterPro:IPR002818); BEST Arabidopsis thaliana protein match is: Class I…	9	5	2	1	4	7	16	19	17	4	2	13	11	7	5	5	11	8
GRMZM5G814159	LOC100191820	hypothetical protein LOC100191820 (LOC100191820), mRNA	zma:100191820	100191820			1441	841	1142	726	925	691	762	811	604	1136	1229	1146	710	814	666	789	922	871
GRMZM2G313481	cl17019_1	LOC100191821 (cl17019_1), mRNA	zma:100191821	100191821	AT1G14590	Nucleotide-diphospho-sugar transferase family protein \\ Nucleotide-diphospho-sugar transferase family protein; CONTAINS InterPro DOMAIN/s: Nucleotide-diphospho-sugar transferase, predicted (InterPro:IPR005069); BEST Arabidopsis thaliana protein match is: Nucleotide-diphospho-sugar transferase family protein (TAIR:AT2G02061.1); Has 314 Blast hits to 308 proteins in 24 species: Archae - 0; Bacteri…	182	155	143	103	121	123	177	244	163	123	113	284	101	114	119	153	217	148
GRMZM2G069916	umc2539	RNA-binding protein Luc7-like 2	zma:100191822	100191822	UNE6	LUC7 related protein \\ unfertilized embryo sac 6 (UNE6); CONTAINS InterPro DOMAIN/s: LUC7 related (InterPro:IPR004882); BEST Arabidopsis thaliana protein match is: LUC7 related protein (TAIR:AT5G17440.1); Has 25128 Blast hits to 10547 proteins in 429 species: Archae - 23; Bacteria - 333; Metazoa - 14905; Fungi - 3154; Plants - 2060; Viruses - 86; Other Eukaryotes - 4567 (source: NCBI BLink).	2850	1685	2438	1389	2325	1355	2491	1867	1309	2192	2219	2235	1176	1490	1139	1345	1400	1233
GRMZM2G072337	pco122658	hypothetical protein LOC100191823	zma:100191823	100191823	AT1G72090	Methylthiotransferase \\ Methylthiotransferase; FUNCTIONS IN: 4 iron, 4 sulfur cluster binding, iron-sulfur cluster binding, catalytic activity; INVOLVED IN: metabolic process, RNA modification; LOCATED IN: endoplasmic reticulum, membrane; EXPRESSED IN: 24 plant structures; EXPRESSED DURING: 13 growth stages; CONTAINS InterPro DOMAIN/s: Methylthiotransferase (InterPro:IPR005839), Aldolase-type TI…	1180	732	817	284	498	291	777	637	379	987	1018	911	437	496	404	568	436	452
GRMZM2G023847	LOC100191824	hypothetical protein LOC100191824 (LOC100191824), mRNA	zma:100191824	100191824	UCC1	uclacyanin 1 \\ Encodes a uclacyanin, a protein precursor that is closely related to precursors of stellacyanins and a blue copper protein from pea pods. \\ uclacyanin 1 (UCC1); FUNCTIONS IN: electron carrier activity, copper ion binding; LOCATED IN: anchored to membrane; EXPRESSED IN: 7 plant structures; EXPRESSED DURING: F mature embryo stage, petal differentiation and expansion stage, D bilate…	28	57	41	24	28	20	62	81	75	103	96	232	97	144	135	111	359	133
GRMZM2G536644	LOC100191825	hypothetical protein LOC100191825 (LOC100191825), mRNA	zma:100191825	100191825	AT1G80030	Molecular chaperone Hsp40/DnaJ family protein \\ Molecular chaperone Hsp40/DnaJ family protein; FUNCTIONS IN: unfolded protein binding, heat shock protein binding, ATP binding; INVOLVED IN: protein folding, response to heat; LOCATED IN: chloroplast thylakoid membrane, chloroplast; EXPRESSED IN: 23 plant structures; EXPRESSED DURING: 14 growth stages; CONTAINS InterPro DOMAIN/s: Molecular chaperon…	304	232	250	76	110	81	168	124	106	438	545	320	185	284	250	270	290	180
GRMZM2G049416	LOC100191826	hypothetical protein LOC100191826 (LOC100191826), mRNA	zma:100191826	100191826	RPL3P	ribosomal protein L3 plastid \\ encodes a putative L3 ribosomal protein targeted to the plastid. \\ ribosomal protein L3 plastid (RPL3P); CONTAINS InterPro DOMAIN/s: Ribosomal protein L3 (InterPro:IPR000597), Ribosomal protein L3, bacterial/organelle-type (InterPro:IPR019927), Ribosomal protein L3, conserved site (InterPro:IPR019926), Translation elongation/initiation factor/Ribosomal, beta-barre…	1591	1004	1238	401	609	425	584	567	491	1253	873	1309	393	467	344	414	480	467
GRMZM2G074957	umc2530	LOC100191827 (umc2530), mRNA	zma:100191827	100191827	AT4G10840	Tetratricopeptide repeat (TPR)-like superfamily protein \\ Tetratricopeptide repeat (TPR)-like superfamily protein; FUNCTIONS IN: binding; LOCATED IN: plasma membrane; EXPRESSED IN: 22 plant structures; EXPRESSED DURING: 13 growth stages; CONTAINS InterPro DOMAIN/s: Tetratricopeptide TPR-1 (InterPro:IPR001440), Tetratricopeptide-like helical (InterPro:IPR011990), Tetratricopeptide repeat-containi…	1177	586	764	527	734	531	821	937	653	536	604	616	385	445	382	589	632	525
GRMZM2G044581	LOC100191828	hypothetical protein LOC100191828 (LOC100191828), mRNA	zma:100191828	100191828			455	292	340	174	229	165	160	168	151	299	374	429	137	144	144	149	168	153
GRMZM2G149073	LOC100191829	hypothetical protein LOC100191829 (LOC100191829), mRNA	zma:100191829	100191829			7	12	3	7	20	8	11	10	6	2	16	7	7	7	11	19	7	19
AC210529.3_FG004	LOC100191830	hypothetical protein LOC100191830 (LOC100191830), mRNA	zma:100191830	100191830			47	38	87	77	89	62	65	95	61	70	117	99	51	62	31	65	60	67
GRMZM2G704488	LOC100191831	hypothetical protein LOC100191831 (LOC100191831), mRNA	zma:100191831	100191831			0	0	0	0	0	0	0	0	0	4	6	5	0	0	0	0	0	0
GRMZM2G051626	LOC100191832	hypothetical protein LOC100191832 (LOC100191832), mRNA	zma:100191832	100191832			627	578	489	228	411	277	322	298	238	681	800	748	204	320	222	298	311	243
GRMZM2G021107	LOC100191833	hypothetical protein LOC100191833 (LOC100191833), mRNA	zma:100191833	100191833			109	121	111	87	146	108	87	111	92	91	140	97	55	80	71	87	100	78
GRMZM2G130379	LOC100191834	hypothetical protein LOC100191834 (LOC100191834), mRNA	zma:100191834	100191834	AT5G51010	Rubredoxin-like superfamily protein \\ Rubredoxin-like superfamily protein; FUNCTIONS IN: electron carrier activity, metal ion binding; EXPRESSED IN: 22 plant structures; EXPRESSED DURING: 13 growth stages; CONTAINS InterPro DOMAIN/s: Rubredoxin-type Fe(Cys)4 protein (InterPro:IPR004039); BEST Arabidopsis thaliana protein match is: rubredoxin family protein (TAIR:AT5G17170.1); Has 30201 Blast hit…	65	65	35	18	66	32	28	23	42	130	110	200	132	168	138	158	257	139
GRMZM2G062412	pco139673a	hypothetical protein LOC100191835	zma:100191835	100191835			341	298	248	177	267	178	270	267	223	221	189	219	139	209	144	172	186	131
GRMZM2G048549	pco081433(10)	hypothetical protein LOC100191836 (LOC100191836), mRNA	zma:100191836	100191836	AT4G38810	Calcium-binding EF-hand family protein \\ Calcium-binding EF-hand family protein; BEST Arabidopsis thaliana protein match is: calcium-binding EF hand family protein (TAIR:AT5G28830.1); Has 178 Blast hits to 109 proteins in 19 species: Archae - 0; Bacteria - 0; Metazoa - 0; Fungi - 0; Plants - 178; Viruses - 0; Other Eukaryotes - 0 (source: NCBI BLink).	264	256	266	211	338	259	1691	951	767	673	340	498	1232	1647	1314	1994	1765	1577
GRMZM2G001764	LOC100191837	hypothetical protein LOC100191837 (LOC100191837), mRNA	zma:100191837	100191837	PTR3	peptide transporter 3 \\ Encodes a di- and tri-peptide transporter involved in responses to wounding, virulent bacterial pathogens, and high NaCl concentrations. The protein is predicted to have 12 transmembrane helicies. \\ peptide transporter 3 (PTR3); FUNCTIONS IN: dipeptide transporter activity, tripeptide transporter activity, transporter activity; INVOLVED IN: in 12 processes; LOCATED IN: m…	90	60	65	33	32	21	50	40	43	62	112	83	31	45	33	40	64	51
GRMZM2G117198	cl2757_5c	LOC100191838 (cl2757_5c), mRNA	zma:100191838	100191838	SAM1	S-adenosylmethionine synthetase 1 \\ encodes a S-adenosylmethionine synthetase. SAM1 is regulated by protein S-nitrosylation. The covalent binding of nitric oxide (NO) to the Cys114 residue inhibits the enzyme activity. \\ S-adenosylmethionine synthetase 1 (SAM1); FUNCTIONS IN: methionine adenosyltransferase activity; INVOLVED IN: response to cadmium ion, response to salt stress, ethylene biosynt…	7691	5575	5744	4149	5753	4018	9151	9175	7348	4097	4159	3918	3591	4840	4043	6135	5096	4705
GRMZM2G311961	cl23394_1	LOC100191840 (cl23394_1), mRNA	zma:100191840	100191840	EMB269	GTP1/OBG family protein \\ Encodes AtObgC, a plant ortholog of bacterial Obg. AtObgC is a chloroplast-targeting GTPase essential for early embryogenesis. Mutations in this locus result in embryo lethality. The protein is dually localized in the stroma and the inner envelope membrane and is involved in thylakoid membrane biogenesis. \\ EMBRYO DEFECTIVE 269 (EMB269); FUNCTIONS IN: GTPase activity; …	167	107	129	56	77	55	100	100	57	121	147	130	98	115	74	124	101	110
GRMZM2G018566	LOC100191841	hypothetical protein LOC100191841 (LOC100191841), mRNA	zma:100191841	100191841			412	364	384	177	261	176	178	220	136	413	387	391	155	163	138	189	189	202
GRMZM2G368610	LOC100191842	hypothetical protein LOC100191842 (LOC100191842), mRNA	zma:100191842	100191842			0	3	0	2	14	6	2	8	8	0	0	0	0	0	0	0	0	0
GRMZM2G012021	LOC100191843	hypothetical protein LOC100191843 (LOC100191843), mRNA	zma:100191843	100191843			199	200	210	199	231	178	355	357	328	206	172	309	281	289	199	244	296	284
GRMZM2G046005	LOC100191844	hypothetical protein LOC100191844 (LOC100191844), mRNA	zma:100191844	100191844	AT5G25100	Endomembrane protein 70 protein family \\ Endomembrane protein 70 protein family; LOCATED IN: integral to membrane, Golgi apparatus, plasma membrane; EXPRESSED IN: 22 plant structures; EXPRESSED DURING: 13 growth stages; CONTAINS InterPro DOMAIN/s: Nonaspanin (TM9SF) (InterPro:IPR004240); BEST Arabidopsis thaliana protein match is: Endomembrane protein 70 protein family (TAIR:AT5G10840.1); Has 30…	1927	1312	1349	792	1018	711	800	985	848	2369	2629	2325	1142	1340	1188	1206	1302	1026
GRMZM2G303631	AY109995	hypothetical protein LOC100191845 (LOC100191845), mRNA	zma:100191845	100191845	VSR3	vaculolar sorting receptor 3 \\ Encodes a vacuolar sorting receptor that participates in vacuolar sorting in vegetative tissues and in seeds. \\ vaculolar sorting receptor 3 (VSR3); FUNCTIONS IN: calcium ion binding; INVOLVED IN: intracellular protein transport, protein targeting to vacuole; LOCATED IN: integral to plasma membrane, Golgi transport complex, membrane; EXPRESSED IN: callus, leaf; CO…	1144	828	925	480	604	486	656	659	487	955	1055	1002	514	761	506	679	670	584
GRMZM2G160175	LOC100191847	hypothetical protein LOC100191847 (LOC100191847), mRNA	zma:100191847	100191847			48	36	47	15	23	13	95	67	58	112	87	132	112	137	56	218	194	154
GRMZM2G106960	LOC100191848	hypothetical protein LOC100191848 (LOC100191848), mRNA	zma:100191848	100191848	RAB1C	RAB GTPase homolog 1C \\ RAB GTPase homolog 1C (RAB1C); FUNCTIONS IN: GTP binding; INVOLVED IN: protein transport, small GTPase mediated signal transduction; LOCATED IN: plasma membrane, vacuole, membrane; EXPRESSED IN: 25 plant structures; EXPRESSED DURING: 16 growth stages; CONTAINS InterPro DOMAIN/s: Ras GTPase (InterPro:IPR001806), Small GTP-binding protein (InterPro:IPR005225), Small GTPase …	5159	4765	4046	2681	5135	2974	3054	3984	2797	4976	3743	5342	2769	3937	2843	3193	3481	2816
GRMZM2G013783	LOC100191849	hypothetical protein LOC100191849 (LOC100191849), mRNA	zma:100191849	100191849	AAE7	acyl-activating enzyme 7 \\ Encodes a peroxisomal protein with acetyl-CoA synthetase activity that is responsible for the activation of acetate for entry into the glyoxylate cycle. \\ acyl-activating enzyme 7 (AAE7); FUNCTIONS IN: acetate-CoA ligase activity, AMP binding; INVOLVED IN: glyoxylate cycle, acetate metabolic process; LOCATED IN: peroxisome; EXPRESSED IN: 23 plant structures; EXPRESSED…	111	77	83	67	124	80	131	130	131	50	32	40	37	40	29	40	84	40
GRMZM2G122787	LOC100191850	hypothetical protein LOC100191850 (LOC100191850), mRNA	zma:100191850	100191850	AT4G05160	AMP-dependent synthetase and ligase family protein \\ Encodes a peroxisomal protein involved in the activation of fatty acids through esterification with CoA. At4g05160 preferentially activates fatty acids with medium chain length (C6:0 and C7:0) as well as even-numbered long-chain fatty acids (C14:0, C16:0 and C18:0). At4g05160 was also able to catalyze the conversion of OPC-6:0 to its CoA ester…	602	332	520	258	377	253	565	477	354	280	509	306	268	342	334	407	291	323
GRMZM2G450163	LOC100191851	hypothetical protein LOC100191851 (LOC100191851), mRNA	zma:100191851	100191851	AT1G76550	Phosphofructokinase family protein \\ Phosphofructokinase family protein; CONTAINS InterPro DOMAIN/s: Pyrophosphate-dependent phosphofructokinase PfpB (InterPro:IPR011183), Phosphofructokinase (InterPro:IPR000023); BEST Arabidopsis thaliana protein match is: Phosphofructokinase family protein (TAIR:AT1G20950.1); Has 4956 Blast hits to 4876 proteins in 1678 species: Archae - 20; Bacteria - 3823; M…	16150	9883	16084	6555	10480	6677	5905	5274	3997	14717	16351	10775	5095	6073	5794	7041	6695	6545
GRMZM2G034855	umc1504	hypothetical protein LOC100191852	zma:100191852	100191852			1676	1020	1260	579	937	594	1097	885	666	997	1248	830	440	532	478	546	567	482
GRMZM2G003092	LOC100191854	hypothetical protein LOC100191854 (LOC100191854), mRNA	zma:100191854	100191854			0	0	0	0	0	1	0	1	0	0	0	0	0	0	0	0	0	0
GRMZM2G324540	pco093291	LOC100191855 (pco093291), mRNA	zma:100191855	100191855	MAC3B	MOS4-associated complex 3B \\ Encodes MAC3B, a U-box proteins with homology to the yeast and human E3 ubiquitin ligase Prp19. Associated with the MOS4-Associated Complex (MAC). Involved in plant innate immunity. \\ MOS4-associated complex 3B (MAC3B); FUNCTIONS IN: ubiquitin-protein ligase activity, nucleotide binding; INVOLVED IN: defense response to bacterium; LOCATED IN: cell wall, chloroplast,…	685	588	808	354	601	371	470	492	391	1022	1012	975	408	467	372	431	501	444
GRMZM2G179454	LOC100191856	hypothetical protein LOC100191856 (LOC100191856), mRNA	zma:100191856	100191856	CM2	chorismate mutase 2 \\ Encodes chorismate mutase AtCM2. \\ chorismate mutase 2 (CM2); CONTAINS InterPro DOMAIN/s: Chorismate mutase, type II (InterPro:IPR020822), Chorismate mutase, AroQ class, eukaryotic type (InterPro:IPR008238); BEST Arabidopsis thaliana protein match is: chorismate mutase 3 (TAIR:AT1G69370.1); Has 1807 Blast hits to 1807 proteins in 277 species: Archae - 0; Bacteria - 0; Meta…	514	483	516	236	322	188	281	293	195	369	431	368	234	265	283	280	210	159
GRMZM2G032028	LOC100191857	hypothetical protein LOC100191857 (LOC100191857), mRNA	zma:100191857	100191857			98	51	36	28	21	25	86	125	95	97	69	156	152	165	136	249	214	204
GRMZM2G020928	LOC100191858	hypothetical protein LOC100191858	zma:100191858	100191858			2547	1454	2094	1304	1880	1221	1593	1385	1072	1930	2839	2194	1125	1527	1226	1573	1712	1373
GRMZM2G130064	LOC100191859	hypothetical protein LOC100191859 (LOC100191859), mRNA	zma:100191859	100191859	OEP80	outer envelope protein of 80 kDa \\ AtOEP80 is paralog to the chloroplastic protein translocation channel Toc75. Mutations in this locus result in embryo lethality. \\ outer envelope protein of 80 kDa (OEP80); FUNCTIONS IN: molecular_function unknown; INVOLVED IN: embryo development ending in seed dormancy; LOCATED IN: mitochondrion, chloroplast, plastid, membrane, chloroplast envelope; EXPRESSED…	1043	656	923	413	612	391	542	504	337	832	808	861	343	411	372	413	403	368
GRMZM2G028005	LOC100191859	hypothetical protein LOC100191859 (LOC100191859), mRNA	zma:100191859	100191859	OEP80	outer envelope protein of 80 kDa \\ AtOEP80 is paralog to the chloroplastic protein translocation channel Toc75. Mutations in this locus result in embryo lethality. \\ outer envelope protein of 80 kDa (OEP80); FUNCTIONS IN: molecular_function unknown; INVOLVED IN: embryo development ending in seed dormancy; LOCATED IN: mitochondrion, chloroplast, plastid, membrane, chloroplast envelope; EXPRESSED…	731	453	676	218	376	213	275	293	204	348	395	316	144	171	154	163	199	161
GRMZM2G067638	LOC100191861	Major Facilitator superfamily protein	zma:100191861	100191861	AT1G64650	Major facilitator superfamily protein \\ Major facilitator superfamily protein; LOCATED IN: plasma membrane; EXPRESSED IN: 23 plant structures; EXPRESSED DURING: 13 growth stages; CONTAINS InterPro DOMAIN/s: Protein of unknown function DUF791 (InterPro:IPR008509), Major facilitator superfamily, general substrate transporter (InterPro:IPR016196); BEST Arabidopsis thaliana protein match is: Major f…	589	366	553	185	297	172	438	357	199	719	965	419	350	383	302	412	308	277
GRMZM2G044027	LOC100191862	hypothetical protein LOC100191862 (LOC100191862), mRNA	zma:100191862	100191862	UXS6	UDP-XYL synthase 6 \\ UDP-XYL synthase 6 (UXS6); FUNCTIONS IN: coenzyme binding, binding, catalytic activity; INVOLVED IN: cellular metabolic process, nucleotide-sugar metabolic process, metabolic process; LOCATED IN: plasma membrane; EXPRESSED IN: 25 plant structures; EXPRESSED DURING: 13 growth stages; CONTAINS InterPro DOMAIN/s: NAD-dependent epimerase/dehydratase (InterPro:IPR001509), NAD(P)-…	3045	2575	2373	975	1295	930	1806	1869	1419	2747	3200	2538	1243	1342	1207	1549	1616	1426
GRMZM2G124301	LOC100191864	hypothetical protein LOC100191864 (LOC100191864), mRNA	zma:100191864	100191864	AT3G01410	Polynucleotidyl transferase, ribonuclease H-like superfamily protein \\ Polynucleotidyl transferase, ribonuclease H-like superfamily protein; FUNCTIONS IN: ribonuclease H activity, nuclease activity, nucleic acid binding; INVOLVED IN: biological_process unknown; LOCATED IN: cellular_component unknown; EXPRESSED IN: 12 plant structures; EXPRESSED DURING: 7 growth stages; CONTAINS InterPro DOMAIN/s…	153	156	122	83	105	68	103	136	88	149	199	235	67	75	83	79	80	71
GRMZM2G041549	LOC100191865	hypothetical protein LOC100191865 (LOC100191865), mRNA	zma:100191865	100191865			539	202	225	61	107	58	102	101	57	139	235	124	63	93	68	106	110	58
GRMZM2G063328	LOC100191866	hypothetical protein LOC100191866 (LOC100191866), mRNA	zma:100191866	100191866			269	176	239	119	175	123	160	145	97	267	355	170	147	184	150	194	175	167
GRMZM2G119930	umc2668	hypothetical protein LOC100191868	zma:100191868	100191868	RHF2A	RING-H2 group F2A \\ encodes a RING-type E3 ubiquitin ligase implicated in gametogenesis. Double mutant analyses with RHF1a suggests that RHF2a may be involved in targetting ICK4KRP6 for degradation following meiosis in order to allow the mitoses associated with megagametogenesis and microgametogenesis to occur. RHF2a is expressed in all four floral whorls and is present at ~8-fold higher levels …	2770	1642	1817	1067	1575	1089	1338	1473	1039	1700	2006	1773	1000	1520	1200	1400	1356	1146
GRMZM2G103166	LOC100191869	hypothetical protein LOC100191869	zma:100191869	100191869			968	576	871	445	673	434	619	528	379	791	1097	625	376	483	439	497	488	404
GRMZM2G375116	LOC100191870	hypothetical protein LOC100191870 (LOC100191870), mRNA	zma:100191870	100191870	AT5G14880	Potassium transporter family protein \\ Potassium transporter family protein; FUNCTIONS IN: potassium ion transmembrane transporter activity; INVOLVED IN: potassium ion transport; LOCATED IN: membrane; EXPRESSED IN: 22 plant structures; EXPRESSED DURING: 13 growth stages; CONTAINS InterPro DOMAIN/s: Potassium uptake protein, kup (InterPro:IPR018519), K+ potassium transporter (InterPro:IPR003855);…	536	434	701	1268	1740	1173	1267	1233	991	1093	1177	1250	635	1035	847	1245	1061	741
GRMZM2G148586	LOC100191871	hypothetical protein LOC100191871 (LOC100191871), mRNA	zma:100191871	100191871	AT5G04920	EAP30/Vps36 family protein \\ EAP30/Vps36 family protein; CONTAINS InterPro DOMAIN/s: EAP30 (InterPro:IPR007286), Vacuolar protein sorting protein, Vps36 (InterPro:IPR021648); Has 1807 Blast hits to 1807 proteins in 277 species: Archae - 0; Bacteria - 0; Metazoa - 736; Fungi - 347; Plants - 385; Viruses - 0; Other Eukaryotes - 339 (source: NCBI BLink).	214	151	236	114	227	152	174	165	101	189	235	199	96	129	104	137	167	121
GRMZM2G334722	LOC100191872	hypothetical protein LOC100191872 (LOC100191872), mRNA	zma:100191872	100191872	AT4G31270	sequence-specific DNA binding transcription factors \\ sequence-specific DNA binding transcription factors; BEST Arabidopsis thaliana protein match is: Homeodomain-like superfamily protein (TAIR:AT2G33550.1); Has 462 Blast hits to 461 proteins in 32 species: Archae - 0; Bacteria - 0; Metazoa - 14; Fungi - 2; Plants - 436; Viruses - 0; Other Eukaryotes - 10 (source: NCBI BLink).	293	162	146	241	329	234	142	122	161	80	62	103	42	72	38	71	119	58
GRMZM2G112728	LOC100191875	hypothetical protein LOC100191875 (LOC100191875), mRNA	zma:100191875	100191875	SPS2	solanesyl diphosphate synthase 2 \\ Encodes a protein with solanesyl diphosphate synthase activity. \\ solanesyl diphosphate synthase 2 (SPS2); FUNCTIONS IN: trans-octaprenyltranstransferase activity; INVOLVED IN: ubiquinone biosynthetic process; LOCATED IN: chloroplast, plastid; EXPRESSED IN: 22 plant structures; EXPRESSED DURING: 13 growth stages; CONTAINS InterPro DOMAIN/s: Solanesyl diphospha…	121	66	98	13	17	10	33	43	40	115	149	85	36	63	39	46	54	38
GRMZM2G084928	pco090813	LOC100191876 (pco090813), mRNA	zma:100191876	100191876			603	324	453	314	501	370	400	451	331	484	462	514	304	398	275	345	467	361
GRMZM2G038848	LOC100191877	N-acetyl-gamma-glutamyl-phosphate reductase (EC 1.2.1.38)	zma:100191877	100191877			1130	862	1344	353	652	382	662	567	301	948	1261	596	278	395	316	380	296	320
GRMZM2G429842	LOC100191879	hypothetical protein LOC100191879 (LOC100191879), mRNA	zma:100191879	100191879			18	32	22	10	13	9	15	25	34	0	0	4	11	9	10	30	23	28
GRMZM2G099080	LOC100191880	hypothetical protein LOC100191880 (LOC100191880), mRNA	zma:100191880	100191880			407	312	335	152	300	150	249	266	224	447	500	333	175	279	273	224	331	235
GRMZM2G443180	LOC100191881	hypothetical protein LOC100191881 (LOC100191881), mRNA	zma:100191881	100191881			40	24	31	52	62	32	38	19	15	40	39	54	8	10	11	14	27	15
GRMZM2G415012	LOC100191882	Putative uncharacterized protein	zma:100191882	100191882			2634	1495	1604	930	1160	859	1329	937	777	1257	1274	1391	592	849	658	711	745	636
GRMZM2G046070	cad1	hypothetical protein LOC100191885 (LOC100191885), mRNA	zma:100191885	100191885			295	188	182	367	424	392	781	761	715	394	380	370	673	633	535	822	729	725
AC226227.2_FG005	LOC100191886	hypothetical protein LOC100191886 (LOC100191886), mRNA	zma:100191886	100191886	AT3G50120	Plant protein of unknown function (DUF247) \\ Plant protein of unknown function (DUF247); FUNCTIONS IN: molecular_function unknown; INVOLVED IN: biological_process unknown; LOCATED IN: endomembrane system; EXPRESSED IN: leaf apex, petal, leaf whorl, sepal, flower; EXPRESSED DURING: 4 anthesis, petal differentiation and expansion stage; CONTAINS InterPro DOMAIN/s: Protein of unknown function DUF24…	2	3	23	25	18	20	55	57	74	7	4	11	24	41	17	39	38	33
GRMZM2G127421	LOC100191887	hypothetical protein LOC100191887 (LOC100191887), mRNA	zma:100191887	100191887	CLH2	chlorophyllase 2 \\ Encodes a chlorophyllase, the first enzyme in chlorophyll degradation. It catalyzes the hydrolysis of the ester bond to chlorophyllide and phytol. AtCLH2 has a typical signal sequence for the chloroplast. Gene expression does not respond to methyljasmonate, a known promoter of senescence and chlorophyll degradation. \\ chlorophyllase 2 (CLH2); CONTAINS InterPro DOMAIN/s: Chlor…	69	58	35	20	26	29	25	14	19	46	60	33	16	12	11	25	15	13
GRMZM2G175171	LOC100191888	hypothetical protein LOC100191888 (LOC100191888), mRNA	zma:100191888	100191888	AT5G17380	Thiamine pyrophosphate dependent pyruvate decarboxylase family protein \\ Thiamine pyrophosphate dependent pyruvate decarboxylase family protein; FUNCTIONS IN: pyruvate decarboxylase activity, magnesium ion binding, thiamin pyrophosphate binding, transferase activity, catalytic activity; LOCATED IN: cellular_component unknown; EXPRESSED IN: 23 plant structures; EXPRESSED DURING: 13 growth stages;…	1019	594	628	363	466	408	738	779	606	746	584	883	458	558	429	584	546	511
GRMZM2G054807	LOC100191889	hypothetical protein LOC100191889 (LOC100191889), mRNA	zma:100191889	100191889			16	18	17	5	4	9	15	6	11	14	6	8	6	9	11	9	12	15
GRMZM2G178880	LOC100191890	hypothetical protein LOC100191890 (LOC100191890), mRNA	zma:100191890	100191890			145	133	167	225	246	215	210	232	181	818	754	853	308	402	346	451	629	592
GRMZM2G086887	pco093723	Putative uncharacterized protein	zma:100191891	100191891	AT4G00830	RNA-binding (RRM/RBD/RNP motifs) family protein \\ RNA-binding (RRM/RBD/RNP motifs) family protein; FUNCTIONS IN: RNA binding, nucleotide binding, nucleic acid binding; INVOLVED IN: biological_process unknown; LOCATED IN: cellular_component unknown; EXPRESSED IN: 23 plant structures; EXPRESSED DURING: 15 growth stages; CONTAINS InterPro DOMAIN/s: RNA recognition motif, RNP-1 (InterPro:IPR000504),…	2533	1719	2503	1891	2892	1963	2682	2443	1761	3245	3574	2372	1878	2790	2195	2444	2686	2027
GRMZM2G145589	LOC100191892	hypothetical protein LOC100191892 (LOC100191892), mRNA	zma:100191892	100191892			22	26	30	9	17	11	8	9	4	17	17	12	2	2	1	8	6	21
GRMZM2G131988	umc1731	Putative uncharacterized protein	zma:100191893	100191893	AT1G61240	Protein of unknown function (DUF707) \\ Protein of unknown function (DUF707); CONTAINS InterPro DOMAIN/s: Protein of unknown function DUF707 (InterPro:IPR007877); BEST Arabidopsis thaliana protein match is: Protein of unknown function (DUF707) (TAIR:AT1G11170.1); Has 307 Blast hits to 307 proteins in 22 species: Archae - 0; Bacteria - 5; Metazoa - 0; Fungi - 0; Plants - 300; Viruses - 0; Other Eu…	609	346	465	315	438	297	446	442	344	443	592	447	217	268	255	272	283	230
GRMZM2G014376	sad1	shikimate dehydrogenase1 (sad1), mRNA	zma:100191894	100191894	MEE32	dehydroquinate dehydratase, putative / shikimate dehydrogenase, putative \\ MATERNAL EFFECT EMBRYO ARREST 32 (MEE32); FUNCTIONS IN: NADP or NADPH binding, 3-dehydroquinate dehydratase activity, shikimate 5-dehydrogenase activity, binding, catalytic activity; INVOLVED IN: embryo development ending in seed dormancy; LOCATED IN: chloroplast stroma, chloroplast; EXPRESSED IN: 23 plant structures; EXP…	1829	1316	1832	706	1281	770	1151	1083	876	1867	2340	1366	819	1169	1142	1078	931	816
GRMZM2G142918	LOC100191895	Putative uncharacterized protein	zma:100191895	100191895			132	127	118	178	192	161	202	219	225	96	41	59	76	74	74	90	115	102
GRMZM5G803318	IDP258	LOC100191896 (IDP258), mRNA	zma:100191896	100191896	AT3G51730	saposin B domain-containing protein \\ saposin B domain-containing protein; FUNCTIONS IN: molecular_function unknown; INVOLVED IN: lipid metabolic process; LOCATED IN: vacuole; EXPRESSED IN: 23 plant structures; EXPRESSED DURING: 15 growth stages; CONTAINS InterPro DOMAIN/s: Saposin B (InterPro:IPR008139), Saposin-like (InterPro:IPR011001), Saposin-like type B, 1 (InterPro:IPR007856), Saposin-lik…	1454	916	1296	541	867	613	849	725	595	2249	2934	1623	825	1179	1223	1445	1188	994
GRMZM2G075122	IDP157	LOC100191897 (IDP157), mRNA	zma:100191897	100191897	AT5G28040	DNA-binding storekeeper protein-related transcriptional regulator \\ DNA-binding storekeeper protein-related transcriptional regulator; FUNCTIONS IN: transcription regulator activity; EXPRESSED IN: 25 plant structures; EXPRESSED DURING: 13 growth stages; CONTAINS InterPro DOMAIN/s: Protein of unknown function DUF573 (InterPro:IPR007592); BEST Arabidopsis thaliana protein match is: DNA-binding sto…	214	180	179	84	116	75	121	94	72	121	147	145	87	134	82	123	128	121
GRMZM2G024576	pco093770(474)	hypothetical protein LOC100191898 (LOC100191898), mRNA	zma:100191898	100191898			1280	876	1047	636	1058	613	1109	1089	787	906	1098	986	579	980	724	1015	1035	722
GRMZM2G056772	pco143465	LOC100191899 (pco143465), mRNA	zma:100191899	100191899			207	196	252	321	383	396	291	316	487	185	189	184	159	222	143	236	337	275
GRMZM2G051004	LOC100191900	hypothetical protein LOC100191900 (LOC100191900), mRNA	zma:100191900	100191900	GAPCP-2	glyceraldehyde-3-phosphate dehydrogenase of plastid 2 \\ Encodes one of the chloroplast/plastid localized GAPDH isoforms (GAPCp1/At1g79530 and GAPCp2/At1g16300). gapcp double mutants display a drastic phenotype of arrested root development, dwarfism and sterility. GAPCps are important for the synthesis of serine in roots. \\ glyceraldehyde-3-phosphate dehydrogenase of plastid 2 (GAPCP-2); CONTAIN…	387	506	340	392	423	318	323	346	350	1759	1481	2439	846	1123	711	760	1002	796
GRMZM2G151903	LOC100191901	Putative uncharacterized protein	zma:100191901	100191901	AT1G33110	MATE efflux family protein \\ MATE efflux family protein; FUNCTIONS IN: antiporter activity, drug transmembrane transporter activity, transporter activity; INVOLVED IN: drug transmembrane transport, transmembrane transport; LOCATED IN: membrane; EXPRESSED IN: 22 plant structures; EXPRESSED DURING: 13 growth stages; CONTAINS InterPro DOMAIN/s: Multi antimicrobial extrusion protein MatE (InterPro:I…	159	187	108	157	125	152	220	255	275	177	130	243	109	159	81	174	251	201
GRMZM2G133464	pco069598	hypothetical protein LOC100191902 (LOC100191902), mRNA	zma:100191902	100191902	PP2A-2	protein phosphatase 2A-2 \\ Encodes one of the isoforms of the catalytic subunit of protein phosphatase 2A: AT1G59830/PP2A-1, AT1G10430/PP2A-2, At2g42500/PP2A-3, At3g58500/PP2A-4 [Plant Molecular Biology (1993) 21:475-485 and (1994) 26:523-528; Note that in more recent publications, there is mixed use of gene names for PP2A-3 and PP2A-4 - some refer to At2g42500 as PP2A-3 and some as PP2A-4]. \\ …	684	505	706	456	556	425	491	502	464	772	826	658	377	482	381	415	591	433
GRMZM5G866954	TIDP3098	hypothetical protein LOC100191903	zma:100191903	100191903			1860	1284	1651	1483	2203	1501	2121	1950	1366	1659	1697	1629	1191	1797	1609	1888	1780	1547
GRMZM2G341934	LOC100191905	Putative uncharacterized protein	zma:100191905	100191905	RCI3	Peroxidase superfamily protein \\ Encodes a cold-inducible cationic peroxidase that is involved in the stress response. In response to low temperature, RCI3 transcripts accumulate in the aerial part and in roots of etiolated seedlings but only in roots of light-grown seedlings. \\ RARE COLD INDUCIBLE GENE 3 (RCI3); FUNCTIONS IN: peroxidase activity; INVOLVED IN: response to desiccation, response …	504	654	646	459	440	452	408	387	274	381	340	468	213	231	186	299	437	280
GRMZM2G433942	LOC100191906	hypothetical protein LOC100191906 (LOC100191906), mRNA	zma:100191906	100191906	AT3G26935	DHHC-type zinc finger family protein \\ DHHC-type zinc finger family protein; FUNCTIONS IN: zinc ion binding; INVOLVED IN: biological_process unknown; LOCATED IN: plasma membrane; EXPRESSED IN: 24 plant structures; EXPRESSED DURING: 12 growth stages; CONTAINS InterPro DOMAIN/s: Zinc finger, DHHC-type (InterPro:IPR001594); BEST Arabidopsis thaliana protein match is: DHHC-type zinc finger family pr…	839	677	714	588	711	455	429	456	380	816	945	786	571	690	571	651	672	572
GRMZM2G032095	LOC100191907	hypothetical protein LOC100191907 (LOC100191907), mRNA	zma:100191907	100191907			0	1	3	20	17	16	52	51	38	1	1	4	9	20	10	24	28	25
GRMZM2G119749	LOC100191908	Nucleoside-diphosphate-sugar epimerasePutative uncharacterized protein ;	zma:100191908	100191908			194	176	201	174	246	134	149	131	127	207	191	153	90	154	91	107	147	123
GRMZM2G089501	LOC100191909	hypothetical protein LOC100191909 (LOC100191909), mRNA	zma:100191909	100191909			679	528	575	839	892	720	718	788	751	884	899	945	670	924	722	755	908	574
GRMZM2G100372	LOC100191911	hypothetical protein LOC100191911 (LOC100191911), mRNA	zma:100191911	100191911			3	0	1	1	1	6	2	3	2	1	0	2	0	0	1	0	0	0
GRMZM2G090422	LOC100191912	hypothetical protein LOC100191912 (LOC100191912), mRNA	zma:100191912	100191912	AT5G48760	Ribosomal protein L13 family protein \\ Ribosomal protein L13 family protein; FUNCTIONS IN: structural constituent of ribosome; INVOLVED IN: translation; LOCATED IN: cytosolic ribosome, cytosolic large ribosomal subunit, large ribosomal subunit; EXPRESSED IN: 22 plant structures; EXPRESSED DURING: 13 growth stages; CONTAINS InterPro DOMAIN/s: Ribosomal protein L13 (InterPro:IPR005822), Ribosomal …	12745	9286	9203	3600	5162	3554	7224	4794	3747	8289	6124	12524	3279	2925	2244	2717	3077	3657
GRMZM5G826911	LOC100191913	hypothetical protein LOC100191913 (LOC100191913), mRNA	zma:100191913	100191913	TBL33	TRICHOME BIREFRINGENCE-LIKE 33 \\ Encodes a member of the TBL (TRICHOME BIREFRINGENCE-LIKE) gene family containing a plant-specific DUF231 (domain of unknown function) domain. TBL gene family has 46 members, two of which (TBR/AT5G06700 and TBL3/AT5G01360) have been shown to be involved in the synthesis and deposition of secondary wall cellulose, presumably by influencing the esterification state …	245	171	134	187	151	114	246	271	256	691	828	1161	446	506	359	446	626	490
GRMZM2G300692	LOC100191914	hypothetical protein LOC100191914 (LOC100191914), mRNA	zma:100191914	100191914	GATL7	galacturonosyltransferase-like 7 \\ Encodes a protein with putative galacturonosyltransferase activity. \\ galacturonosyltransferase-like 7 (GATL7); FUNCTIONS IN: transferase activity, transferring hexosyl groups, polygalacturonate 4-alpha-galacturonosyltransferase activity, transferase activity, transferring glycosyl groups; INVOLVED IN: carbohydrate biosynthetic process; LOCATED IN: endomembran…	43	66	67	115	123	112	113	90	134	54	34	81	61	75	55	95	106	85
GRMZM2G048928	LOC100191915	hypothetical protein LOC100191915 (LOC100191915), mRNA	zma:100191915	100191915			825	496	669	844	1423	848	712	770	666	605	708	778	367	568	444	607	674	515
GRMZM2G024145	pco062914	LOC100191916 (pco062914), mRNA	zma:100191916	100191916	AT3G06170	Serinc-domain containing serine and sphingolipid biosynthesis protein \\ Serinc-domain containing serine and sphingolipid biosynthesis protein; LOCATED IN: endomembrane system, membrane; EXPRESSED IN: 24 plant structures; EXPRESSED DURING: 13 growth stages; CONTAINS InterPro DOMAIN/s: TMS membrane protein/tumour differentially expressed protein (InterPro:IPR005016); BEST Arabidopsis thaliana prot…	1273	737	927	918	1034	825	1067	958	837	768	1009	825	647	839	653	838	890	631
GRMZM2G008539	LOC100191917	hypothetical protein LOC100191917 (LOC100191917), mRNA	zma:100191917	100191917			62	31	31	23	21	19	45	29	41	44	63	47	33	55	40	57	79	48
GRMZM2G169782	Orphan254	hypothetical protein LOC100191918 (LOC100191918), mRNA	zma:100191918	100191918			28	31	10	0	0	2	0	2	3	1	1	12	0	3	1	2	6	9
GRMZM2G169785	Orphan254	hypothetical protein LOC100191918 (LOC100191918), mRNA	zma:100191918	100191918			3	0	0	0	0	0	0	0	0	7	18	27	4	16	5	17	16	14
GRMZM2G123119	LOC100191919	hypothetical protein LOC100191919 (LOC100191919), mRNA	zma:100191919	100191919			0	1	3	0	1	4	1	4	4	2	0	0	0	0	0	0	0	0
GRMZM2G050741	LOC100191920	Putative uncharacterized protein	zma:100191920	100191920	AT4G17000	unknown protein; Has 2862 Blast hits to 2331 proteins in 349 species: Archae - 6; Bacteria - 408; Metazoa - 833; Fungi - 223; Plants - 134; Viruses - 7; Other Eukaryotes - 1251 (source: NCBI BLink).	25	30	13	21	21	9	11	8	6	32	33	38	7	5	7	13	10	0
GRMZM2G017845	LIM3	hypothetical protein LOC100191921 (LOC100191921), mRNA	zma:100191921	100191921			456	423	371	226	350	259	284	237	191	546	560	415	285	339	300	309	307	282
GRMZM2G058095	LOC100191922	hypothetical protein LOC100191922 (LOC100191922), mRNA	zma:100191922	100191922			940	531	717	357	428	343	512	512	416	548	498	647	265	297	242	416	376	351
GRMZM2G100794	gpm817	LOC100191923 (gpm817), mRNA	zma:100191923	100191923			1008	537	972	656	1041	611	750	580	370	871	989	598	496	662	593	680	615	581
GRMZM2G104639	LOC100191924	UPF0497 membrane protein 5 (LOC100191924), mRNA	zma:100191924	100191924			101	42	56	55	92	80	123	93	66	37	15	20	12	18	16	30	42	42
GRMZM2G065171	umc2667	LOC100191925 (umc2667), mRNA	zma:100191925	100191925			244	245	222	173	240	162	169	193	138	538	514	328	246	349	255	308	328	359
GRMZM2G098637	umc2077	LOC100191926 (umc2077), mRNA	zma:100191926	100191926			938	405	662	298	545	392	630	523	384	230	180	219	197	193	174	242	335	281
GRMZM2G378452	si946003e12	Transcribed locus, strongly similar to NP_001130823.1 hypothetical protein LOC100191927 [Zea mays]	zma:100191927	100191927			147	88	69	55	65	46	98	103	69	45	58	62	54	63	34	64	60	54
GRMZM5G875864	LOC100191928	hypothetical protein LOC100191928 (LOC100191928), mRNA	zma:100191928	100191928	AT3G18170	Glycosyltransferase family 61 protein \\ Glycosyltransferase family 61 protein; FUNCTIONS IN: transferase activity, transferring glycosyl groups; INVOLVED IN: biological_process unknown; LOCATED IN: cellular_component unknown; EXPRESSED IN: 8 plant structures; EXPRESSED DURING: petal differentiation and expansion stage; CONTAINS InterPro DOMAIN/s: Glycosyltransferase AER61, uncharacterised (Inter…	1032	801	977	460	540	414	1190	988	781	378	288	487	302	325	171	444	427	340
GRMZM2G099528	pco145813a	Transcribed locus, strongly similar to NP_001130825.1 hypothetical protein LOC100191929 [Zea mays]	zma:100191929	100191929	AT1G48440	B-cell receptor-associated 31-like \\ B-cell receptor-associated 31-like; FUNCTIONS IN: molecular_function unknown; INVOLVED IN: intracellular protein transport; LOCATED IN: endomembrane system, integral to membrane, endoplasmic reticulum; EXPRESSED IN: 24 plant structures; EXPRESSED DURING: 15 growth stages; CONTAINS InterPro DOMAIN/s: B-cell receptor-associated 31-like (InterPro:IPR008417); BES…	753	777	917	903	1153	869	664	860	727	1659	2002	1589	450	779	567	800	973	921
GRMZM2G060947	LOC100191930	hypothetical protein LOC100191930 (LOC100191930), mRNA	zma:100191930	100191930	AT3G27960	Tetratricopeptide repeat (TPR)-like superfamily protein \\ Tetratricopeptide repeat (TPR)-like superfamily protein; FUNCTIONS IN: binding; INVOLVED IN: pollen tube growth; LOCATED IN: plasma membrane; EXPRESSED IN: 24 plant structures; EXPRESSED DURING: 14 growth stages; CONTAINS InterPro DOMAIN/s: Tetratricopeptide TPR-1 (InterPro:IPR001440), Tetratricopeptide-like helical (InterPro:IPR011990), …	1359	985	1045	372	487	351	622	608	466	1193	1398	1577	521	661	580	758	739	622
GRMZM2G499084	LOC100191931	hypothetical protein LOC100191931	zma:100191931	100191931	AT2G46690	SAUR-like auxin-responsive protein family \\ SAUR-like auxin-responsive protein family ; CONTAINS InterPro DOMAIN/s: Auxin responsive SAUR protein (InterPro:IPR003676); BEST Arabidopsis thaliana protein match is: SAUR-like auxin-responsive protein family (TAIR:AT3G61900.1); Has 1291 Blast hits to 1280 proteins in 26 species: Archae - 0; Bacteria - 0; Metazoa - 0; Fungi - 0; Plants - 1290; Viruses…	0	0	0	0	0	0	0	0	0	1	0	0	0	0	0	0	0	0
GRMZM2G113135	LOC100191931	hypothetical protein LOC100191931	zma:100191931	100191931	AT2G46690	SAUR-like auxin-responsive protein family \\ SAUR-like auxin-responsive protein family ; CONTAINS InterPro DOMAIN/s: Auxin responsive SAUR protein (InterPro:IPR003676); BEST Arabidopsis thaliana protein match is: SAUR-like auxin-responsive protein family (TAIR:AT3G61900.1); Has 1291 Blast hits to 1280 proteins in 26 species: Archae - 0; Bacteria - 0; Metazoa - 0; Fungi - 0; Plants - 1290; Viruses…	74	50	52	44	53	35	59	102	102	81	41	41	42	39	29	51	96	69
GRMZM2G045596	LOC100191933	hypothetical protein LOC100191933 (LOC100191933), mRNA	zma:100191933	100191933			175	163	116	64	56	64	125	106	123	223	156	289	155	139	108	201	231	196
GRMZM2G041328	LOC100191934	hypothetical protein LOC100191934 (LOC100191934), mRNA	zma:100191934	100191934			7814	5584	9448	11536	14882	9962	13084	12072	10355	5227	3579	7030	2839	3647	2365	4537	5397	5188
GRMZM2G075796	LOC100191935	hypothetical protein LOC100191935 (LOC100191935), mRNA	zma:100191935	100191935			466	466	437	217	357	245	244	239	226	368	345	287	102	132	100	160	172	162
GRMZM2G121510	LOC100191936	hypothetical protein LOC100191936 (LOC100191936), mRNA	zma:100191936	100191936	BSH	transcription regulatory protein SNF5, putative (BSH) \\ Encodes the Arabidopsis homologue of yeast SNF5 and represents a conserved subunit of plant SWI/SNF complexes. \\ BUSHY GROWTH (BSH); CONTAINS InterPro DOMAIN/s: SNF5/SMARCB1/INI1 (InterPro:IPR006939); Has 591 Blast hits to 429 proteins in 161 species: Archae - 0; Bacteria - 0; Metazoa - 266; Fungi - 262; Plants - 37; Viruses - 0; Other Euk…	421	349	308	305	334	289	310	279	273	328	308	319	164	211	195	220	217	213
GRMZM2G143765	WRKY62	hypothetical protein LOC100191937 (LOC100191937), mRNA	zma:100191937	100191937			164	95	150	58	76	47	92	81	77	70	84	60	40	53	66	45	72	38
GRMZM2G123558	LOC100191938	hypothetical protein LOC100191938 (LOC100191938), mRNA	zma:100191938	100191938			3095	2661	2876	1883	3448	2083	2821	3088	2154	1169	1191	1680	1110	1606	1115	1548	1590	1373
GRMZM2G157760	LOC100191939	hypothetical protein LOC100191939 (LOC100191939), mRNA	zma:100191939	100191939			229	129	124	43	79	40	18	57	68	20	39	26	96	30	13	50	15	24
GRMZM2G028129	LOC100191940	hypothetical protein LOC100191940 (LOC100191940), mRNA	zma:100191940	100191940			1262	1769	924	746	1189	820	1260	1060	671	1157	1205	1804	530	904	750	1101	892	354
GRMZM2G109431	LOC100191941	hypothetical protein LOC100191941 (LOC100191941), mRNA	zma:100191941	100191941	PGSIP3	plant glycogenin-like starch initiation protein 3 \\ plant glycogenin-like starch initiation protein 3 (PGSIP3); FUNCTIONS IN: transferase activity, transferring glycosyl groups; INVOLVED IN: biosynthetic process; LOCATED IN: endomembrane system; EXPRESSED IN: inflorescence meristem, sperm cell, root, flower; EXPRESSED DURING: petal differentiation and expansion stage; CONTAINS InterPro DOMAIN/s:…	38	9	9	9	13	17	5	11	10	200	199	210	107	59	63	76	81	158
GRMZM2G406672	pco115183b	Malic enzyme	zma:100191942	100191942			602	485	454	132	200	147	324	267	224	423	596	353	222	250	260	271	241	182
GRMZM2G025356	si946076e12	LOC100191943 (si946076e12), mRNA	zma:100191943	100191943	RPAC43	RNA polymerase I subunit 43 \\ RNA polymerase I subunit 43 (RPAC43); FUNCTIONS IN: DNA-directed RNA polymerase activity, protein dimerization activity, DNA binding; INVOLVED IN: transcription; EXPRESSED IN: 11 plant structures; EXPRESSED DURING: 4 anthesis, C globular stage, petal differentiation and expansion stage, E expanded cotyledon stage, D bilateral stage; CONTAINS InterPro DOMAIN/s: DNA-d…	455	333	397	156	204	163	280	220	144	673	835	720	184	253	231	244	256	246
GRMZM2G004748	LOC100191944	hypothetical protein LOC100191944 (LOC100191944), mRNA	zma:100191944	100191944	PGP2	P-glycoprotein 2 \\ P-glycoprotein 2 (PGP2); FUNCTIONS IN: ATPase activity, coupled to transmembrane movement of substances; INVOLVED IN: transport, transmembrane transport; LOCATED IN: membrane; EXPRESSED IN: 22 plant structures; EXPRESSED DURING: 13 growth stages; CONTAINS InterPro DOMAIN/s: ATPase, AAA+ type, core (InterPro:IPR003593), ABC transporter-like (InterPro:IPR003439), ABC transporter…	605	725	697	975	1162	851	1721	1859	1495	945	716	1319	986	1197	942	1195	1284	1026
GRMZM2G120047	LOC100191947	hypothetical protein LOC100191947 (LOC100191947), mRNA	zma:100191947	100191947			4343	1646	2326	650	1299	752	1824	1259	870	1801	1993	1672	1163	1165	1334	1326	857	1066
GRMZM2G110076	LOC100191949	hypothetical protein LOC100191949 (LOC100191949), mRNA	zma:100191949	100191949	TAFII21	TATA binding protein associated factor 21kDa subunit \\ putative TATA binding protein associated factor 21kDa \\ TATA binding protein associated factor 21kDa subunit (TAFII21); FUNCTIONS IN: transcription initiation factor activity, DNA binding; INVOLVED IN: transcription initiation; LOCATED IN: transcription factor TFIID complex; EXPRESSED IN: 23 plant structures; EXPRESSED DURING: 13 growth sta…	187	211	178	207	219	197	174	181	162	246	221	301	140	148	130	150	193	176
GRMZM2G446108	LOC100191950	hypothetical protein LOC100191950 (LOC100191950), mRNA	zma:100191950	100191950	SDP6	FAD-dependent oxidoreductase family protein \\ mitochondrial FAD-dependent glycerol-3-phosphate dehydrogenase. possibly involved in storage lipid catabolism and glycerol assimilation, and in glycerol-3-phosphate shuttle which transports reducing power from cytosol to mitochondrion. \\ SUGAR-DEPENDENT 6 (SDP6); FUNCTIONS IN: glycerol-3-phosphate dehydrogenase activity; INVOLVED IN: glycerophosphat…	420	317	395	226	345	229	415	367	244	415	566	375	214	339	288	358	315	289
GRMZM2G113512	LOC100191951	hypothetical protein LOC100191951 (LOC100191951), mRNA	zma:100191951	100191951	IBS1	Protein kinase superfamily protein \\ Encodes a cyclin-dependent kinase-like protein with a ser/thr protein kinase domain and an N-terminal myristoylation sequence. Mutants in this gene are unable to express female sterility in response to beta-aminobutyric acid, as wild type plants do. \\ IMPAIRED IN BABA-INDUCED STERILITY 1 (IBS1); FUNCTIONS IN: protein serine/threonine kinase activity, protein…	801	523	584	199	281	186	311	397	261	630	604	727	407	467	352	379	477	348
GRMZM2G144726	umc1159	hypothetical protein LOC100191952 (LOC100191952), mRNA	zma:100191952	100191952			7676	5397	6552	2418	4081	2346	3418	3124	2214	8406	9091	7161	2987	3346	2700	2986	2694	2623
GRMZM2G176340	LOC100191954	hypothetical protein LOC100191954 (LOC100191954), mRNA	zma:100191954	100191954	TLP2	tubby like protein 2 \\ Member of TLP family \\ tubby like protein 2 (TLP2); CONTAINS InterPro DOMAIN/s: F-box domain, cyclin-like (InterPro:IPR001810), Tubby, C-terminal, conserved site (InterPro:IPR018066), Tubby, C-terminal (InterPro:IPR000007); BEST Arabidopsis thaliana protein match is: tubby like protein 3 (TAIR:AT2G47900.3); Has 957 Blast hits to 948 proteins in 117 species: Archae - 0; Ba…	567	519	431	333	412	282	464	526	419	509	522	607	482	574	438	500	506	414
GRMZM2G035023	LOC100191955	hypothetical protein LOC100191955 (LOC100191955), mRNA	zma:100191955	100191955			3	4	0	2	0	0	1	2	3	1	1	5	6	14	4	8	33	17
GRMZM2G015793	LOC100191955	hypothetical protein LOC100191955 (LOC100191955), mRNA	zma:100191955	100191955			1	0	0	0	0	0	0	2	2	3	0	0	3	5	1	3	13	6
GRMZM2G141386	LOC100191956	Putative uncharacterized protein	zma:100191956	100191956	AT3G54770	RNA-binding (RRM/RBD/RNP motifs) family protein \\ RNA-binding (RRM/RBD/RNP motifs) family protein; FUNCTIONS IN: RNA binding, nucleotide binding, nucleic acid binding; LOCATED IN: cellular_component unknown; EXPRESSED IN: root, gynoecium, carpel, stamen; EXPRESSED DURING: petal differentiation and expansion stage; CONTAINS InterPro DOMAIN/s: RNA recognition motif, RNP-1 (InterPro:IPR000504), Nuc…	1820	1837	1212	1822	1939	1663	1250	1321	1364	1339	746	1940	551	580	485	756	1320	1137
GRMZM2G162177	LOC100191957	hypothetical protein LOC100191957 (LOC100191957), mRNA	zma:100191957	100191957			317	257	393	210	289	167	338	304	203	450	566	280	221	267	241	273	229	252
GRMZM2G079915	LOC100191958	hypothetical protein LOC100191958 (LOC100191958), mRNA	zma:100191958	100191958	AT3G26360	Ribosomal protein S21 family protein \\ Ribosomal protein S21 family protein; FUNCTIONS IN: structural constituent of ribosome; INVOLVED IN: translation; LOCATED IN: ribosome, intracellular; EXPRESSED IN: 23 plant structures; EXPRESSED DURING: 13 growth stages; CONTAINS InterPro DOMAIN/s: Ribosomal protein S21 (InterPro:IPR001911); Has 35 Blast hits to 35 proteins in 14 species: Archae - 0; Bacte…	244	338	308	227	300	229	211	285	287	381	328	371	145	203	165	139	185	142
GRMZM2G157836	MOCS3-2	adenylyltransferase and sulfurtransferase MOCS3 2 (MOCS3-2), mRNA	zma:100191959	100191959	CNX5	co-factor for nitrate, reductase and xanthine dehydrogenase 5 \\ putative molybdopterin synthase sulphurylase (cnx5) \\ co-factor for nitrate, reductase and xanthine dehydrogenase 5 (CNX5); FUNCTIONS IN: Mo-molybdopterin cofactor sulfurase activity; INVOLVED IN: metabolic process; LOCATED IN: cellular_component unknown; EXPRESSED IN: 22 plant structures; EXPRESSED DURING: 13 growth stages; CONTAI…	1238	641	967	960	1159	935	1063	960	757	133	112	186	127	163	138	162	151	170
GRMZM2G123776	LOC100191960	hypothetical protein LOC100191960 (LOC100191960), mRNA	zma:100191960	100191960	AT1G60420	DC1 domain-containing protein \\ Reduce transmission through pollen. \\ DC1 domain-containing protein; FUNCTIONS IN: oxidoreductase activity, antioxidant activity; INVOLVED IN: response to cadmium ion, pollen tube growth, pollen tube guidance; LOCATED IN: cellular_component unknown; EXPRESSED IN: 25 plant structures; EXPRESSED DURING: 15 growth stages; CONTAINS InterPro DOMAIN/s: Thioredoxin fold…	33	31	39	5	16	10	8	12	9	36	25	33	7	10	16	10	10	15
GRMZM2G310298	LOC100191961	hypothetical protein LOC100191961 (LOC100191961), mRNA	zma:100191961	100191961	PSAT1	phospholipid sterol acyl transferase 1 \\ phospholipid sterol acyl transferase 1 (PSAT1); CONTAINS InterPro DOMAIN/s: Lecithin:cholesterol acyltransferase (InterPro:IPR003386); BEST Arabidopsis thaliana protein match is: phospholipid:diacylglycerol acyltransferase (TAIR:AT5G13640.1); Has 615 Blast hits to 606 proteins in 192 species: Archae - 0; Bacteria - 2; Metazoa - 241; Fungi - 118; Plants - …	2	6	11	3	5	1	2	2	2	9	4	2	1	2	0	0	1	1
GRMZM2G421463	LOC100191962	hypothetical protein LOC100191962 (LOC100191962), mRNA	zma:100191962	100191962			32	7	17	4	5	6	28	20	27	32	34	54	29	23	21	27	24	16
AC204292.4_FG006	AY110435	LOC100191963 (AY110435), mRNA	zma:100191963	100191963			20	28	48	30	37	26	28	7	15	70	24	61	44	26	21	22	11	16
GRMZM2G056335	LOC100191964	hypothetical protein LOC100191964 (LOC100191964), mRNA	zma:100191964	100191964	UGT73C1	UDP-glucosyl transferase 73C1 \\ UDP-glucosyl transferase 73C1 (UGT73C1); CONTAINS InterPro DOMAIN/s: UDP-glucuronosyl/UDP-glucosyltransferase (InterPro:IPR002213); BEST Arabidopsis thaliana protein match is: don-glucosyltransferase 1 (TAIR:AT2G36800.1); Has 7705 Blast hits to 7611 proteins in 415 species: Archae - 0; Bacteria - 205; Metazoa - 2197; Fungi - 31; Plants - 5129; Viruses - 79; Other …	2	0	0	0	0	1	1	4	3	0	3	1	0	2	0	2	0	1
GRMZM2G115839	LOC100191965	hypothetical protein LOC100191965 (LOC100191965), mRNA	zma:100191965	100191965	AT3G56360	unknown protein; FUNCTIONS IN: molecular_function unknown; INVOLVED IN: biological_process unknown; LOCATED IN: chloroplast; EXPRESSED IN: 24 plant structures; EXPRESSED DURING: 15 growth stages; BEST Arabidopsis thaliana protein match is: unknown protein (TAIR:AT5G05250.1); Has 45 Blast hits to 45 proteins in 13 species: Archae - 0; Bacteria - 0; Metazoa - 0; Fungi - 0; Plants - 45; Viruses - 0;…	1293	789	643	2034	2113	2005	542	726	746	693	437	546	205	290	258	369	590	327
GRMZM2G087635	LOC100191967	hypothetical protein LOC100191967 (LOC100191967), mRNA	zma:100191967	100191967			292	218	195	109	158	127	158	151	141	156	180	187	121	152	121	155	166	156
GRMZM2G069606	LOC100191968	hypothetical protein LOC100191968 (LOC100191968), mRNA	zma:100191968	100191968	AT2G01080	Late embryogenesis abundant (LEA) hydroxyproline-rich glycoprotein family \\ Late embryogenesis abundant (LEA) hydroxyproline-rich glycoprotein family; FUNCTIONS IN: molecular_function unknown; INVOLVED IN: biological_process unknown; LOCATED IN: plasma membrane; EXPRESSED IN: 14 plant structures; EXPRESSED DURING: 6 growth stages; CONTAINS InterPro DOMAIN/s: Late embryogenesis abundant protein, …	479	311	314	178	278	183	186	271	228	319	196	435	202	134	154	306	273	272
GRMZM5G805540	LOC100191968	hypothetical protein LOC100191968 (LOC100191968), mRNA	zma:100191968	100191968	AT2G01080	Late embryogenesis abundant (LEA) hydroxyproline-rich glycoprotein family \\ Late embryogenesis abundant (LEA) hydroxyproline-rich glycoprotein family; FUNCTIONS IN: molecular_function unknown; INVOLVED IN: biological_process unknown; LOCATED IN: plasma membrane; EXPRESSED IN: 14 plant structures; EXPRESSED DURING: 6 growth stages; CONTAINS InterPro DOMAIN/s: Late embryogenesis abundant protein, …	209	225	197	179	230	180	276	272	228	324	196	262	124	239	154	156	272	170
GRMZM5G813470	pco112738(537)	hypothetical protein LOC100191969 (LOC100191969), mRNA	zma:100191969	100191969	AT3G08650	ZIP metal ion transporter family \\ ZIP metal ion transporter family; FUNCTIONS IN: metal ion transmembrane transporter activity; INVOLVED IN: transmembrane transport, metal ion transport; LOCATED IN: endomembrane system, membrane; EXPRESSED IN: 24 plant structures; EXPRESSED DURING: 15 growth stages; CONTAINS InterPro DOMAIN/s: Zinc/iron permease (InterPro:IPR003689); BEST Arabidopsis thaliana p…	3289	2014	2440	2636	3097	2337	2318	2405	2104	2784	2723	2795	1572	2024	1615	2286	2727	2074
GRMZM2G129453	TIDP3195	hypothetical protein LOC100191970 (LOC100191970), mRNA	zma:100191970	100191970			440	355	330	110	104	94	88	130	144	306	323	326	108	132	112	133	149	117
GRMZM2G066867	LOC100191972	SnRK2.10 (LOC100191972), mRNA	zma:100191972	100191972	OST1	Protein kinase superfamily protein \\ Encodes calcium-independent ABA-activated protein kinase, a member of SNF1-related protein kinases (SnRK2) whose activity is activated by ionic (salt) and non-ionic (mannitol) osmotic stress. Mutations disrupted ABA induction of stomatal closure as well as ABA inhibition of light-induced stomatal opening. However, regulation of stomatal opening/closing by lig…	2309	2123	2492	2824	3490	2747	1834	2266	1827	3123	1896	2640	1383	1755	1533	1653	1810	1558
GRMZM2G112914	LOC100191973	hypothetical protein LOC100191973 (LOC100191973), mRNA	zma:100191973	100191973	AT4G22600	unknown protein; Has 26 Blast hits to 26 proteins in 8 species: Archae - 0; Bacteria - 0; Metazoa - 0; Fungi - 0; Plants - 26; Viruses - 0; Other Eukaryotes - 0 (source: NCBI BLink).	145	84	119	148	244	152	118	118	152	96	83	214	66	65	76	98	120	101
GRMZM2G073934	LOC100191974	hypothetical protein LOC100191974 (LOC100191974), mRNA	zma:100191974	100191974	AT5G41950	Tetratricopeptide repeat (TPR)-like superfamily protein \\ Tetratricopeptide repeat (TPR)-like superfamily protein; FUNCTIONS IN: binding; INVOLVED IN: protein import into mitochondrial outer membrane; LOCATED IN: mitochondrial outer membrane translocase complex; EXPRESSED IN: 24 plant structures; EXPRESSED DURING: 14 growth stages; CONTAINS InterPro DOMAIN/s: Tetratricopeptide-like helical (Inte…	2163	1857	2024	1284	1934	1343	1413	1658	1316	1994	1736	1796	1015	1242	904	1109	1262	1049
GRMZM2G068465	LOC100191975	hypothetical protein LOC100191975 (LOC100191975), mRNA	zma:100191975	100191975	CYP51G1	CYTOCHROME P450 51G1 \\ putative obtusifoliol 14-alpha demethylase involved in sterol biosynthesis. \\ CYTOCHROME P450 51G1 (CYP51G1); FUNCTIONS IN: sterol 14-demethylase activity, oxygen binding; INVOLVED IN: sterol biosynthetic process, embryo development ending in seed dormancy; LOCATED IN: endoplasmic reticulum, plasma membrane; EXPRESSED IN: 23 plant structures; EXPRESSED DURING: 13 growth s…	3137	2373	2484	1524	2076	1448	1649	2145	1755	3255	3232	4522	1397	1527	1477	1535	1593	1301
GRMZM2G090245	LOC100191976	hypothetical protein LOC100191976 (LOC100191976), mRNA	zma:100191976	100191976			3	100	0	2	0	106	6	72	41	1	0	5	2	6	16	10	82	34
GRMZM2G124059	LOC100191977	hypothetical protein LOC100191977 (LOC100191977), mRNA	zma:100191977	100191977			2989	2135	2620	1098	1662	1041	1202	1421	1010	2103	2084	2048	784	947	720	812	665	787
GRMZM2G060837	LOC100191978	Putative uncharacterized protein	zma:100191978	100191978	XTH30	xyloglucan endotransglucosylase/hydrolase 30 \\ xyloglucan endotransglycosylase-related protein (XTR4) \\ xyloglucan endotransglucosylase/hydrolase 30 (XTH30); FUNCTIONS IN: hydrolase activity, acting on glycosyl bonds, xyloglucan:xyloglucosyl transferase activity, hydrolase activity, hydrolyzing O-glycosyl compounds; INVOLVED IN: carbohydrate metabolic process, cellular glucan metabolic process;…	111	114	110	42	37	25	12	24	24	86	120	132	12	17	12	6	18	24
GRMZM2G012393	LOC100191979	hypothetical protein LOC100191979 (LOC100191979), mRNA	zma:100191979	100191979			1241	840	1285	735	1207	798	1076	922	710	881	1093	528	621	795	738	813	675	574
GRMZM2G178787	gpm937b	hypothetical protein LOC100191980 (LOC100191980), mRNA	zma:100191980	100191980			407	447	569	390	520	461	719	708	529	315	303	388	332	476	395	561	489	461
GRMZM2G094500	LOC100191981	hypothetical protein LOC100191981 (LOC100191981), mRNA	zma:100191981	100191981	TBL16	TRICHOME BIREFRINGENCE-LIKE 16 \\ Encodes a member of the TBL (TRICHOME BIREFRINGENCE-LIKE) gene family containing a plant-specific DUF231 (domain of unknown function) domain. TBL gene family has 46 members, two of which (TBR/AT5G06700 and TBL3/AT5G01360) have been shown to be involved in the synthesis and deposition of secondary wall cellulose, presumably by influencing the esterification state …	515	317	399	157	271	186	270	281	185	264	358	259	167	207	170	242	189	159
GRMZM2G049185	LOC100191983	hypothetical protein LOC100191983 (LOC100191983), mRNA	zma:100191983	100191983	AT3G27330	zinc finger (C3HC4-type RING finger) family protein \\ zinc finger (C3HC4-type RING finger) family protein; FUNCTIONS IN: zinc ion binding; EXPRESSED IN: 18 plant structures; EXPRESSED DURING: 8 growth stages; CONTAINS InterPro DOMAIN/s: Zinc finger, RING-type, conserved site (InterPro:IPR017907), Zinc finger, RING-type (InterPro:IPR001841), Protein of unknown function DUF23 (InterPro:IPR008166);…	142	187	118	129	173	124	101	123	127	151	98	184	93	111	89	108	130	121
GRMZM2G013342	LOC100191984	hypothetical protein LOC100191984 (LOC100191984), mRNA	zma:100191984	100191984	PSAD-1	photosystem I subunit D-1 \\ Encodes a protein predicted by sequence similarity with spinach PsaD to be photosystem I reaction center subunit II (PsaD1) \\ photosystem I subunit D-1 (PSAD-1); FUNCTIONS IN: molecular_function unknown; INVOLVED IN: photosynthesis; LOCATED IN: in 6 components; EXPRESSED IN: 25 plant structures; EXPRESSED DURING: 14 growth stages; CONTAINS InterPro DOMAIN/s: Photosys…	32	15	38	25	71	23	133	138	127	75	22	54	61	82	53	63	96	80
GRMZM2G175718	si605094e02a	LOC100191985 (si605094e02a), mRNA	zma:100191985	100191985	AT5G48385	FRIGIDA-like protein \\ FRIGIDA-like protein; CONTAINS InterPro DOMAIN/s: Frigida-like (InterPro:IPR012474); BEST Arabidopsis thaliana protein match is: FRIGIDA-like protein (TAIR:AT4G14900.1); Has 1269 Blast hits to 1187 proteins in 101 species: Archae - 0; Bacteria - 22; Metazoa - 72; Fungi - 9; Plants - 1133; Viruses - 0; Other Eukaryotes - 33 (source: NCBI BLink).	385	270	298	166	241	164	252	263	222	583	514	617	331	364	284	361	335	304
GRMZM2G171435	pco148380b	LOC100191986 (pco148380b), mRNA	zma:100191986	100191986	OST1	Protein kinase superfamily protein \\ Encodes calcium-independent ABA-activated protein kinase, a member of SNF1-related protein kinases (SnRK2) whose activity is activated by ionic (salt) and non-ionic (mannitol) osmotic stress. Mutations disrupted ABA induction of stomatal closure as well as ABA inhibition of light-induced stomatal opening. However, regulation of stomatal opening/closing by lig…	725	798	739	443	596	435	585	612	438	831	835	584	356	507	414	452	555	432
GRMZM2G170595	LOC100191987	hypothetical protein LOC100191987 (LOC100191987), mRNA	zma:100191987	100191987	HPA1	histidinol phosphate aminotransferase 1 \\ Encodes histidinol-phosphate aminotransferase that catalyzes the eighth step in histidine biosynthesis. Loss of function mutations are embryo lethal. \\ histidinol phosphate aminotransferase 1 (HPA1); FUNCTIONS IN: histidinol-phosphate transaminase activity; INVOLVED IN: histidine biosynthetic process, embryo development ending in seed dormancy; LOCATED …	1608	1116	1628	448	764	467	699	571	365	1227	1559	888	436	583	513	639	540	474
GRMZM2G320802	pco148677	LOC100191988	zma:100191988	100191988			1957	1045	1416	483	902	618	1258	985	654	1392	1953	1361	829	963	957	1178	960	965
GRMZM2G139614	LOC100191989	hypothetical protein LOC100191989 (LOC100191989), mRNA	zma:100191989	100191989	EIF4B1	eukaryotic translation initiation factor 4B1 \\ member of eIF4B - eukaryotic initiation factor 4B \\ eukaryotic translation initiation factor 4B1 (EIF4B1); CONTAINS InterPro DOMAIN/s: Plant specific eukaryotic initiation factor 4B (InterPro:IPR010433); BEST Arabidopsis thaliana protein match is: eukaryotic initiation factor 4B2 (TAIR:AT1G13020.1); Has 19846 Blast hits to 11644 proteins in 926 spe…	544	324	455	266	351	234	209	262	253	498	616	601	194	268	153	206	341	233
GRMZM2G361652	LOC100191990	hypothetical protein LOC100191990 (LOC100191990), mRNA	zma:100191990	100191990			51	22	83	37	43	52	41	71	54	100	148	93	86	64	57	114	67	92
GRMZM2G165418	LOC100191991	hypothetical protein LOC100191991 (LOC100191991), mRNA	zma:100191991	100191991			1861	1242	1860	921	1831	1009	1169	1008	713	2106	2063	1481	877	1333	1075	1237	1194	925
GRMZM2G311003	pco066096b	LOC100191992 (pco066096b), mRNA	zma:100191992	100191992			472	419	440	143	291	134	377	325	219	491	631	445	281	470	386	364	356	253
GRMZM2G110402	LOC100191993	hypothetical protein LOC100191993	zma:100191993	100191993			2271	2246	2006	1110	1380	1016	1629	1618	1277	2371	1682	2541	1244	1198	967	1129	1186	958
GRMZM2G138698	LOC100191994	hypothetical protein LOC100191994 (LOC100191994), mRNA	zma:100191994	100191994	PAP27	purple acid phosphatase 27 \\ purple acid phosphatase 27 (PAP27); FUNCTIONS IN: protein serine/threonine phosphatase activity, acid phosphatase activity; INVOLVED IN: biological_process unknown; LOCATED IN: endomembrane system; EXPRESSED IN: 24 plant structures; EXPRESSED DURING: 15 growth stages; CONTAINS InterPro DOMAIN/s: Purple acid phosphatase, N-terminal (InterPro:IPR015914), Metallophospho…	189	188	245	100	165	107	191	220	203	64	117	66	72	94	93	140	90	102
GRMZM2G017923	AY110182	hypothetical protein LOC100191995 (LOC100191995), mRNA	zma:100191995	100191995	AT2G24830	zinc finger (CCCH-type) family protein / D111/G-patch domain-containing protein \\ zinc finger (CCCH-type) family protein / D111/G-patch domain-containing protein; FUNCTIONS IN: zinc ion binding, nucleic acid binding; INVOLVED IN: biological_process unknown; LOCATED IN: intracellular; EXPRESSED IN: 24 plant structures; EXPRESSED DURING: 15 growth stages; CONTAINS InterPro DOMAIN/s: Zinc finger, C…	855	587	702	543	948	557	641	561	387	965	1123	822	484	747	653	740	713	556
GRMZM2G038512	LOC100191996	hypothetical protein LOC100191996 (LOC100191996), mRNA	zma:100191996	100191996			800	558	558	253	347	214	251	302	224	640	521	771	352	309	323	436	351	329
GRMZM2G048522	LOC100191997	hypothetical protein LOC100191997 (LOC100191997), mRNA	zma:100191997	100191997	4CL2	4-coumarate:CoA ligase 2 \\ encodes an isoform of 4-coumarate:CoA ligase (4CL), which is involved in the last step of the general phenylpropanoid pathway. The catalytic efficiency was in the following (descending) order: p-coumaric acid, caffeic acid, ferulic acid, 5-OH-ferulic acid and cinnamic acid. At4CL2 was unable to use sinapic acid as substrate. \\ 4-coumarate:CoA ligase 2 (4CL2); CONTAINS…	0	0	0	0	1	1	4	12	4	1	0	3	3	7	15	2	12	3
GRMZM2G114692	pco095246	LOC100191998 (pco095246), mRNA	zma:100191998	100191998	PUM24	pumilio 24 \\ Encodes a member of the Arabidopsis Pumilio (APUM) proteins containing PUF domain (eight repeats of approximately 36 amino acids each). PUF proteins regulate both mRNA stability and translation through sequence-specific binding to the 3' UTR of target mRNA transcripts. \\ pumilio 24 (PUM24); FUNCTIONS IN: RNA binding, binding; LOCATED IN: nucleolus; EXPRESSED IN: 22 plant structures…	1122	876	989	551	998	654	777	801	646	827	1172	1178	343	497	304	344	463	391
GRMZM2G042865	LOC100191999	hypothetical protein LOC100191999 (LOC100191999), mRNA	zma:100191999	100191999	DOGT1	don-glucosyltransferase 1 \\ Encodes a DON-Glucosyltransferase. The UGT73C5 glucosylates both brassinolide and castasterone in the 23-O position. The enzyme is presumably involved in the homeostasis of those steroid hormones hence regulating BR activity. Transgenic plants overexpressing UGT73C5 show a typical BR-deficient phenotype. \\ don-glucosyltransferase 1 (DOGT1); CONTAINS InterPro DOMAIN/s…	24	51	24	54	39	35	210	209	225	40	24	50	102	157	119	189	196	246
GRMZM2G175218	LOC100192000	hypothetical protein LOC100192000 (LOC100192000), mRNA	zma:100192000	100192000			186	100	171	270	514	368	309	258	160	177	243	130	85	178	118	109	117	82
GRMZM2G141704	LOC100192002	hypothetical protein LOC100192002 (LOC100192002), mRNA	zma:100192002	100192002	HERK1	hercules receptor kinase 1 \\ Encodes HERCULES1 (HERK1), a receptor kinase regulated by Brassinosteroids and required for cell elongation during vegetative growth. \\ hercules receptor kinase 1 (HERK1); FUNCTIONS IN: protein kinase activity, kinase activity; INVOLVED IN: brassinosteroid mediated signaling pathway, post-embryonic development, response to brassinosteroid stimulus, unidimensional ce…	1448	1171	1290	745	1083	730	975	1111	858	1451	1620	1873	860	1007	671	872	933	662
GRMZM2G442277	LOC100192002	hypothetical protein LOC100192002 (LOC100192002), mRNA	zma:100192002	100192002	HERK1	hercules receptor kinase 1 \\ Encodes HERCULES1 (HERK1), a receptor kinase regulated by Brassinosteroids and required for cell elongation during vegetative growth. \\ hercules receptor kinase 1 (HERK1); FUNCTIONS IN: protein kinase activity, kinase activity; INVOLVED IN: brassinosteroid mediated signaling pathway, post-embryonic development, response to brassinosteroid stimulus, unidimensional ce…	225	228	155	130	146	154	174	189	193	172	120	164	104	132	137	221	207	211
GRMZM2G005199	LOC100192003	hypothetical protein LOC100192003 (LOC100192003), mRNA	zma:100192003	100192003	AT5G37590	Tetratricopeptide repeat (TPR)-like superfamily protein \\ Tetratricopeptide repeat (TPR)-like superfamily protein; FUNCTIONS IN: binding; INVOLVED IN: biological_process unknown; LOCATED IN: cellular_component unknown; EXPRESSED IN: 17 plant structures; EXPRESSED DURING: 9 growth stages; CONTAINS InterPro DOMAIN/s: Tetratricopeptide-like helical (InterPro:IPR011990), Tetratricopeptide repeat-con…	383	287	528	109	191	105	174	165	128	277	389	214	101	102	102	99	86	64
[truncated: 108,661 more rows]
